# Supplementary material for: Integrating Clinical Phenotype With Multiomics Analyses of Human Cardiac Tissue Unveils Divergent Metabolic Remodeling in Genotype-Positive and Genotype-Negative Patients With Hypertrophic Cardiomyopathy
Source: Circ Genom Precis Med. 2024 Jun 10;17(3):e004369. doi: 10.1161/CIRCGEN.123.004369 (PMC11188634; doi:10.1161/CIRCGEN.123.004369)
Supplement: Supplementary file 2 [file hcg-17-e004369-s002.xlsx]

## Sheet: Blad3
		Methods used						Clinical information									Cardiac parameters																	Additional information
HCM ID	Experimental group	Metabolomics & lipidomics	Proteomics	Glycogen	OXPHOS	FAO	Sex	Age (years)	BMI	BSA	Systolic BP	Diastolic BP	MAP	Gene	Locus	IVS (mm)	IVSi	LAD (mm)	LADi	PW (mm)	EDD (mm)	EDS (mm)	EF (%)	Diastolic dysfunction grade	E	A	E/A	e'	E/e'	DET (ms)	TRV	Resting PG (mmHg)	Valsalva PG (mmHg)	Medication	NYHA class	Diabetes Type II	Atrial fibrillation
231	Gpositive	x		x	x		M	56	29.1	2.1	129	79	95.6667	MYL2	c.62G>A	22	10.6	52	25.1	8	49	29	65	2	0.61	0.64	0.95	0.061	10	198		40	71	BB, Statin	3
233	Gnegative	x	x	x	x		M	45	30.1	2.1	143	83	103	Negative		21	10	47	22.3	9	46			2	0.7	0.5	1.4	0.072	9.7	197		38	38	ACEi, BB	3
234	Gpositive	x	x	x	x		M	72	36.4	2.3	125	75	91.6667	TNNT2	c.832C>T	18	7.8	62	26.7	16	38		58		1			0.048	20.8		3.1	96		ACEi, BB, CCB, Chlorotalidon, Digoxin, Statin, Thyroxine	3		Yes
235	Gnegative	x	x	x	x		M	58	29.3	2.1	105	70	81.6667	VUS: ACTN2, PKP2, PRDM16	Unknown	18	8.6	46	21.9	8	45	26	60	2	0.66	0.81	0.81	0.041	16.1	324	2.4	65	89	BB	3
236	Gpositive	x	x	x	x		M	29	22.3	2	106	62	76.6667	MYH7	c.4130C>T	26	13.4	52	26.7	12	44		70	2	1.1	0.6	1.83	0.06	18.3	254		104		BB	3
239	Gnegative	x		x	x		M	75	27.3	2.1	149	89	109	Negative		25	11.9	56	26.7	12	54	32	60	2	0.71	0.77	0.92	0.028	25.4	219		107		ACEi, ASA, BB	3
242	Unknown	x			x		F	70	27.6	1.8	130	77	94.6667	Not tested		15	8.3	44	24.4	11	39			2	0.75	0.9	0.83	0.036	20.8	260	2.9	125		Antiarrhythmic III, ARB, BB, Statin	3
243	Gpositive	x		x	x		M	44	29	2.3	104	70	81.3333	MYBPC3	c.2864delCT	25	10.9	69	30	11	47	29	70	3	1.49	0.65	2.29	0.062	24	145		75	77	BB	3		Yes
244	Gnegative	x	x	x	x		M	37	30.4	1.7	104	63	76.6667	Negative		20	11.5	41	23.6	8	41			2	1	0.5	2	0.045	22.2	165	3.2	21	58	ASA, BB, CCB	3
246	Gpositive	x	x	x	x		M	25	20.7	2.1	112	69	83.3333	MYH7	c.1987C>T	28	13.6	40	19.5	11	41	23	66	1	0.71	0.59	1.2	0.08	8.9			38	59	BB
247	Gnegative	x	x	x	x		M	61	26.5	2	157	97	117	Negative		18	9	36	18	13	52			2	0.7	0.6	1.17	0.057	12.3	237	2.3	10	41	BB	3		Yes
250	Unknown	x	x	x	x		M	74	31.1	2	117	66	83	Not tested		17	8.5	42	21	11	60	29	70	2	0.75	0.97	0.77	0.05	15	255		169		ACEi, ASA, BB, CCB	3	Yes
251	Gpositive	x	x	x	x		F	69	26	1.8	109	75	86.3333	MYBPC3	c.3776delA	23	12.8	45	25	13	44		60	2	0.8	0.45	1.78	0.034	23.5	278		27	104	BB	3		Yes
252	Gnegative	x	x	x	x		M	68	29.8	2	127	75	92.3333	Negative		18	9	50	24.9	11	51			2	1.1	0.65	1.69	0.045	24.4	211	3.2	81	89	ACEi, CCB, Thyroxine	3
253	Gpositive	x	x	x	x		F	54	28.7	1.9	110	69	82.6667	MYBPC3	c.927-2A>G	15	7.9	36	19	10	37			2	0.7	0.7	1	0.055	12.7	208		10	67	CCB	3
254	Gnegative	x	x	x	x		M	49	25.8	2	116	80	92	Negative		19	9.5	49	24.5	13	58			2	0.9	0.7	1.29	0.072	12.5	170		92	117	BB	3		Yes
255	Gpositive	x		x	x		M	15	21.9	1.7	106	56	72.6667	MYBPC3	c.1831G>A	38	22.4	37	21.8	16	36	18		3	1.01	0.36	2.8					44		BB, CCB	3
256	Gnegative	x	x	x	x		F	74	24.2	1.7	132	65	87.3333	VUS: RYR2	c.12919C>T	16	9.4	41	24.1	10	37	21	70	2	0.79	0.83	0.95	0.023	34.3	298		140		ARB, ASA, BB, Diuretics, Thyroxine	3
257	Gnegative	x	x	x	x		M	75	24.5	2.1	106	68	80.6667	VUS: MYH7	c.2890G>C	15	7.1	55	26.2	9	51		70	2	1.4	0.9	1.56	0.061	23	461	2.8	71	112	BB, Statin	3
258	Unknown	x		x	x	x	M	37	27.8	2.2	128	75	92.6667	Not tested		20	9.1	48	21.8	11	45		70	2	0.7	0.5	1.4	0.064	10.9	313		61	100	ASA, BB, CCB, Statin	3
259	Gpositive	x	x	x	x	x	M	44	29.8	2	155	73	100.333	MYH6	c.3871C>T	15	7.5	41	20.5	8	50		65	2	1.1	1	1.1	0.064	17.2	285		64		BB	3
260	Gnegative	x			x	x	M	74	25.7	2.2	148	92	110.667	Negative		18	8.2	59	26.8	13	46		56		0.74	0.74	1			200	2.8	112	144	ARB, BB	3
261	Gnegative	x	x	x	x	x	F	70	20.8	1.6	148	79	102	Negative		15	9.4	42	26.3	11	39	22	70	1	0.8	1.1	0.73	0.042	19	243	2.4	112	125	CCB	3		Yes
262	Gpositive	x	x	x	x	x	M	63	31.2	2.3	138	82	100.667	MYBPC3	c.[1224C>T;1225A>T]	18	7.8	41	17.8	12	45		70	1	0.6	0.6	1	0.072	8.3	296		8	71	ARB, ASA, CCB	3
263	Gpositive	x	x	x	x	x	M	46	23.7	2.2	105	71	82.3333	MYBPC3	c.2827C>T	20	9.1	45	20.5	8	44		60	2	0.79	0.56	1.41	0.076	10.4	246	2	19	47	BB	3
265	Gpositive	x		x	x	x	F	60	26.2	1.8	98	64	75.3333	MYBPC3	c.2864delCT	23	12.8	52	28.9	11	46		65	2	0.74	0.82	0.9	0.028	26.4	225		25	52	BB	3
267	Gpositive	x		x	x	x	F	66	23.8	1.7	112	70	84	MYBPC3	c.1224-2A>G	25	14.7	55	32.4	11	50		70	1	0.61	0.77	0.79	0.022	27.7	185	2.6	67	100	Antiarrhythmic III, ARB, BB, Diuretics	3		Yes
268	Gnegative	x		x	x	x	F	69	26	1.7	124	67	86	Negative		28	16.5	54	31.8	12	44			2	1.06	0.89	1.2	0.052	20.4		2.5	92	104	Antiarrhythmic III, ARB, CCB, Statin	3
269	Gpositive	x			x	x	M	48	21.3	2	128	74	92	MYBPC3	c.688delC	17	8.5	34	17	8	42		70	2	0.5	0.6	0.83	0.059	8.5	303		9	13	CCB	3
270	Unknown	x			x	x	M	47	27.2	2	132	76	94.6667	Not tested		18	9	44	22	11	45	24	65	2	0.84	0.96	0.88	0.034	24.7	254		45	81	BB	3
271	Unknown	x			x	x	M	50	27.9	2.4	132	77	95.3333	Not tested		23	9.6	51	21.3	11	34		65	2	0.78	0.46	1.7	0.048	16.3	277	2.2	89		ASA, BB, Ivabradine	3
272	Gpositive	x			x	x	M	53	28.7	2	121	80	93.6667	MYBPC3	c.927-2A>G	17	8.5	44	22	11	47		70	1	0.6	0.8	0.75	0.048	12.5	320	2.4	23	35	BB	3
273	Gnegative	x			x	x	F	51	25.3	1.7	133	67	89	Negative		17	10	37	21.8	7	32		70	1	1	1.4	0.71	0.046	21.7	430	2.5	71	112	CCB	3
274	Gnegative	x		x	x	x	F	35	28.3	1.9	124	79	94	VUS: TNNT2, MYH7	c.833G>A, c.611G>A	29	15.3	47	24.7	7	37			2	0.7	0.45	1.56	0.035	20	243	2.8	74	108	BB, PPI Thyroxine	3
275	Gnegative	x			x	x	M	58	30.1	2.2	139	79	99	Negative		18	8.2	44	20	11	44		70	1	0.52	0.87	0.6	0.054	9.6	267	2.5	11	59	ACEi, CCB, Clopidogrel, PPI, Statin	3
276	Gnegative	x			x	x	F	70	33.8	1.7	158	63	94.6667	Negative		20	11.8	48	28.2	11	43		65	2	1.11	0.96	1.16	0.052	21.3	209	3.3	135		BB, Fluticasone, Ipratropium bromide	3		Yes
277	Gnegative	x		x	x	x	F	65	24.2	1.7	103	57	72.3333	VUS: GATA	Unknown	22	12.9	42	24.7	14	43			1	0.5	1	0.5	0.034	14.7	208	2.6	125		BB, Diuretics, Statin	3
278	Gnegative	x			x	x	M	59	31.8	2.2	116	85	95.3333	VUS: MYH7	c.5527A>G	17	7.7	45	20.5	9			60	1	0.5	0.5	1	0.051	9.8	349	2.4	29	74	BB	3
281	Gpositive	x			x	x	M	46	32.6	2.1	132	88	102.667	MYBPC3	c.2864delCT	27	12.9	48	22.9	10	44	25	60	1	0.69	0.91	0.76	0.045	15.3	161		20	50	ARB	3
282	Gnegative	x			x	x	M	59	25.3	2	125	60	81.6667	Negative		21	10.3	36	17.7				65	2	0.9	0.65	1.38	0.052	17.3	303		61	100	ARB, Clopidogrel, Diuretics, Statin	3
286	Gnegative	x			x	x	M	9	14.8	1	105	55	71.6667	Negative		19	20.4	31	32.1	39	31	18	76		0.74	0.89	0.83	0.035	21		2.2	25	104	CCB	2		Yes
289	Gnegative	x			x	x	M	47	31.6	2.5	133	63	86.3333	VUS: DSC2	c.901A>G	18	7.1	60	23.7	13	50			2	2	1.1	1.82	0.077	26	211		85		ACEi, BB, Diuretics	3
293	Gpositive	x			x	x	F	57	25.7	1.7	114	67	82.6667	MYBPC3	c.2373dupG	17	9.9	42	24.6	15	46	28	67	1	1	1.25	0.8	0.032	31.3	400		77		BB, Statin	3
U08	Gpositive	x			x	x	F	36	22.6	1.9	118	60	79.3333	MYBPC3	c.3288delG	25	13																	BB, CCB
U09	Gnegative	x			x	x	M	43	33	2.2	115	64	81	Negative		18	8.2
U10	Gpositive	x			x	x	M	41	24.3	2.1	127	71	89.6667	TNNI3	c.497C>T	22	10.5																	BB
U13	Unknown	x			x	x	F	71	31.6	1.9	125	75	91.6667	Not tested		26	13.5																	BB, Colecalciferol, Mirtazapien, SSRI
181	End-stage HF HCM			x			F	40
183	End-stage HF HCM			x			F	39
1052	End-stage HF HCM			x			M	46
3080	End-stage HF HCM			x			M	31
3166	End-stage HF HCM			x			M	26
4115	End-stage HF HCM			x			F	47
4117	End-stage HF HCM			x			F	57
4119	End-stage HF HCM			x			F	57
4123	End-stage HF HCM			x			F	42
6060	End-stage HF HCM			x			M	61
6064	End-stage HF HCM			x			F	36
Donor ID																								LVMi											CVD
1666	NF Donor	x		x			M	54	20.7157	1.72611										1.2			65	92.1148
1698	NF Donor	x		x			F	56	26.9896	1.9192										1.1	4	2.6	85	95.3522										Antiarrhythmic, OAC	Atrial fibrillation, Hypertension
1708	NF Donor	x		x			F	60	24.6094	1.67332										1.1	3.9	1.8	65	95.0207
1713	NF Donor	x		x			M	53	18.524	1.92332										1.1	4.8	3.9	60	99.8273
1716	NF Donor	x		x			F	64	29.3947	1.93261										0.89	3.9	2.3	70	81.7545										ACEi, Lipid lowering agent	Hypertension
1727	NF Donor	x		x			M	40	30.4218	2.07364										1.3	4.9	3	60	95.4841
1739	NF Donor	x		x			M	52	29.3878	2.09165										0.8	4.1	2.6	65	101.833
1763	NF Donor	x		x			M	58	25.3086	2.02485										0			60	106.181
1767	NF Donor	x					F	55	33.564	2.14022										1.1	3.7	2	75	95.3172										ACEi, CCB	Hypertension
1785	NF Donor	x					F	53	45.9137	2.39357										1.1	3.8	2.7	55	76.8727
1789	NF Donor	x		x			F	65	23.5078	1.7127										0			70	88.7489										BB	Atrial fibrillation, Hypertension
1801	NF Donor	x					M	42	22.5306	1.83144										1.2	4.4	2.6	62	113.572
3112	NF Donor		x				F	23
4021	NF Donor		x				F	53
4049	NF Donor		x				M	65
5039	NF Donor		x				M	17
6008	NF Donor		x				M	40
7040	NF Donor		x	x			M	37
7054	NF Donor		x	x			M	33
8004	NF Donor		x				F	50
OXPHOS indicates oxidative phosphorylation; FAO, fatty acid oxidation; BMI, body mass index; BSA, body surface area; BP, blood pressure; MAP, mean arterial pressure, IVS, interventricular septum thickness; IVSi, interventricular septum thickness normalised to body surface area; LAD, left atrial diameter; LADi, left atrial diameter normalised to body surface area; PW, posterior wall thickness; EDD…
