# Supplementary material for: Integrating Clinical Phenotype With Multiomics Analyses of Human Cardiac Tissue Unveils Divergent Metabolic Remodeling in Genotype-Positive and Genotype-Negative Patients With Hypertrophic Cardiomyopathy
Source: Circ Genom Precis Med. 2024 Jun 10;17(3):e004369. doi: 10.1161/CIRCGEN.123.004369 (PMC11188634; doi:10.1161/CIRCGEN.123.004369)
Supplement: Supplementary file 3 [file hcg-17-e004369-s003.xlsx]

## Sheet: Overview
HMDB	Metabolite	Ranjbarvaziri	Wang	Previs	Nollet	Number of times detected
HMDB0000001	1-Methylhistidine	Not detected	Up	Unchanged	Not detected	2
HMDB0000033	Carnosine	Not detected	Up	Not detected	Unchanged	2
HMDB0000034	Adenine	Down	Down	Not detected	Down	3
HMDB0000043	Betaine	Not detected	Unchanged	Not detected	Unchanged	2
HMDB0000045	Adenosine monophosphate	Unchanged	Down	Unchanged	Down	4
HMDB0000050	Adenosine	Down	Unchanged	Not detected	Unchanged	3
HMDB0000052	Argininosuccinic acid	Down	Unchanged	Not detected	Up	3
HMDB0000062	L-Carnitine	Down	Down	Not detected	Unchanged	3
HMDB0000064	Creatine	Down	Down	Not detected	Down	3
HMDB0000072	cis-Aconitic acid	Not detected	Unchanged	Not detected	Unchanged	2
HMDB0000082	Cytidine triphosphate	Not detected	Not detected	Down	Unchanged	2
HMDB0000086	Glycerophosphocholine	Down	Down	Not detected	Unchanged	3
HMDB0000089	Cytidine	Not detected	Unchanged	Not detected	Unchanged	2
HMDB0000094	Citric acid	Down	Up	Up	Unchanged	4
HMDB0000095	Cytidine monophosphate	Down	Up	Unchanged	Unchanged	4
HMDB0000097	Choline	Down	Up	Not detected	Unchanged	3
HMDB0000112	Gamma-Aminobutyric acid	Down	Down	Not detected	Not detected	2
HMDB0000122	D-Glucose	Not detected	Down	Not detected	Unchanged	2
HMDB0000123	Glycine	Down	Not detected	Unchanged	Not detected	2
HMDB0000125	Glutathione	Down	Unchanged	Not detected	Unchanged	3
HMDB0000126	Glycerol 3-phosphate	Down	Unchanged	Not detected	Not detected	2
HMDB0000132	Guanine	Up	Up	Not detected	Unchanged	3
HMDB0000133	Guanosine	Up	Up	Not detected	Up	3
HMDB0000134	Fumaric acid	Not detected	Unchanged	Down	Unchanged	3
HMDB0000139	Glyceric acid	Not detected	Down	Not detected	Unchanged	2
HMDB0000148	L-Glutamic acid	Down	Up	Unchanged	Unchanged	4
HMDB0000156	L-Malic acid	Down	Unchanged	Unchanged	Unchanged	4
HMDB0000157	Hypoxanthine	Down	Unchanged	Not detected	Down	3
HMDB0000158	L-Tyrosine	Down	Unchanged	Unchanged	Unchanged	4
HMDB0000159	L-Phenylalanine	Down	Down	Unchanged	Down	4
HMDB0000161	L-Alanine	Down	Down	Unchanged	Down	4
HMDB0000162	L-Proline	Unchanged	Unchanged	Unchanged	Unchanged	4
HMDB0000167	L-Threonine	Down	Not detected	Unchanged	Unchanged	3
HMDB0000168	L-Asparagine	Down	Unchanged	Down	Down	4
HMDB0000172	L-Isoleucine	Unchanged	Up	Up	Unchanged	4
HMDB0000175	Inosinic acid	Unchanged	Not detected	Not detected	Up	2
HMDB0000177	L-Histidine	Down	Down	Not detected	Unchanged	3
HMDB0000182	L-Lysine	Down	Unchanged	Unchanged	Unchanged	4
HMDB0000187	L-Serine	Down	Not detected	Down	Unchanged	3
HMDB0000190	L-Lactic acid	Down	Down	Up	Down	4
HMDB0000191	L-Aspartic acid	Down	Up	Unchanged	Unchanged	4
HMDB0000193	Isocitric acid	Down	Up	Not detected	Not detected	2
HMDB0000195	Inosine	Down	Unchanged	Not detected	Down	3
HMDB0000201	L-Acetylcarnitine	Down	Down	Not detected	Unchanged	3
HMDB0000208	Oxoglutaric acid	Unchanged	Up	Not detected	Unchanged	3
HMDB0000210	Pantothenic acid	Not detected	Unchanged	Not detected	Unchanged	2
HMDB0000214	Ornithine	Down	Unchanged	Unchanged	Unchanged	4
HMDB0000217	NADP	Down	Not detected	Up	Unchanged	3
HMDB0000221	NADPH	Not detected	Not detected	Down	Down	2
HMDB0000224	O-Phosphoethanolamine	Down	Up	Not detected	Unchanged	3
HMDB0000229	Nicotinamide ribotide	Down	Not detected	Up	Not detected	2
HMDB0000243	Pyruvic acid	Unchanged	Down	Unchanged	Unchanged	3
HMDB0000251	Taurine	Down	Up	Not detected	Unchanged	3
HMDB0000254	Succinic acid	Down	Down	Unchanged	Down	4
HMDB0000263	Phosphoenolpyruvic acid	Down	Up	Not detected	Unchanged	3
HMDB0000267	Pyroglutamic acid	Not detected	Up	Not detected	Down	2
HMDB0000285	Uridine triphosphate	Down	Not detected	Down	Unchanged	3
HMDB0000286	Uridine diphosphate glucose	Down	Not detected	Not detected	Unchanged	2
HMDB0000288	Uridine 5'-monophosphate	Unchanged	Up	Unchanged	Unchanged	4
HMDB0000289	Uric acid	Unchanged	Not detected	Not detected	Unchanged	2
HMDB0000290	Uridine diphosphate-N-acetylglucosamine	Down	Up	Not detected	Unchanged	3
HMDB0000292	Xanthine	Unchanged	Unchanged	Not detected	Unchanged	3
HMDB0000295	Uridine 5'-diphosphate	Down	Not detected	Unchanged	Unchanged	3
HMDB0000296	Uridine	Up	Unchanged	Not detected	Up	3
HMDB0000300	Uracil	Down	Unchanged	Not detected	Unchanged	3
HMDB0000302	Uridine diphosphategalactose	Not detected	Up	Not detected	Unchanged	2
HMDB0000362	2-Phosphoglyceric acid	Not detected	Unchanged	Not detected	Up	2
HMDB0000500	4-Hydroxybenzoic acid	Not detected	Up	Not detected	Unchanged	2
HMDB0000510	Aminoadipic acid	Not detected	Up	Not detected	Unchanged	2
HMDB0000517	L-Arginine	Down	Unchanged	Unchanged	Up	4
HMDB0000538	Adenosine triphosphate	Down	Not detected	Down	Unchanged	3
HMDB0000562	Creatinine	Down	Unchanged	Not detected	Down	3
HMDB0000625	Gluconic acid	Down	Up	Not detected	Not detected	2
HMDB0000641	L-Glutamine	Down	Unchanged	Unchanged	Unchanged	4
HMDB0000645	Galactose 1-phosphate	Not detected	Down	Not detected	Down	2
HMDB0000684	L-Kynurenine	Not detected	Unchanged	Not detected	Unchanged	2
HMDB0000687	L-Leucine	Unchanged	Up	Up	Unchanged	4
HMDB0000696	L-Methionine	Down	Unchanged	Down	Down	4
HMDB0000714	Hippuric acid	Up	Not detected	Not detected	Unchanged	2
HMDB0000812	N-Acetyl-L-aspartic acid	Down	Up	Not detected	Not detected	2
HMDB0000883	L-Valine	Unchanged	Up	Up	Up	4
HMDB0000902	NAD	Down	Unchanged	Unchanged	Unchanged	4
HMDB0000904	Citrulline	Up	Up	Up	Up	4
HMDB0000905	Deoxyadenosine monophosphate	Not detected	Up	Not detected	Up	2
HMDB0000929	L-Tryptophan	Down	Down	Not detected	Unchanged	2
HMDB0000939	S-Adenosylhomocysteine	Down	Unchanged	Not detected	Unchanged	3
HMDB0001058	Fructose 1,6-bisphosphate	Not detected	Unchanged	Not detected	Down	2
HMDB0001068	D-Sedoheptulose 7-phosphate	Down	Not detected	Not detected	Unchanged	2
HMDB0001173	5'-Methylthioadenosine	Down	Unchanged	Not detected	Unchanged	3
HMDB0001178	ADP-ribose	Not detected	Up	Down	Unchanged	3
HMDB0001185	S-Adenosylmethionine	Down	Down	Not detected	Unchanged	3
HMDB0001201	Guanosine diphosphate	Down	Not detected	Up	Unchanged	3
HMDB0001206	Acetyl-CoA	Not detected	Not detected	Down	Down	2
HMDB0001248	FAD	Up	Up	Not detected	Unchanged	3
HMDB0001273	Guanosine triphosphate	Down	Not detected	Unchanged	Unchanged	3
HMDB0001316	6-Phosphogluconic acid	Not detected	Up	Not detected	Down	2
HMDB0001325	N6,N6,N6-Trimethyl-L-lysine	Down	Down	Not detected	Not detected	2
HMDB0001341	ADP	Down	Up	Unchanged	Down	4
HMDB0001397	Guanosine monophosphate	Unchanged	Unchanged	Unchanged	Down	4
HMDB0001401	Glucose 6-phosphate	Unchanged	Down	Not detected	Not detected	2
HMDB0001406	Niacinamide	Down	Unchanged	Up	Unchanged	4
HMDB0001487	NADH	Not detected	Not detected	Down	Down	2
HMDB0001511	Phosphocreatine	Down	Not detected	Down	Not detected	2
HMDB0001546	CDP	Not detected	Not detected	Unchanged	Unchanged	2
HMDB0001548	D-Ribose 5-phosphate	Not detected	Unchanged	Not detected	Unchanged	2
HMDB0001564	CDP-Ethanolamine	Down	Not detected	Not detected	Unchanged	2
HMDB0001586	Glucose 1-phosphate	Unchanged	Not detected	Not detected	Down	2
HMDB0002005	Methionine sulfoxide	Down	Unchanged	Not detected	Not detected	2
HMDB0003219	Sedoheptulose	Down	Not detected	Not detected	Unchanged	2
HMDB0003331	1-Methyladenosine	Down	Up	Not detected	Not detected	2
HMDB0003337	Oxidized glutathione	Down	Up	Not detected	Up	3
HMDB0011649	1-(sn-Glycero-3-phospho)-1D-myo-inositol	Up	Not detected	Not detected	Up	2
HMDB0015536	IMP	Not detected	Unchanged	Unchanged	Not detected	2
HMDB0059655	2-hydroxyglutaric acid	Not detected	Unchanged	Not detected	Unchanged	2
HMDB0000008	2-Hydroxybutyric acid	Not detected	Not detected	Not detected	Down	1
HMDB0000014	Deoxycytidine	Not detected	Unchanged	Not detected	Not detected	1
HMDB0000056	beta-Alanine	Not detected	Not detected	Not detected	Unchanged	1
HMDB0000058	Cyclic AMP	Not detected	Unchanged	Not detected	Not detected	1
HMDB0000067	Cholesterol	Unchanged	Not detected	Not detected	Not detected	1
HMDB0000070	Pipecolic acid	Down	Not detected	Not detected	Not detected	1
HMDB0000071	Deoxyinosine	Not detected	Down	Not detected	Not detected	1
HMDB0000092	Dimethylglycine	Not detected	Up	Not detected	Not detected	1
HMDB0000099	L-Cystathionine	Not detected	Not detected	Not detected	Unchanged	1
HMDB0000101	Deoxyadenosine	Not detected	Down	Not detected	Not detected	1
HMDB0000114	Glycerylphosphorylethanolamine	Down	Not detected	Not detected	Not detected	1
HMDB0000124	Fructose 6-phosphate	Down	Not detected	Not detected	Not detected	1
HMDB0000127	Glucuronic acid	Down	Not detected	Not detected	Not detected	1
HMDB0000128	Guanidoacetic acid	Not detected	Up	Not detected	Not detected	1
HMDB0000189	ITP	Not detected	Not detected	Down	Not detected	1
HMDB0000192	L-Cystine	Up	Not detected	Not detected	Not detected	1
HMDB0000194	Anserine	Not detected	Up	Not detected	Not detected	1
HMDB0000206	N6-Acetyl-L-lysine	Down	Not detected	Not detected	Not detected	1
HMDB0000211	myo-Inositol	Not detected	Unchanged	Not detected	Not detected	1
HMDB0000220	Palmitic acid	Down	Not detected	Not detected	Not detected	1
HMDB0000226	Orotic acid	Not detected	Down	Not detected	Not detected	1
HMDB0000244	Riboflavin	Not detected	Unchanged	Not detected	Not detected	1
HMDB0000247	Sorbitol	Not detected	Down	Not detected	Not detected	1
HMDB0000269	Sphinganine	Down	Not detected	Not detected	Not detected	1
HMDB0000279	Saccharopine	Down	Not detected	Not detected	Not detected	1
HMDB0000280	Phosphoribosyl pyrophosphate	Not detected	Not detected	Not detected	Down	1
HMDB0000294	Urea	Not detected	Up	Not detected	Not detected	1
HMDB0000299	Xanthosine	Not detected	Up	Not detected	Not detected	1
HMDB0000341	2-Octenedioic acid	Up	Not detected	Not detected	Not detected	1
HMDB0000354	2-Methyl-3-hydroxybutyric acid	Unchanged	Not detected	Not detected	Not detected	1
HMDB0000357	D(-)-beta-hydroxy butyric acid	Not detected	Not detected	Up	Not detected	1
HMDB0000397	2-Pyrocatechuic acid	Not detected	Up	Not detected	Not detected	1
HMDB0000448	Adipic acid	Up	Not detected	Not detected	Not detected	1
HMDB0000450	procollagen 5-hydroxy-L-lysine	Not detected	Unchanged	Not detected	Not detected	1
HMDB0000472	5-Hydroxy-L-tryptophan	Not detected	Unchanged	Not detected	Not detected	1
HMDB0000479	3-Methylhistidine	Not detected	Not detected	Unchanged	Not detected	1
HMDB0000489	Aspartylglycosamine	Up	Not detected	Not detected	Not detected	1
HMDB0000497	5,6-Dihydrouridine	Down	Not detected	Not detected	Not detected	1
HMDB0000531	3-Hydroxyvaleric acid	Unchanged	Not detected	Not detected	Not detected	1
HMDB0000536	Adenylsuccinic acid	Not detected	Not detected	Not detected	Unchanged	1
HMDB0000565	Galactonic acid	Down	Not detected	Not detected	Not detected	1
HMDB0000574	L-Cysteine	Not detected	Unchanged	Not detected	Not detected	1
HMDB0000606	D-2-Hydroxyglutaric acid	Not detected	Not detected	Not detected	Unchanged	1
HMDB0000613	Erythronic acid	Down	Not detected	Not detected	Not detected	1
HMDB0000618	D-Ribulose 5-phosphate	Down	Not detected	Not detected	Not detected	1
HMDB0000619	Cholic acid	Not detected	Unchanged	Not detected	Not detected	1
HMDB0000630	Cytosine	Up	Not detected	Not detected	Not detected	1
HMDB0000656	Cysteineglutathione disulfide	Down	Not detected	Not detected	Not detected	1
HMDB0000663	Glucaric acid	Not detected	Unchanged	Not detected	Not detected	1
HMDB0000665	Leucinic acid	Not detected	Unchanged	Not detected	Not detected	1
HMDB0000670	Homo-L-arginine	Not detected	Not detected	Not detected	Unchanged	1
HMDB0000694	L-2-Hydroxyglutaric acid	Not detected	Not detected	Not detected	Unchanged	1
HMDB0000695	Ketoleucine	Up	Not detected	Not detected	Not detected	1
HMDB0000699	1-Methylnicotinamide	Not detected	Up	Not detected	Not detected	1
HMDB0000709	L-Cysteinylglycine disulfide	Up	Not detected	Not detected	Not detected	1
HMDB0000715	Kynurenic acid	Not detected	Down	Not detected	Not detected	1
HMDB0000719	L-Homoserine	Not detected	Unchanged	Not detected	Not detected	1
HMDB0000742	L-Homocysteine	Not detected	Up	Not detected	Not detected	1
HMDB0000746	Hydroxyisocaproic acid	Unchanged	Not detected	Not detected	Not detected	1
HMDB0000755	Hydroxyphenyllactic acid	Not detected	Not detected	Not detected	Down	1
HMDB0000766	N-Acetyl-L-alanine	Not detected	Up	Not detected	Not detected	1
HMDB0000779	Phenyllactic acid	Not detected	Down	Not detected	Not detected	1
HMDB0000788	Orotidine	Down	Not detected	Not detected	Not detected	1
HMDB0000792	Sebacic acid	Up	Not detected	Not detected	Not detected	1
HMDB0000845	Neopterin	Not detected	Unchanged	Not detected	Not detected	1
HMDB0000875	Trigonelline	Up	Not detected	Not detected	Not detected	1
HMDB0000881	Xanthurenic acid	Not detected	Down	Not detected	Not detected	1
HMDB0000895	Acetylcholine chloride	Down	Not detected	Not detected	Not detected	1
HMDB0000925	Trimethylamine N-oxide	Not detected	Unchanged	Not detected	Not detected	1
HMDB0000943	Threonic acid	Down	Not detected	Not detected	Not detected	1
HMDB0000951	Taurochenodesoxycholic acid	Not detected	Down	Not detected	Not detected	1
HMDB0000965	Hypotaurine	Down	Not detected	Not detected	Not detected	1
HMDB0000991	DL-2-Aminooctanoic acid	Not detected	Up	Not detected	Not detected	1
HMDB0001015	N-Formyl-L-methionine	Down	Not detected	Not detected	Not detected	1
HMDB0001043	Arachidonic acid	Up	Not detected	Not detected	Not detected	1
HMDB0001049	gamma-Glutamylcysteine	Not detected	Unchanged	Not detected	Not detected	1
HMDB0001062	N-Acetyl-D-Glucosamine 6-Phosphate	Not detected	Unchanged	Not detected	Not detected	1
HMDB0001067	N-Acetylaspartylglutamic acid	Not detected	Up	Not detected	Not detected	1
HMDB0001078	Mannose 6-phosphate	Not detected	Not detected	Not detected	Down	1
HMDB0001090	Mevalonate-PP	Down	Not detected	Not detected	Not detected	1
HMDB0001095	GDP-L-fucose	Down	Not detected	Not detected	Not detected	1
HMDB0001096	Carbamoyl phosphate	Not detected	Up	Not detected	Not detected	1
HMDB0001107	7-Methylguanosine	Not detected	Up	Not detected	Not detected	1
HMDB0001123	2-Aminobenzoic acid	Not detected	Not detected	Not detected	Up	1
HMDB0001125	Inositol cyclic phosphate	Down	Not detected	Not detected	Not detected	1
HMDB0001127	6-Phosphonoglucono-D-lactone	Not detected	Not detected	Not detected	Down	1
HMDB0001138	N-Acetylglutamic acid	Not detected	Not detected	Not detected	Unchanged	1
HMDB0001179	Nicotinic acid adenine dinucleotide phosphate	Not detected	Unchanged	Not detected	Not detected	1
HMDB0001197	FADH	Not detected	Not detected	Not detected	Unchanged	1
HMDB0001202	dCMP	Not detected	Unchanged	Not detected	Not detected	1
HMDB0001227	5-Thymidylic acid	Not detected	Up	Not detected	Not detected	1
HMDB0001245	dCDP	Not detected	Up	Not detected	Not detected	1
HMDB0001256	Spermine	Not detected	Unchanged	Not detected	Not detected	1
HMDB0001257	Spermidine	Not detected	Unchanged	Not detected	Not detected	1
HMDB0001321	D-Erythrose 4-phosphate	Not detected	Not detected	Not detected	Down	1
HMDB0001366	Purine	Not detected	Unchanged	Not detected	Not detected	1
HMDB0001372	Thiamine pyrophosphate	Not detected	Up	Not detected	Not detected	1
HMDB0001389	Melatonin	Not detected	Not detected	Not detected	Unchanged	1
HMDB0001409	dUMP	Not detected	Up	Not detected	Not detected	1
HMDB0001423	Coenzyme A	Not detected	Not detected	Not detected	Down	1
HMDB0001431	Pyridoxamine	Not detected	Up	Not detected	Not detected	1
HMDB0001439	Phosphoribosyl formamidocarboxamide	Not detected	Not detected	Not detected	Unchanged	1
HMDB0001489	Ribose 1-phosphate	Down	Not detected	Not detected	Not detected	1
HMDB0001491	Pyridoxal 5'-phosphate	Not detected	Up	Not detected	Not detected	1
HMDB0001517	AICAR	Not detected	Unchanged	Not detected	Not detected	1
HMDB0001539	Asymmetric dimethylarginine	Down	Not detected	Not detected	Not detected	1
HMDB0001554	Xanthylic acid	Not detected	Up	Not detected	Not detected	1
HMDB0001565	Phosphorylcholine	Not detected	Unchanged	Not detected	Not detected	1
HMDB0001901	Aminocaproic acid	Up	Not detected	Not detected	Not detected	1
HMDB0002064	N-Acetylputrescine	Up	Not detected	Not detected	Not detected	1
HMDB0002089	N-Ribosylhistidine	Down	Not detected	Not detected	Not detected	1
HMDB0002248	Gamma glutamyl ornithine	Down	Not detected	Not detected	Not detected	1
HMDB0002259	Heptadecanoic acid	Down	Not detected	Not detected	Not detected	1
HMDB0002322	Cadaverine	Not detected	Unchanged	Not detected	Not detected	1
HMDB0002335	Aspartyl-L-proline	Up	Not detected	Not detected	Not detected	1
HMDB0002466	3-Hydroxybenzoic acid	Not detected	Not detected	Not detected	Unchanged	1
HMDB0002520	Beta-Glycerophosphoric acid	Not detected	Not detected	Not detected	Unchanged	1
HMDB0003011	O-Acetylserine	Not detected	Unchanged	Not detected	Not detected	1
HMDB0003152	N-Methylnicotinamide	Up	Not detected	Not detected	Not detected	1
HMDB0003229	Palmitoleic acid	Down	Not detected	Not detected	Not detected	1
HMDB0003290	Gulonic acid	Down	Not detected	Not detected	Not detected	1
HMDB0003869	Epsilon-(gamma-Glutamyl)-lysine	Down	Not detected	Not detected	Not detected	1
HMDB0004195	5-L-Glutamyl-taurine	Up	Not detected	Not detected	Not detected	1
HMDB0004816	FAPy-adenine	Up	Not detected	Not detected	Not detected	1
HMDB0005765	Ophthalmic acid	Not detected	Not detected	Not detected	Unchanged	1
HMDB0006029	N-Acetylglutamine	Not detected	Unchanged	Not detected	Not detected	1
HMDB0006248	gamma-Glutamylalanine	Down	Not detected	Not detected	Not detected	1
HMDB0006330	D-Mannose 1-phosphate	Not detected	Not detected	Not detected	Down	1
HMDB0006695	Prolylhydroxyproline	Down	Not detected	Not detected	Not detected	1
HMDB0011131	MG(18:0/0:0/0:0)	Down	Not detected	Not detected	Not detected	1
HMDB0011530	MG(0:0/14:0/0:0)	Down	Not detected	Not detected	Not detected	1
HMDB0011533	MG(0:0/16:0/0:0)	Down	Not detected	Not detected	Not detected	1
HMDB0011535	MG(0:0/18:0/0:0)	Down	Not detected	Not detected	Not detected	1
HMDB0011536	MG(0:0/18:1(11Z)/0:0)	Down	Not detected	Not detected	Not detected	1
HMDB0011537	MG(0:0/18:1(9Z)/0:0)	Down	Not detected	Not detected	Not detected	1
HMDB0011564	MG(16:0/0:0/0:0)	Down	Not detected	Not detected	Not detected	1
HMDB0011566	MG(18:1(11Z)/0:0/0:0)	Down	Not detected	Not detected	Not detected	1
HMDB0011567	MG(18:1(9Z)/0:0/0:0)	Down	Not detected	Not detected	Not detected	1
HMDB0013075	Spermic acid 2	Down	Not detected	Not detected	Not detected	1
HMDB0013112	UDP-N-acetyl-D-mannosamine	Not detected	Not detected	Not detected	Unchanged	1
HMDB0013220	Beta-Citryl-L-glutamic acid	Down	Not detected	Not detected	Not detected	1
HMDB0014581	Allopurinol	Down	Not detected	Not detected	Not detected	1
HMDB0028681	Alanyl-Arginine	Down	Not detected	Not detected	Not detected	1
HMDB0028689	Alanyl-Histidine	Down	Not detected	Not detected	Not detected	1
HMDB0028692	Alanyl-Lysine	Down	Not detected	Not detected	Not detected	1
HMDB0028704	Arginyl-Asparagine	Down	Not detected	Not detected	Not detected	1
HMDB0028705	Arginyl-Aspartic acid	Down	Not detected	Not detected	Not detected	1
HMDB0028706	Arginyl-Cysteine	Up	Not detected	Not detected	Not detected	1
HMDB0028712	Arginyl-Isoleucine	Up	Not detected	Not detected	Not detected	1
HMDB0028713	Arginyl-Leucine	Up	Not detected	Not detected	Not detected	1
HMDB0028718	Arginyl-Serine	Down	Not detected	Not detected	Not detected	1
HMDB0028736	Asparaginyl-Lysine	Down	Not detected	Not detected	Not detected	1
HMDB0028747	Aspartyl-Arginine	Down	Not detected	Not detected	Not detected	1
HMDB0028749	Asp-Asp	Down	Not detected	Not detected	Not detected	1
HMDB0028752	Aspartyl-Glutamate	Down	Not detected	Not detected	Not detected	1
HMDB0028755	Asp-His	Down	Not detected	Not detected	Not detected	1
HMDB0028758	Aspartyl-Lysine	Down	Not detected	Not detected	Not detected	1
HMDB0028761	Aspartyl-Proline	Down	Not detected	Not detected	Not detected	1
HMDB0028764	Asp-Trp	Down	Not detected	Not detected	Not detected	1
HMDB0028769	Cysteinyl-Arginine	Up	Not detected	Not detected	Not detected	1
HMDB0028783	Cysteinyl-Proline	Down	Not detected	Not detected	Not detected	1
HMDB0028815	Glutamylaspartic acid	Down	Not detected	Not detected	Not detected	1
HMDB0028827	Glutamylproline	Down	Not detected	Not detected	Not detected	1
HMDB0028835	Glycyl-Arginine	Down	Not detected	Not detected	Not detected	1
HMDB0028837	Glycyl-Aspartate	Down	Not detected	Not detected	Not detected	1
HMDB0028846	Gly-Lys	Down	Not detected	Not detected	Not detected	1
HMDB0028901	Isoleucyl-Arginine	Up	Not detected	Not detected	Not detected	1
HMDB0028906	Isoleucyl-Glutamate	Down	Not detected	Not detected	Not detected	1
HMDB0028910	Isoleucyl-Isoleucine	Down	Not detected	Not detected	Not detected	1
HMDB0028911	Isoleucyl-Leucine	Down	Not detected	Not detected	Not detected	1
HMDB0028920	Isoleucyl-Valine	Down	Not detected	Not detected	Not detected	1
HMDB0028923	Leucyl-Arginine	Up	Not detected	Not detected	Not detected	1
HMDB0028928	Leucyl-Glutamate	Down	Not detected	Not detected	Not detected	1
HMDB0028932	Leu-Ile	Down	Not detected	Not detected	Not detected	1
HMDB0028933	Leucyl-Leucine	Down	Not detected	Not detected	Not detected	1
HMDB0028942	Leu-Val	Down	Not detected	Not detected	Not detected	1
HMDB0028944	Lysyl-Alanine	Down	Not detected	Not detected	Not detected	1
HMDB0028947	Lysyl-Aspartate	Down	Not detected	Not detected	Not detected	1
HMDB0028951	Lysyl-Glycine	Down	Not detected	Not detected	Not detected	1
HMDB0028959	Lysyl-Proline	Down	Not detected	Not detected	Not detected	1
HMDB0028960	Lysyl-Serine	Down	Not detected	Not detected	Not detected	1
HMDB0028961	Lysyl-Threonine	Down	Not detected	Not detected	Not detected	1
HMDB0028964	Lysyl-Valine	Down	Not detected	Not detected	Not detected	1
HMDB0029011	Prolyl-Arginine	Down	Not detected	Not detected	Not detected	1
HMDB0029013	Prolyl-Aspartate	Down	Not detected	Not detected	Not detected	1
HMDB0029014	Prolyl-Cysteine	Down	Not detected	Not detected	Not detected	1
HMDB0029016	Prolyl-Glutamate	Down	Not detected	Not detected	Not detected	1
HMDB0029022	Pro-Lys	Down	Not detected	Not detected	Not detected	1
HMDB0029033	Serylarginine	Down	Not detected	Not detected	Not detected	1
HMDB0029044	Seryllysine	Down	Not detected	Not detected	Not detected	1
HMDB0029066	Thr-Lys	Down	Not detected	Not detected	Not detected	1
HMDB0029130	Valyl-Isoleucine	Down	Not detected	Not detected	Not detected	1
HMDB0029131	Valyl-Leucine	Down	Not detected	Not detected	Not detected	1
HMDB0029132	Valyl-Lysine	Down	Not detected	Not detected	Not detected	1
HMDB0029395	L-L-Homoglutathione	Not detected	Not detected	Not detected	Unchanged	1
HMDB0029416	L-Targinine	Not detected	Up	Not detected	Not detected	1
HMDB0029418	S-Cysteinosuccinic acid	Down	Not detected	Not detected	Not detected	1
HMDB0029432	(S)C(S)S-S-Methylcysteine sulfoxide	Down	Not detected	Not detected	Not detected	1
HMDB0030396	(±)-Tryptophan	Not detected	Not detected	Not detected	Unchanged	1
HMDB0032055	N-Acetylhistidine	Down	Not detected	Not detected	Not detected	1
HMDB0032538	Triethanolamine	Up	Not detected	Not detected	Not detected	1
HMDB00491	3S-methyl-2-oxo-pentanoic acid	Up	Not detected	Not detected	Not detected	1
HMDB0060179	3-Sulfino-alanine	Down	Not detected	Not detected	Not detected	1
HMDB0060522	UDP-N-acetyl-alpha-D-galactosamine	Not detected	Not detected	Not detected	Unchanged	1
HMDB0062225	(2E)-Decenoyl-ACP	Not detected	Up	Not detected	Not detected	1
HMDB0240251	Hydroxyproline	Not detected	Unchanged	Not detected	Not detected	1
HMDB04987	Alpha-Aspartyl-lysine	Down	Not detected	Not detected	Not detected	1
HMDB11174	L-isoleucyl-L-proline	Down	Not detected	Not detected	Not detected	1
HMDB11175	L-leucyl-L-proline	Down	Not detected	Not detected	Not detected	1
HMDB11737	Gamma Glutamylglutamic acid	Down	Not detected	Not detected	Not detected	1
HMDB11738	Gamma-Glutamyl Glutamine	Up	Not detected	Not detected	Not detected	1
