# Supplementary material for: Integrating Clinical Phenotype With Multiomics Analyses of Human Cardiac Tissue Unveils Divergent Metabolic Remodeling in Genotype-Positive and Genotype-Negative Patients With Hypertrophic Cardiomyopathy
Source: Circ Genom Precis Med. 2024 Jun 10;17(3):e004369. doi: 10.1161/CIRCGEN.123.004369 (PMC11188634; doi:10.1161/CIRCGEN.123.004369)
Supplement: Supplementary file 4 [file hcg-17-e004369-s004.xlsx]

## Sheet: Quality data Metabolomics
Metabolite	Batch_01	Batch_02	Batch_03	Batch_04	Batch_05	Batch_06	Batch_07	Batch_08	Average	SD	CV
2-Hydroxybutyric acid	2.38554	3.481	3.50306	3.92998	2.57683	2.66083	2.45429	2.59081	2.94779	0.593344	20.1284
2-Hydroxyglutarate	6.71472	6.92043	7.78378	7.81121	5.17544	5.82158	5.13349	5.48959	6.35628	1.10376	17.3649
2-phosphoglyceric acid	4.45888	4.65455	4.70204	4.48001	3.43416	3.83957	3.61481	3.9008	4.1356	0.495593	11.9836
3-_or_4-hydroxybenzoic acid	1.92317	2.24335	2.27455	2.01245	1.91373	1.63741	1.77631	1.81494	1.94949	0.221501	11.362
6-Phosphogluconolactone	0.0532593	0.04275	0.045297	0.0507466	0.0951934	0.109678	0.135642	0.133448	0.0832518	0.0398971	47.9234
Acetyl-CoA	0.00955043	0.0101885	0.0102185	0.0235087	0.0344906	0.0299487	0.0282509	0.0284314	0.0218235	0.0102467	46.9528
Acetylglutamic acid	0.465801	0.496317	0.451999	0.401944	0.355596	0.390501	0.445617	0.416656	0.428054	0.0454164	10.61
Adenine	0.353888	0.333049	0.374913	0.536307	0.432458	0.420224	0.348126	0.518171	0.414642	0.0776626	18.73
Adenosine	0.598253	0.453824	0.420227	0.492409	0.457144	0.445548	0.495973	0.512011	0.484424	0.0550694	11.368
Adenylthiomethylpentose	0.93175	1.14995	1.35604	2.76957	0.929016	1.42474	1.2555	1.11483	1.36642	0.594625	43.5169
ADP	9.41193	8.72632	8.03158	18.5035	23.8673	21.1219	16.7338	15.6064	15.2503	5.98088	39.2181
ADP-Ribose	0.0797729	0.0623466	0.0670738	0.134829	0.196723	0.186277	0.205784	0.179102	0.138989	0.0611903	44.0254
Alanine	66.4137	62.0881	61.8832	63.6665	56.7469	56.4675	58.7077	53.8365	59.9763	4.22917	7.05141
Alpha-Ketoglutarate	13.2407	10.9212	7.68181	5.01734	3.90178	3.43054	2.03091	1.78635	6.00133	4.22499	70.4008
Aminoadipic acid	3.11165	2.68529	2.30164	1.76318	0.509118	0.476953	1.14032	1.25469	1.65535	0.981191	59.2737
AMP	3.78839	3.90467	4.19726	4.03768	4.03277	4.18685	3.87536	4.19156	4.02682	0.158862	3.9451
Anthranilic acid	0.287538	0.222591	0.196859	0.192982	0.244596	0.23606	0.290045	0.230162	0.237604	0.0363057	15.2799
Arginine	2.26119	2.34128	2.38614	2.45946	2.38796	2.32973	2.38016	2.4706	2.37706	0.0683457	2.87521
Argininosuccinate	0.339663	0.401125	0.600788	0.943519	0.384866	0.322813	0.37722	0.384658	0.469331	0.209713	44.6833
Asparagine	5.1952	4.85893	4.52079	5.51641	14.6138	14.8695	13.7101	13.7104	9.62439	4.94316	51.3607
Aspartate	19.9992	19.9393	20.1169	20.9279	21.0409	19.8176	19.76	19.9971	20.1999	0.497592	2.46334
ATP	6.57182	6.39345	6.38539	6.75133	6.09504	6.2441	6.29258	6.20347	6.36715	0.211136	3.31602
beta-Alanine	23.6875	21.4195	18.8607	20.014	24.1612	24.0618	28.3093	24.5772	23.1364	2.97668	12.8658
Betaine	26.1389	38.0299	38.1837	45.6266	25.5851	39.9825	36.5114	28.7308	34.8486	7.22722	20.7389
Carnitine	11.5964	10.9683	11.7787	10.5634	11.8056	11.6186	12.118	12.3297	11.5973	0.579267	4.99484
Carnitine (C10:0)	0.0327784	0.0230955	0.021175	0.0162147	0.0273458	0.0185824	0.0190786	0.0277956	0.0232583	0.00562191	24.1717
Carnitine (C10:1)	0.0056298	0.00410745	0.00415372	0.00278928	0.00488646	0.00320997	0.00387052	0.00440534	0.00413157	0.000895211	21.6676
Carnitine (C12:0)	0.0150461	0.0107651	0.0108515	0.00850349	0.0143424	0.00940059	0.0101735	0.0137289	0.0116014	0.00243915	21.0246
Carnitine (C12:1)	0.0061376	0.00430775	0.00375025	0.00329571	0.0051849	0.00318149	0.00421332	0.00533092	0.00442524	0.00104653	23.6491
Carnitine (C14:0)	0.0171488	0.0116754	0.0116958	0.0102496	0.0142937	0.0105381	0.0112027	0.0142742	0.0126348	0.0023831	18.8614
Carnitine (C14:1)	0.0219467	0.0155007	0.0160215	0.0141851	0.0186063	0.015206	0.0149402	0.0212725	0.0172099	0.00301287	17.5066
Carnitine (C16:0)	0.019243	0.0125448	0.0122069	0.0100523	0.0178216	0.0116041	0.0131154	0.01756	0.0142685	0.00341491	23.9332
Carnitine (C16:1)	0.0189947	0.0124502	0.0122751	0.0097385	0.0180273	0.0118166	0.0126228	0.0180002	0.0142407	0.0035235	24.7425
Carnitine (C18:1)	0.023936	0.0158864	0.0158469	0.0124708	0.0215822	0.0134911	0.0150506	0.0200573	0.0172902	0.00408786	23.6427
Carnitine (C2:0)	7.70355	7.39953	8.06426	7.10071	7.65953	7.49277	7.7978	7.85577	7.63424	0.299033	3.917
Carnitine (C3:0)	0.217913	0.192575	0.180556	0.151038	0.174062	0.158501	0.165343	0.177284	0.177159	0.0210093	11.859
Carnitine (C4:0)	1.55009	1.38502	1.40577	1.20368	1.4233	1.31996	1.462	1.55557	1.41317	0.116453	8.24055
Carnitine (C6:0)	0.270877	0.165261	0.154837	0.102929	0.236961	0.142682	0.161805	0.234603	0.183744	0.0571796	31.1191
Carnitine (C8:0)	0.072523	0.0498932	0.0461719	0.0348228	0.0655678	0.0419926	0.0460431	0.0612181	0.0522791	0.0128659	24.6101
Carnosine	32.4054	34.1262	29.5084	32.7176	30.2702	35.611	33.6215	31.9187	32.5224	1.99615	6.13779
CDP	0.0601288	0.064754	0.0582344	0.116913	0.55353	0.478057	0.442823	0.427546	0.275248	0.217977	79.1928
CDP-ethanolamine	0.180461	0.180638	0.178775	0.281496	1.19495	0.850662	0.631929	0.660121	0.519879	0.378122	72.7327
Choline	3.12238	3.20576	3.37702	2.89186	2.69946	2.79271	2.8541	2.74856	2.96148	0.244099	8.24247
Cis-Aconitate	13.3216	12.9324	16.3686	14.6123	8.6119	9.55232	8.89432	9.32979	11.7029	2.97763	25.4435
Citric acid	6.65665	6.5017	6.44738	6.85358	6.69805	7.08891	6.74943	6.92507	6.7401	0.213841	3.17267
Citrulline	0.372821	0.366498	0.36145	0.359156	0.391576	0.404676	0.374927	0.380787	0.376486	0.0155053	4.11842
CMP	0.0905399	0.0921206	0.095554	0.0887966	0.053521	0.0536028	0.0653441	0.0600044	0.0749354	0.0184572	24.6308
CoA-Glutathione	0.0581473	0.0643566	0.0503982	0.0886152	0.173935	0.162594	0.135081	0.131186	0.108039	0.0488186	45.1859
Coenzyme_A	0.0490067	0.046038	0.0474861	0.0929342	0.08761	0.0826329	0.0677749	0.0636479	0.0671413	0.0188883	28.1322
Creatine	20.6852	17.401	12.9175	8.83405	7.33422	8.55938	12.8485	7.85553	12.0544	4.88362	40.5131
Creatine-P	0.281851	0.229864	0.148654	0.0871462	0.0231371	0.0210424	0.0267367	0.0239186	0.105294	0.103882	98.6596
Creatinine	5.17674	4.40198	4.15002	2.94097	2.43059	2.64848	4.33728	2.72007	3.60076	1.03212	28.6639
CTP	0.0508427	0.0475196	0.0546027	0.0822067	0.122151	0.112282	0.101937	0.0998703	0.0839265	0.0295842	35.2501
Cystathionine	0.0895737	0.0915182	0.131981	0.113614	0.0845935	0.0828049	0.116535	0.106323	0.102118	0.0177255	17.3578
Cytidine	0.686067	0.739923	0.645149	0.489719	0.737694	0.540426	0.526166	0.515713	0.610107	0.103809	17.0148
dAMP	0.00813115	0.00879619	0.00959146	0.00795944	0.00866765	0.0108406	0.0106805	0.0112255	0.00948656	0.00128787	13.5757
Erythrose-4-phosphate	0.384242	0.40091	0.366074	0.338064	0.323468	0.286899	0.326018	0.330808	0.34456	0.0369512	10.7242
FAD	0.0637254	0.0599197	0.0599325	0.0889354	0.0529459	0.0452221	0.0552147	0.0562943	0.0602737	0.012847	21.3145
FADH2	0.284185	0.293805	0.235489	0.209917	0.051424	0.117607	0.117418	0.0309316	0.167597	0.102199	60.9788
FAICAR	0.263201	0.209223	0.231798	0.229886	0.344055	0.305301	0.309235	0.297496	0.273774	0.0473895	17.3097
Fructose-1,6-diphosphate	8.24877	8.32976	8.45486	8.8494	8.31113	9.14492	8.86328	8.70993	8.61401	0.325111	3.77421
Fumarate	0.346228	0.352195	0.375692	0.399924	0.644026	0.601197	1.02365	0.951736	0.586831	0.272529	46.4408
GDP	0.4747	0.511706	0.579662	0.934637	3.06445	2.55442	2.33751	2.37978	1.60461	1.07848	67.2114
Gluconate-6P	1.47346	1.31322	1.10351	0.865122	0.82642	1.02388	1.29042	1.28981	1.14823	0.231279	20.1422
Glucose	0.00892884	0.0476931	0.872914	0.457904	0.667115	0.681847	0.675604	0.68189	0.511737	0.318565	62.2516
Glutamate	65.9946	65.6823	69.8828	73.8902	68.1626	68.5879	68.0073	66.5304	68.3423	2.65188	3.8803
Glutamine	214.519	207.795	213.229	214.336	231.66	218.933	231.295	242.418	221.773	11.9465	5.3868
Glutathione	125.432	125.402	132.304	120.677	90.5865	84.0864	96.9886	96.8728	109.044	18.7828	17.225
Glycerate	2.55288	2.37238	2.36659	2.27054	3.34431	3.13955	2.17761	1.87568	2.51244	0.493369	19.637
Glycerol-2P	16.4561	13.2418	10.3535	9.85738	13.7049	15.8789	17.5296	17.1319	14.2693	2.98497	20.9189
Glycerophosphocholine	23.8553	23.6723	21.6161	22.9001	25.3653	25.864	25.0267	26.2233	24.3154	1.58389	6.51394
Glycerophosphoinositol	0.23192	0.218609	0.205578	0.178646	0.0841302	0.0924983	0.0662232	0.0628623	0.142558	0.0728417	51.096
GMP	0.143044	0.148355	0.145248	0.15028	0.149757	0.150821	0.152804	0.149879	0.148773	0.00316972	2.13056
GTP	0.332878	0.317796	0.318205	0.310616	0.320907	0.322997	0.331914	0.332134	0.323431	0.0081662	2.52487
Guanine	0.243992	0.24208	0.274165	0.268968	0.446166	0.463539	0.563108	0.514359	0.377047	0.133051	35.2876
Guanosine	5.5289	5.58814	5.434	4.943	5.16813	4.68444	5.36233	5.06644	5.22192	0.313232	5.99841
Hexose-P	7.20359	7.08358	6.56651	6.56876	7.37299	7.82603	8.56062	8.44108	7.4529	0.766728	10.2877
Hippuric acid	21.7789	15.4942	15.0827	13.2571	15.3131	14.0839	20.6312	13.9716	16.2016	3.1937	19.7122
Histidine	3.24283	3.3794	3.06121	3.11686	4.55104	7.36257	5.5484	5.46724	4.46619	1.56031	34.9359
Homoarginine	0.0762474	0.0799604	0.0873567	0.0869038	0.0843915	0.0934631	0.0896397	0.0880379	0.08575	0.00546984	6.37882
Homocitrate	1.77691	1.59569	1.59095	1.80939	1.96211	2.20327	2.37321	2.5148	1.97829	0.350546	17.7197
Homoglutathione	0.613911	0.470141	0.43056	0.364157	0.337503	0.34275	0.373664	0.352472	0.410645	0.0942077	22.9414
Hydroxyphenyllactic acid	0.509957	0.509832	0.476071	0.425911	0.341178	0.401594	0.447668	0.460757	0.446621	0.056883	12.7363
Hypoxanthine	95.8743	94.1495	101.041	106.456	102.514	86.0076	90.8753	100.839	97.2196	6.74261	6.93545
IMP	0.194901	0.201518	0.206159	0.211806	0.20905	0.183793	0.200611	0.200057	0.200987	0.00880552	4.38114
Inosine	216.307	204.824	211.197	222.775	576.455	590.893	673.35	600.723	412.065	213.914	51.9126
Isoleucine	0.492754	0.806826	0.766363	0.747916	0.743175	0.780487	0.758414	0.778802	0.734342	0.0997082	13.5779
Kynurenine	0.0140194	0.0102652	0.0126177	0.0175058	0.054985	0.0657435	0.0654515	0.0653682	0.0382445	0.0266428	69.6644
Lactate	71.1092	63.7824	59.8597	47.2578	43.1082	47.0488	64.7532	41.3714	54.7863	11.3725	20.7579
Leucine	1.41566	1.44053	1.40307	1.45791	1.42213	1.45437	1.48347	1.48021	1.44467	0.0296063	2.04935
Lysine	5.04662	4.9835	5.12676	5.21388	5.24108	5.03612	5.05022	5.178	5.10952	0.0940577	1.84083
Malate	4.20734	4.22015	3.62056	3.65247	4.5955	4.20122	5.541	5.21166	4.40624	0.683885	15.5208
Melatonine	0.194134	0.134017	0.115936	0.101818	0.162128	0.121879	0.117502	0.153268	0.137585	0.0303711	22.0744
Methionine	0.565633	0.566558	0.571804	0.578392	0.577912	0.532435	0.585944	0.569295	0.568497	0.0161022	2.83243
Methylmalonylcarnitine	6.69613	8.24414	7.6667	8.47001	6.07011	7.64266	7.20795	6.58834	7.32325	0.836668	11.4248
NAD+	1.2538	1.15598	1.14253	2.05367	2.74897	2.41602	2.29652	2.12905	1.89957	0.628517	33.0874
NADH	0.239099	0.221919	0.222981	0.425711	0.559665	0.501042	0.513349	0.456841	0.392576	0.141895	36.1446
NADP+	0.123768	0.127705	0.155133	0.334455	0.299391	0.279588	0.266624	0.255671	0.230292	0.0824095	35.7848
NADPH	0.0260197	0.0210909	0.0203336	0.0266064	0.0504596	0.0435585	0.0423697	0.0366995	0.0333922	0.0113919	34.1155
Nicotinamide	7.11953	10.0028	10.4422	20.7171	6.42071	10.1067	9.21848	7.25087	10.1598	4.53771	44.6634
Ophthalmic acid	3.57291	3.42225	3.56686	3.40768	3.38022	3.17074	3.55925	3.60363	3.46044	0.14582	4.2139
Ornithine	0.985762	0.995235	0.995568	0.992871	1.00681	0.970991	0.992257	1.00028	0.992472	0.0106258	1.07064
Oxiglutathione	82.6766	86.742	83.8815	67.6515	142.498	125.749	144.439	147.443	110.135	33.0696	30.0263
Pantothenic acid	15.4312	14.4468	11.9192	7.0334	8.19628	7.22757	11.0076	7.43591	10.3372	3.3674	32.5754
Phenylalanine	1.03491	1.0717	1.00507	1.03432	1.00626	1.02985	1.0735	1.06152	1.03964	0.0270173	2.59871
Phosphoenolpyruvate	4.29921	3.76848	3.238	2.91526	3.8382	4.71815	6.01933	6.30976	4.3883	1.23339	28.1064
Phosphorylethanolamine	3.62449	3.37134	3.20786	3.16055	3.04602	3.09482	4.05968	3.9055	3.43378	0.386467	11.2548
Proline	1.50431	1.62564	1.43955	1.48114	1.46484	1.44002	1.43912	1.41994	1.47682	0.0659726	4.4672
PRPP	0.00241108	0.00236696	0.00305752	0.00636203	0.0382452	0.0310234	0.0276664	0.0277117	0.0173555	0.0151659	87.3838
Pyroglutamic acid	26.3702	25.4654	23.8097	22.3721	30.2033	27.5969	31.5766	30.5331	27.2409	3.33656	12.2483
Pyruvate	10.746	11.8713	12.1785	11.0231	11.0587	12.1081	12.1892	11.8412	11.627	0.588103	5.05808
Ribose-5P	3.97105	3.04371	2.31133	1.98155	2.6923	3.03441	4.29425	3.77646	3.13813	0.817448	26.0488
S-adenosyl homocysteine	0.0469192	0.0360889	0.0394337	0.041021	0.0673753	0.0610772	0.0586881	0.0684318	0.0523794	0.0130373	24.8902
S-adenosyl methionine	0.79176	0.79907	0.809531	0.830069	0.653695	0.713017	0.664576	0.585806	0.73094	0.0895223	12.2476
Sedoheptulose	4.29854	5.25294	5.35653	4.90434	4.49986	4.41879	4.87249	4.53758	4.76763	0.392497	8.23253
Sedoheptulose-7P	0.535431	0.489807	0.35609	0.286002	0.639216	0.627659	0.753425	0.767553	0.556898	0.174623	31.3564
Serine	4.63441	4.64321	4.6938	4.93862	5.10062	4.97116	4.98294	4.674	4.82984	0.186849	3.86863
Succinate	7.70779	7.88484	7.64369	7.61877	7.15234	7.19653	7.06687	7.23582	7.43833	0.308442	4.14665
Succinyl_AMP	0.495017	0.507821	0.338199	0.319257	0.305993	0.316825	0.304349	0.318242	0.363213	0.0859857	23.6736
Taurine	409.637	387.459	392.398	388.865	437.386	384.372	395.843	393.138	398.637	17.4169	4.3691
Threonine	4.72136	5.03864	5.10674	5.35038	8.40449	8.93383	7.81909	8.18505	6.69495	1.78837	26.7122
Tryptophan	0.487375	0.47276	0.461032	0.449278	0.451787	0.501549	0.513904	0.503804	0.480186	0.0250332	5.21322
Tyrosine	1.66133	1.70134	1.68643	1.63812	1.71426	1.60176	1.67112	1.6834	1.66972	0.0361337	2.16406
UDP	0.975087	0.901166	0.9724	2.15996	1.08537	1.04865	1.08165	1.09672	1.16513	0.407817	35.0019
UDP-HexNac	0.864791	0.63998	0.569241	0.942479	0.92275	0.844866	1.06256	0.87115	0.839727	0.16116	19.1919
UDP-hexose	3.2889	2.95496	2.8963	2.59994	1.76176	2.00568	1.98955	1.95922	2.43204	0.573435	23.5784
UMP	0.240423	0.196551	0.178125	0.150639	0.184936	0.19887	0.242024	0.229627	0.202649	0.0324626	16.0191
Uracil	0.0128578	0.019721	0.0370579	0.0622291	0.0622413	0.0615782	0.0418439	0.0705201	0.0460062	0.0215715	46.8883
Uric acid	52.4478	54.8717	60.1263	59.9231	51.2098	45.3252	49.9466	52.6442	53.3118	4.97567	9.33314
Uridine	2.60308	1.76921	1.51228	1.45363	1.42421	1.38715	1.59004	1.42075	1.64504	0.406397	24.7043
UTP	0.302584	0.2613	0.195474	0.431601	0.289749	0.321601	0.36717	0.339756	0.313654	0.0706314	22.5189
Valine	1.48512	1.57719	1.48035	1.4527	1.4188	1.56734	1.46034	1.45438	1.48703	0.056365	3.79045
Xanthine	4.91712	5.10169	6.00269	6.4158	6.69502	5.95511	4.93324	6.60683	5.82844	0.747213	12.8201

## Sheet: Quality data Lipidomics
Metabolite	Pool_1_Group_03_Pool	Pool_2_Group_03_Pool	Pool_3_Group_03_Pool	Pool_4_Group_03_Pool	Pool_5_Group_03_Pool	Pool_6_Group_03_Pool	Pool_7_Group_03_Pool	Average	SD	CV
1-acyl LPC(14:1)	0.000433302	0.000602316	0.0010372	0.00054275	0.000535708	0.000479384	0.000433045	0.000580529	0.000210601	36.2774
1-acyl LPC(15:0)	0.0581186	0.0585368	0.0560069	0.0565317	0.0559764	0.0595052	0.0558717	0.057221	0.00147611	2.57966
1-acyl LPC(16:0)	8.66254	8.60557	8.7096	8.88767	8.90023	8.82708	8.81243	8.77216	0.114065	1.30031
1-acyl LPC(16:1)	0.0913027	0.0864906	0.0872801	0.0864417	0.0968025	0.0867835	0.0858352	0.0887052	0.00400628	4.5164
1-acyl LPC(17:0)	0.171919	0.168197	0.162952	0.164206	0.165443	0.16527	0.160064	0.165436	0.00379081	2.29141
1-acyl LPC(17:1)	0.0070939	0.00652947	0.00583785	0.00682096	0.00638895	0.00942026	0.00583712	0.00684693	0.00122693	17.9195
1-acyl LPC(18:0)	3.24276	3.24674	3.18092	3.31937	3.16368	3.22379	3.15218	3.21849	0.0583161	1.81191
1-acyl LPC(18:1)	1.09244	1.09723	1.10348	1.10402	1.08935	1.11622	1.07412	1.09669	0.0133097	1.21362
1-acyl LPC(18:2)	0.706822	0.702855	0.694301	0.695823	0.707273	0.706536	0.697485	0.701585	0.00561207	0.799913
1-acyl LPC(18:3)	0.00925636	0.0107096	0.00967668	0.00888859	0.0102575	0.00954287	0.01002	0.00976451	0.000616955	6.31834
1-acyl LPC(19:0)	0.00896923	0.00928855	0.00984556	0.00903027	0.00922978	0.00896465	0.00862109	0.00913559	0.000380575	4.16585
1-acyl LPC(19:1)	0.00942947	0.00636849	0.00725415	0.0107639	0.00730347	0.00676741	0.011165	0.00843598	0.00198292	23.5054
1-acyl LPC(19:2)	0.000230508	9.71e-05	0.000170721	0.000176665	0.000213633	0.000161295	0.000222163	0.000181726	4.61133e-05	25.3751
1-acyl LPC(20:0)	0.012792	0.0134204	0.0126932	0.0128697	0.0110857	0.0121349	0.0117122	0.0123869	0.000792779	6.40015
1-acyl LPC(20:1)	0.0279676	0.0264205	0.0263284	0.0265797	0.0252815	0.0267619	0.0255604	0.0264143	0.000873758	3.3079
1-acyl LPC(20:2)	0.0215727	0.0173459	0.0177242	0.0180301	0.0167332	0.0172375	0.0169939	0.0179482	0.00165573	9.22504
1-acyl LPC(20:3)	0.0494718	0.0475588	0.0485288	0.0476053	0.0488751	0.0479656	0.0498145	0.0485457	0.000891735	1.8369
1-acyl LPC(20:5)	0.013257	0.0128028	0.0125443	0.012474	0.0137238	0.013911	0.012606	0.0130456	0.00058932	4.5174
1-acyl LPC(21:0)	0.000124902	0.000194559	0.000200247	0.000116397	0.000307276	0.000108305	0.000339872	0.000198794	9.32103e-05	46.8879
1-acyl LPC(21:1)	0.000405778	0.000327262		0.000231208	0.000133265	6.78e-05	0.000374869
1-acyl LPC(22:0)	0.000212624	0.000224102	0.000222302	0.00031101	0.000239519	0.000222863	0.000313839	0.000249466	4.37355e-05	17.5317
1-acyl LPC(22:1)	0.00530431	0.00543105	0.00520496	0.00491611	0.00463737	0.00457499	0.00418729	0.00489373	0.000451115	9.21823
1-acyl LPC(22:2)	0.00153549	0.00146648	0.00163109	0.00108703	0.00167845	0.00138875	0.00164314	0.00149006	0.000205804	13.8117
1-acyl LPC(22:3)	0.000847724	0.000854377	0.00115745	0.00118036	0.000546083	0.0010352	0.000420167	0.000863052	0.000292665	33.9105
1-acyl LPC(22:4)	0.00638855	0.00632725	0.00623988	0.00642083	0.00616622	0.00570136	0.00559646	0.00612008	0.000334522	5.46598
1-acyl LPC(22:5)	0.0373868	0.0393324	0.0385096	0.0375691	0.0353814	0.0367461	0.0398898	0.0378307	0.00154902	4.09461
1-acyl LPC(22:6)	0.0542194	0.0544046	0.0552175	0.0551027	0.0534719	0.0530326	0.0533695	0.0541169	0.000858947	1.58721
1-acyl LPC(23:0)	0.000908644	0.00061219	0.00112079	0.000570077	0.000832836	0.000690416	0.000730847	0.000780829	0.000190676	24.4196
1-acyl LPC(23:1)	0.00145422	0.00115907	0.00102833	0.00111196	0.000947692	0.00079654	0.000752391	0.00103574	0.000238557	23.0324
1-acyl LPC(24:0)	0.00765098	0.00922432	0.00844583	0.00954023	0.00946642	0.00758848	0.0100196	0.00884798	0.000962365	10.8767
1-acyl LPC(24:1)	0.00599468	0.00604084	0.0028961	0.00458324	0.00558982	0.00420499	0.00632321	0.00509041	0.00124809	24.5185
1-acyl LPC(24:2)	0.000436291	0.000422163	0.000370118	0.000452972	0.00036566	0.000560301	0.000371751	0.000425608	6.90295e-05	16.219
1-acyl LPC(24:4)	0.00034357	0.000351313	0.000352765	0.000371529	0.000385759	0.000296644	0.000469644	0.000367318	5.30018e-05	14.4294
1-acyl LPC(25:0)	0.000637593	0.000604222	0.000585534	0.000681183	0.000504783	0.00044186	0.000434621	0.000555685	9.65307e-05	17.3715
1-acyl LPC(26:0)	0.00140087	0.00201019	0.0020685	0.00140582	0.00308712	0.00276561	0.00163405	0.00205317	0.000658144	32.0551
1-acyl LPE(16:0)	0.948332	0.992359	1.00389	0.98587	0.985056	0.98428	1.00959	0.987054	0.0197144	1.9973
1-acyl LPE(16:1)	0.00942207	0.00857103	0.00786845	0.0075938	0.00718356	0.00792759	0.00707482	0.00794876	0.000820575	10.3233
1-acyl LPE(17:0)	0.0851558	0.0849541	0.0923921	0.0883137	0.0826788	0.0802794	0.0847117	0.0854979	0.00390874	4.57174
1-acyl LPE(18:0)	10.429	10.6011	10.6678	10.5569	10.3481	10.6027	10.3917	10.5139	0.122919	1.16911
1-acyl LPE(18:1)	0.542495	0.583781	0.590629	0.577401	0.569289	0.577166	0.584118	0.574983	0.0158333	2.75369
1-acyl LPE(18:2)	0.17605	0.170831	0.178066	0.17875	0.181087	0.18769	0.181515	0.179141	0.005203	2.90441
1-acyl LPE(19:0)	0.0124009	0.0145866	0.0133649	0.0129685	0.01356	0.0155799	0.0136054	0.0137237	0.00105512	7.68832
1-acyl LPE(19:1)	0.00489453	0.00421927	0.00356422	0.00572244	0.00380133	0.00414005	0.00530158	0.00452049	0.000802268	17.7474
1-acyl LPE(20:0)	0.0141927	0.01398	0.0136981	0.0138138	0.0130137	0.0121515	0.013612	0.0134945	0.000697044	5.16538
1-acyl LPE(20:1)	0.0184363	0.0186172	0.0200128	0.0220083	0.0170728	0.0196277	0.0202802	0.0194365	0.00157868	8.12226
1-acyl LPE(20:2)	0.00562243	0.00815096	0.00510831	0.00738951	0.0049799	0.0055065	0.0118245	0.0069403	0.00246694	35.5452
1-acyl LPE(20:3)	0.0266649	0.0259947	0.024605	0.0250988	0.0271236	0.0254223	0.0240518	0.0255659	0.00110096	4.30638
1-acyl LPE(20:4)	1.18355	1.24868	1.21289	1.24501	1.26818	1.33371	1.30603	1.25686	0.0515862	4.10436
1-acyl LPE(20:5)	0.03323	0.032087	0.0335387	0.0350037	0.0380329	0.0377072	0.0331425	0.0346774	0.00234532	6.76325
1-acyl LPE(22:0)	0.00942779	0.0142528	0.0132641	0.010413	0.0112901	0.00890003	0.0155702	0.011874	0.00253498	21.349
1-acyl LPE(22:1)	0.00568871	0.00432632	0.00408557	0.0057806	0.0053905	0.00423837	0.00431513	0.00483217	0.000750348	15.5282
1-acyl LPE(22:4)	0.0298736	0.0288861	0.0298861	0.0297678	0.0294796	0.0310678	0.03194	0.0301287	0.00103136	3.4232
1-acyl LPE(22:5)	0.129601	0.135615	0.147353	0.133423	0.136154	0.137707	0.137482	0.136762	0.00544204	3.9792
1-acyl LPE(22:6)	0.25025	0.250176	0.255104	0.271262	0.263825	0.274468	0.259873	0.260708	0.00968534	3.71501
1-acyl LPE(24:0)	0.00640752	0.0086576	0.00828925	0.00782928	0.00674718	0.00748971	0.00420587	0.00708949	0.00150019	21.1607
2-acyl LPC(14:1)	0.00125698	0.00122041	0.00129869	0.000867974	0.00141638	0.000965081	0.00110418	0.00116139	0.000193389	16.6516
2-acyl LPC(15:0)	0.00997115	0.0128728	0.0113448	0.00898492	0.0121782	0.0114656	0.0124446	0.0113232	0.00139679	12.3357
2-acyl LPC(16:0)	0.654479	0.61917	0.610659	0.614867	0.59339	0.610306	0.604012	0.615269	0.0191664	3.11512
2-acyl LPC(16:1)	0.0458224	0.0444129	0.0429462	0.0439146	0.04367	0.044326	0.04331	0.0440574	0.000937869	2.12874
2-acyl LPC(16:2)	0.000228127	0.000192536	0.000219865	7.44e-05	3.86e-05	7.46e-05	0.000541657	0.000195684	0.000170973	87.3723
2-acyl LPC(17:0)	0.0047849	0.00428172	0.00466135	0.00498618	0.00484007	0.00488198	0.0050036	0.00477711	0.000247939	5.19014
2-acyl LPC(17:1)	0.0032053	0.00419921	0.00413157	0.00282349	0.00426559	0.00453235	0.00368751	0.003835	0.000623663	16.2624
2-acyl LPC(18:1)	1.17063	1.14572	1.16387	1.16713	1.15889	1.15275	1.16736	1.16091	0.00899011	0.774404
2-acyl LPC(18:2)	1.61075	1.42211	1.39711	1.41207	1.41797	1.39985	1.47382	1.44767	0.0762941	5.27014
2-acyl LPC(18:3)	0.0281003	0.0280038	0.0275359	0.0330882	0.026846	0.0273219	0.0313561	0.0288932	0.00236594	8.18856
2-acyl LPC(19:1)	0.00224291	0.00189186	0.00273222	0.00195902	0.00209775	0.0018006	0.00229787	0.00214603	0.000315512	14.7021
2-acyl LPC(20:1)	0.00556418	0.0048275	0.00579474	0.00526606	0.00507045	0.00541021	0.00476151	0.00524209	0.000380855	7.26533
2-acyl LPC(20:2)	0.00821501	0.00840658	0.00856478	0.00859291	0.00775309	0.00871307	0.00771772	0.00828045	0.000404269	4.88221
2-acyl LPC(20:3)	0.0850909	0.0917279	0.0823338	0.0909203	0.0855118	0.0888862	0.0893804	0.087693	0.0034452	3.92871
2-acyl LPC(20:4)	1.50508	1.45301	1.46802	1.45415	1.46206	1.46727	1.70527	1.50212	0.0912631	6.07561
2-acyl LPC(20:5)	0.0518115	0.0481953	0.0467677	0.0608789	0.0513242	0.0494161	0.0631003	0.0530706	0.00636462	11.9927
2-acyl LPC(22:1)	0.000617938	0.000669202	0.000787115	0.000681779	0.000700355	0.000819217	0.000607332	0.000697563	7.99607e-05	11.4629
2-acyl LPC(22:4)	0.0208069	0.0207058	0.0214844	0.0198636	0.0211683	0.0202225	0.0205168	0.0206812	0.000548438	2.65187
2-acyl LPC(22:5)	0.115825	0.108047	0.105755	0.124731	0.107109	0.127682	0.1221	0.115893	0.00910238	7.85414
2-acyl LPC(22:6)	0.185254	0.175541	0.169176	0.182031	0.17633	0.171689	0.17508	0.176443	0.00558202	3.16364
2-acyl LPC(24:4)		0.000159243	9.18e-05	0.000138409	0.000100904	0.000214088	0.000179347
2-acyl LPC(24:5)	0.000492903	0.000259752	0.000339246	0.000186778	0.000224033	0.000133962	0.000352198	0.000284125	0.000120755	42.5008
2-acyl LPC(24:6)	0.00026102	0.000144208	0.000222774	0.000294548	0.000164661	0.000109213	0.000206478	0.000200415	6.56075e-05	32.7359
2-acyl LPE(16:0)	0.150503	0.154352	0.14921	0.16459	0.164726	0.164536	0.148789	0.156672	0.00764489	4.87954
2-acyl LPE(16:1)	0.00581527	0.00616542	0.00525902	0.00556784	0.00413538	0.00522266	0.00527745	0.00534901	0.000636905	11.907
2-acyl LPE(17:0)	0.00366926	0.00403901	0.0037307	0.00302327	0.00388976	0.00344044	0.00441692	0.00374419	0.000443182	11.8365
2-acyl LPE(18:0)	0.282695	0.287591	0.303605	0.303907	0.291882	0.303078	0.304694	0.296779	0.00918773	3.09582
2-acyl LPE(18:1)	0.1453	0.143845	0.152192	0.145799	0.147172	0.145699	0.144024	0.14629	0.0028371	1.93936
2-acyl LPE(18:2)	0.385816	0.382121	0.387582	0.373813	0.388918	0.385961	0.375734	0.382849	0.00592346	1.5472
2-acyl LPE(18:3)	0.00326538	0.00539163	0.00566867	0.00433231	0.00487013	0.00428952	0.00285943	0.00438244	0.00103997	23.7304
2-acyl LPE(20:2)	0.00683815	0.00441155	0.00460009	0.00628937	0.00274321	0.00856916	0.00758998	0.00586307	0.00203606	34.7268
2-acyl LPE(20:3)	0.0869745	0.0869113	0.0904468	0.0905357	0.08307	0.0832192	0.0814142	0.0860817	0.00363839	4.22667
2-acyl LPE(20:4)	4.53605	4.71601	4.68316	4.65057	4.56573	4.62216	4.64583	4.63136	0.0631179	1.36284
2-acyl LPE(20:5)	0.100787	0.104008	0.098606	0.106836	0.0966161	0.0981556	0.105157	0.101452	0.00391667	3.8606
2-acyl LPE(22:4)	0.110387	0.106584	0.104798	0.103619	0.110223	0.105979	0.113353	0.107849	0.00352775	3.27101
2-acyl LPE(22:5)	0.326584	0.352831	0.360707	0.360597	0.336902	0.335049	0.328879	0.343078	0.0146577	4.27241
2-acyl LPE(22:6)	0.710876	0.73722	0.734865	0.7282	0.705064	0.739087	0.728236	0.726221	0.0132432	1.82358
BMP(32:0)	0.0115091	0.0143374	0.0167575	0.0126675	0.0178751	0.0137008	0.0152909	0.0145912	0.00223695	15.3308
BMP(32:1)	0.0447354	0.051135	0.0487921	0.0499433	0.0511666	0.0536195	0.0518601	0.0501789	0.00283326	5.64633
BMP(32:2)	0.0304335	0.0271005	0.0292823	0.0340949	0.0291614	0.0276087	0.0250505	0.0289617	0.00286504	9.89252
BMP(32:3)	0.00535877	0.00336705	0.00316582	0.00354264	0.00149036	0.00726315	0.00242418	0.00380171	0.00192814	50.7177
BMP(33:1)	0.00464413	0.0089332	0.00453436	0.00686878	0.00597158	0.00731946	0.00417299	0.0060635	0.00175102	28.8781
BMP(33:2)	0.016622	0.0111132	0.0182992	0.0181973	0.0132059	0.0210575	0.0222487	0.0172491	0.00399774	23.1765
BMP(34:1)	0.490298	0.475253	0.521397	0.490278	0.47777	0.530517	0.473848	0.494194	0.0228486	4.6234
BMP(34:2)	0.691877	0.720175	0.724407	0.745457	0.693177	0.722498	0.657622	0.707888	0.0290062	4.09757
BMP(34:3)	0.295664	0.303718	0.292788	0.297062	0.298769	0.290418	0.297397	0.296545	0.00427829	1.44271
BMP(34:4)	0.0433312	0.0478124	0.0448995	0.0391624	0.0452119	0.044636	0.0409147	0.0437097	0.00288663	6.60408
BMP(35:1)	0.0321442	0.0323137	0.0314632	0.0325598	0.0329751	0.0395274	0.0334899	0.0334962	0.00273505	8.16527
BMP(35:2)	0.0749852	0.0754268	0.0830874	0.0837344	0.0811439	0.0794143	0.0740309	0.0788318	0.00402637	5.10754
BMP(35:3)	0.0458855	0.0551944	0.0430093	0.0524758	0.0430763	0.0495579	0.0418744	0.0472962	0.00519449	10.9829
BMP(36:0)	0.0419457	0.0373313	0.0310757	0.0263162	0.0226932	0.022872	0.0385852	0.0315456	0.00787778	24.9727
BMP(36:1)	0.375563	0.431261	0.404142	0.407018	0.398409	0.422483	0.382134	0.403001	0.0200207	4.9679
BMP(36:2)	5.39628	5.83344	5.79997	5.81416	5.73732	5.95777	5.65808	5.74243	0.177985	3.09946
BMP(36:3)	8.02326	8.76763	8.72314	8.84052	8.69559	8.90552	8.38904	8.62067	0.310305	3.59955
BMP(36:4)	4.12623	4.54366	4.53898	4.58131	4.58787	4.61309	4.33134	4.47464	0.179905	4.02056
BMP(36:5)	0.496878	0.545164	0.520852	0.51998	0.529763	0.518782	0.497377	0.518399	0.0171233	3.30311
BMP(36:6)	0.0305017	0.0346103	0.0390418	0.0345985	0.0348051	0.0354017	0.0346865	0.0348065	0.00248057	7.12675
BMP(37:2)	0.0709748	0.0712188	0.0805133	0.0733056	0.0812478	0.0842002	0.0706907	0.0760216	0.00575486	7.57003
BMP(37:3)	0.0548547	0.0624949	0.0621356	0.063173	0.0659731	0.0648628	0.067199	0.0629562	0.00402711	6.39669
BMP(37:4)	0.035321	0.0361086	0.0426179	0.0402483	0.0421303	0.0397371	0.0335386	0.0385288	0.00353925	9.18597
BMP(37:5)	0.019126	0.0314665	0.0284727	0.0250364	0.0319872	0.0250968	0.0267337	0.0268456	0.00440402	16.405
BMP(37:6)	0.00220232	0.00716471	0.00823011	0.00343047	0.00848074	0.00440041	0.0039175	0.00540375	0.00251382	46.5199
BMP(38:0)	0.00682842	0.0163431	0.00897436	0.0155091	0.0110843	0.0142268	0.0166254	0.0127988	0.0038687	30.2271
BMP(38:1)	0.481713	0.570097	0.583257	0.566125	0.570138	0.563675	0.516221	0.550175	0.0368926	6.70562
BMP(38:2)	0.443736	0.526907	0.491267	0.483952	0.498805	0.524398	0.476417	0.492212	0.0287277	5.83645
BMP(38:3)	0.18765	0.230275	0.217235	0.209891	0.236887	0.232807	0.226204	0.220136	0.0170757	7.75692
BMP(38:4)	1.15346	1.33621	1.26795	1.30908	1.32476	1.28547	1.29129	1.28117	0.0609836	4.75997
BMP(38:5)	3.6839	4.15622	4.14789	4.29722	4.30959	4.16113	4.02117	4.11102	0.212336	5.16504
BMP(38:6)	2.83479	3.25857	3.12702	3.20945	3.2834	3.19639	3.1219	3.14736	0.150497	4.78168
BMP(38:7)	0.37861	0.435296	0.415341	0.422249	0.442212	0.420079	0.418358	0.418878	0.0202531	4.83508
BMP(38:8)	0.0109593	0.0113675	0.0158614	0.0093987	0.0174467	0.011576	0.0108489	0.0124941	0.0029615	23.7032
BMP(39:5)	0.0213087	0.0296927	0.0293244	0.0290668	0.0289413	0.0297367	0.0223268	0.0271996	0.00369987	13.6026
BMP(39:6)	0.0215511	0.0347024	0.0317455	0.0256632	0.0290011	0.0247165	0.02768	0.0278657	0.00443019	15.8984
BMP(39:7)	0.0236565	0.0224805	0.0233206	0.0285683	0.0242492	0.0232053	0.0207017	0.0237403	0.00241033	10.1529
BMP(40:0)	0.0526357	0.0691486	0.0678723	0.0819956	0.0701425	0.0683698	0.0575839	0.0668212	0.00945841	14.1548
BMP(40:3)	0.0738632	0.0770975	0.0792977	0.0836977	0.0850713	0.0845052	0.0792959	0.0804041	0.00419561	5.21815
BMP(40:4)	0.214816	0.257358	0.251727	0.251973	0.258209	0.245674	0.237009	0.245252	0.0152535	6.21951
BMP(40:5)	0.321327	0.379194	0.390587	0.368177	0.393031	0.387725	0.373854	0.373414	0.0246935	6.61292
BMP(40:6)	1.47071	1.69466	1.73442	1.68088	1.72771	1.64872	1.66161	1.65982	0.089182	5.37301
BMP(40:7)	4.11774	4.70044	4.57473	4.69229	4.71384	4.54653	4.46554	4.54444	0.209806	4.61676
BMP(40:8)	2.8577	3.35364	3.27202	3.32942	3.39737	3.30839	3.1515	3.23858	0.185	5.71237
BMP(40:9)	0.201702	0.226807	0.227793	0.234392	0.235699	0.226275	0.230214	0.226126	0.011376	5.03081
BMP(41:7)	0.0109965	0.0152548	0.02284	0.0161048	0.0152612	0.0152249	0.0181337	0.0162594	0.00359664	22.1204
BMP(42:10)	0.823208	0.963022	0.967259	0.982869	1.00025	0.930268	0.959295	0.946596	0.0585146	6.18158
BMP(42:11)	0.0606827	0.0773328	0.0647039	0.0778782	0.077441	0.0759663	0.0696198	0.0719464	0.00701531	9.75075
BMP(42:4)	0.00377206	0.00457266	0.00402299		0.00384401	0.000737228	0.00309625
BMP(42:5)	0.0522122	0.0733684	0.0721686	0.0631753	0.0746997	0.0683175	0.0638145	0.0668223	0.00786899	11.776
BMP(42:6)	0.239697	0.312276	0.302397	0.311312	0.323667	0.296067	0.295796	0.297316	0.0272754	9.17389
BMP(42:7)	0.052328	0.0530062	0.0545652	0.0440403	0.0573646	0.0466635	0.0465626	0.0506472	0.00491713	9.7086
BMP(42:8)	0.187976	0.224054	0.208985	0.20515	0.214938	0.206507	0.212932	0.208649	0.011102	5.3209
BMP(42:9)	0.554774	0.638252	0.655779	0.622926	0.635961	0.633506	0.592951	0.619164	0.0342544	5.53236
BMP(44:10)	0.134814	0.168896	0.1742	0.171123	0.165776	0.159224	0.160693	0.162104	0.0131802	8.1307
BMP(44:11)	0.355422	0.416107	0.458011	0.418709	0.427765	0.417089	0.416294	0.415628	0.0304978	7.33776
BMP(44:12)	0.655578	0.818811	0.824696	0.808622	0.801127	0.793142	0.762935	0.780702	0.0587522	7.52556
BMP(44:8)	0.00107959	0.00480787	0.00364749	0.0055163	0.00136978	0.00650322	0.00409821	0.00386035	0.0020274	52.5186
BMP(44:9)	0.0387724	0.0368174	0.0372377	0.0362423	0.0354791	0.0397625	0.0358803	0.0371702	0.0015706	4.22543
C1P(d42:2)	0.0772144	0.104855	0.203594	0.139884	0.146606	0.15124	0.174254	0.142521	0.0418733	29.3804
CE(14:0)		0.198861	0.113056	0.174366	0.144035	0.200171	0.175049
CE(14:1)						0.0787572
CE(15:0)	0.123699	0.187036	0.15392	0.187538	0.098344	0.097387	0.117598	0.137932	0.0386323	28.0083
CE(16:0)	11.3979	11.2613	11.7809	11.3999	12.016	11.1171	11.2551	11.4612	0.321096	2.8016
CE(16:1)	4.49623	3.37654	4.22929	4.01767	4.34173	4.79045	4.03601	4.18399	0.446049	10.6609
CE(17:0)	0.915465	0.635947	0.719892	0.72041	0.698969	0.903473	0.554955	0.735587	0.132234	17.9767
CE(17:2)
CE(18:0)	5.52607	5.4307	6.09659	5.6755	5.87811	6.82786	5.46319	5.84257	0.496359	8.49556
CE(18:1)	147.037	127.832	151.256	134.919	144.487	142.184	135.427	140.449	8.10862	5.77336
CE(18:2)	203.198	172.88	216.483	198.512	192.622	210.322	183.582	196.8	15.1573	7.7019
CE(18:3)	3.92149	3.55176	4.04035	3.92493	3.53869	4.20466	4.50977	3.95595	0.345283	8.72819
CE(18:4)
CE(19:3)		0.0549623			0.130864
CE(20:0)	0.350424	0.224984	0.306669	0.234964	0.275039	0.314666	0.229506	0.276607	0.0490258	17.724
CE(20:1)	2.84558	2.6737	3.11163	2.5796	2.93478	3.14289	2.53749	2.83224	0.245321	8.66173
CE(20:2)	5.28149	4.44088	6.0511	4.86717	5.27972	5.69369	4.68526	5.18562	0.567398	10.9418
CE(20:3)	14.3477	13.4779	15.8649	14.1659	14.471	16.3028	13.4532	14.5833	1.10609	7.58458
CE(20:4)	34.5633	32.4851	38.6857	36.2459	37.0827	43.6137	34.4276	36.7291	3.64197	9.91575
CE(20:5)	0.637585	0.424064	0.775894	0.517846	0.546674	0.717848	0.613765	0.604811	0.120287	19.8883
CE(21:0)	0.077088	0.0806789	0.0711944	0.102413	0.0841095	0.117222	0.0739016	0.0866582	0.0169217	19.5269
CE(22:0)	0.171692	0.173127	0.221177	0.220569	0.180165	0.244631	0.231498	0.206123	0.0303043	14.7021
CE(22:1)	0.625615	0.500928	0.666591	0.489938	0.565373	0.623988	0.522377	0.570687	0.0692874	12.1411
CE(22:2)	0.372363	0.411431	0.491548	0.36576	0.36132	0.356295	0.371874	0.390084	0.0482303	12.3641
CE(22:3)	0.626982	0.50825	0.7224	0.537756	0.549811	0.614384	0.537712	0.585328	0.0742753	12.6895
CE(22:4)	3.05899	2.53751	3.2158	2.71362	3.06268	3.63467	3.13324	3.05093	0.354093	11.6061
CE(22:5)	1.48967	1.39822	1.59383	1.45093	1.42523	1.507	1.36207	1.46099	0.0771267	5.27906
CE(22:6)	2.45207	2.23624	2.84199	2.49721	2.63002	2.77592	2.51839	2.56455	0.205362	8.00772
CE(23:0)	0.142968	0.0891843	0.0916184	0.0981991	0.0930441	0.114129	0.137921	0.109581	0.0226577	20.6768
CE(23:1)	0.0607894	0.0997186	0.077837	0.0592104	0.0880904	0.0366395	0.0791804	0.071638	0.021022	29.3448
CE(23:4)	0.0269285	0.0425449	0.0396898	0.0375039		0.0138273	0.0161675
CE(24:0)	0.488826	0.443935	0.468386	0.415776	0.434167	0.491285	0.425237	0.452516	0.0304893	6.73774
CE(24:1)	0.826884	0.777102	0.884653	0.879506	0.880018	0.927903	0.727878	0.843421	0.0701197	8.31373
CE(24:2)	0.329159	0.250005	0.300551	0.240164	0.354154	0.30227	0.267275	0.29194	0.0418018	14.3186
CE(24:3)	0.170427	0.117398	0.159347	0.145927	0.146334	0.180352	0.129792	0.14994	0.0220874	14.7309
CE(24:4)	1.04375	0.931671	1.21463	1.02218	0.960093	1.10924	0.885788	1.02391	0.112332	10.9709
CE(24:5)	0.780765	0.710554	0.904267	0.758532	0.798496	0.875136	0.723044	0.792971	0.0732414	9.23633
CE(24:6)	0.152003	0.0739532	0.146565	0.110331	0.177465	0.14939	0.0814833	0.127313	0.0391979	30.7887
CE(25:0)	0.263475	0.269935	0.27429	0.231838	0.245272	0.306144	0.241209	0.261738	0.0251205	9.59758
CE(25:1)	0.120767	0.0665478	0.0755783	0.116336	0.0840863	0.126404	0.108149	0.0996955	0.0239088	23.9818
CE(26:0)	0.321023	0.281705	0.327531	0.255422	0.337911	0.34533	0.304804	0.310532	0.0323018	10.4021
CE(26:1)	0.309609	0.247998	0.282313	0.271876	0.267452	0.330762	0.28796	0.285424	0.0275796	9.66267
CE(26:2)	0.112974	0.0713012	0.169118	0.145799	0.136934	0.0879055	0.124558	0.121227	0.0337297	27.8236
CE(26:3)	0.0873266	0.0821968	0.0782346	0.04936	0.0859263	0.0805606	0.0919388	0.0793634	0.0139974	17.6371
CE(26:4)	0.277513	0.206526	0.28098	0.248489	0.252152	0.26251	0.193523	0.245956	0.033777	13.7329
CE(26:5)	0.224347	0.217418	0.246447	0.179198	0.197609	0.203112	0.159447	0.20394	0.0289756	14.2079
CE(26:6)	0.0504467	0.0531974	0.0575486	0.0605631	0.0726032	0.0571006	0.0468661	0.0569037	0.0083317	14.6418
Cer(d32:1)	0.0705564	0.062467	0.0557184	0.0631522	0.0554246	0.0575706	0.0632824	0.0611674	0.00538305	8.80052
Cer(d32:2)	0.00759668	0.0111721	0.0103584	0.00780269	0.0106853	0.00955941	0.0116566	0.00983303	0.00159788	16.2501
Cer(d34:0)	0.0220499	0.025135	0.0238344	0.0282345	0.0234361	0.0156218	0.0249704	0.023326	0.00390136	16.7254
Cer(d34:1)	0.330252	0.284708	0.315794	0.317602	0.313386	0.302914	0.306103	0.310108	0.0142476	4.5944
Cer(d34:2)	0.0238678	0.00561218	0.00171387	0.0148465	0.00627674	0.00154756	0.014297	0.00973738	0.00823615	84.5828
Cer(d35:1)	0.027432	0.0175691	0.0196019	0.0251755	0.0275037	0.0371091	0.0255731	0.0257092	0.00632468	24.6009
Cer(d36:0)	0.0459583	0.0545084	0.0524216	0.0564472	0.0452777	0.0428486	0.0337676	0.0473185	0.00786015	16.6112
Cer(d36:1)	0.855744	0.839147	0.898333	0.843733	0.844177	0.841562	0.833126	0.850832	0.022027	2.58888
Cer(d36:2)	0.18159	0.190302	0.163719	0.20165	0.191968	0.19206	0.179983	0.185896	0.0121641	6.54349
Cer(d37:1)	0.0696593	0.0657045	0.0656618	0.0733523	0.0649967	0.0638071	0.0704912	0.0676676	0.00351591	5.19585
Cer(d38:0)	0.0296919	0.0267183	0.0329348	0.0388953	0.0291336	0.0280726	0.0304112	0.0308368	0.00404839	13.1284
Cer(d38:1)	0.548671	0.538449	0.523252	0.571192	0.543408	0.534952	0.528973	0.541271	0.0156972	2.90006
Cer(d38:2)	0.253589	0.259561	0.260566	0.284888	0.24399	0.266345	0.268045	0.262426	0.0127875	4.87279
Cer(d39:0)	0.00733028	0.00862047	0.0061168	0.00606762	0.0059696	0.00761558	0.00710685	0.00697531	0.000985917	14.1344
Cer(d39:1)	0.165525	0.169805	0.153262	0.167429	0.175687	0.170531	0.172173	0.167773	0.00718178	4.28065
Cer(d39:2)	0.0148331	0.01539	0.0133275	0.0201243	0.019432	0.0183614	0.0157219	0.0167415	0.00256482	15.3202
Cer(d40:0)	0.0791484	0.0878638	0.081139	0.0835997	0.0890535	0.0783935	0.0800624	0.0827515	0.00425002	5.13589
Cer(d40:1)	1.43198	1.43644	1.41531	1.47214	1.44092	1.43148	1.42497	1.43618	0.0178727	1.24447
Cer(d40:2)	1.2486	1.19408	1.18229	1.25892	1.20603	1.21781	1.17256	1.21147	0.0325776	2.6891
Cer(d40:3)	0.0215002	0.0195033	0.0238375	0.0195419	0.0195461	0.0167318	0.0181011	0.0198231	0.00229882	11.5967
Cer(d41:0)	0.0283227	0.0264752	0.0275583	0.0260639	0.0262145	0.0282226	0.0296078	0.027495	0.0013172	4.7907
Cer(d41:1)	0.92163	0.878877	0.88444	0.928228	0.897369	0.880245	0.894876	0.897952	0.0197782	2.20258
Cer(d41:2)	0.499513	0.513186	0.489291	0.495832	0.512547	0.504304	0.503458	0.50259	0.0086324	1.71758
Cer(d41:3)	0.025434	0.0255936	0.0281748	0.0287466	0.023661	0.0265146	0.0260784	0.0263147	0.00172277	6.5468
Cer(d42:0)	0.0830438	0.0889922	0.0907587	0.0898579	0.0913459	0.0840589	0.0905139	0.0883673	0.00338411	3.82959
Cer(d42:1)	2.73191	2.6895	2.70037	2.74224	2.67778	2.67893	2.67948	2.70003	0.026682	0.988213
Cer(d42:2)	4.10002	3.94919	4.03667	4.19432	4.11631	4.08684	4.12428	4.0868	0.076877	1.8811
Cer(d42:3)	1.5053	1.48387	1.459	1.52116	1.46529	1.45044	1.46068	1.47796	0.0265349	1.79537
Cer(d42:4)	0.100396	0.0857251	0.0883765	0.0943639	0.0927338	0.0981571	0.0893218	0.0927249	0.00533116	5.74944
Cer(d42:5)	0.00297998	0.00220715	0.00145577	0.00158667	0.0021043	0.0011217	0.000853619	0.00175846	0.000725531	41.2596
Cer(d43:0)	0.0300854	0.0232644	0.025112	0.0255012	0.0297191	0.0258907	0.0249274	0.0263572	0.0025597	9.7116
Cer(d43:2)	0.140572	0.130447	0.129266	0.136754	0.134306	0.138126	0.130952	0.134346	0.00430851	3.20702
Cer(d43:3)	0.0342636	0.0306275	0.0334481	0.0320785	0.0325118	0.0340657	0.0336727	0.0329526	0.00129655	3.93459
Cer(d43:4)	0.00505631	0.0034104	0.00300958	0.00190523	0.00218033	0.00333295	0.0013567	0.00289307	0.00122465	42.3304
Cer(d44:0)	0.0381372	0.044252	0.035055	0.0443274	0.0389183	0.0424674	0.037429	0.0400838	0.0036182	9.02659
Cer(d44:1)	0.110277	0.101279	0.108481	0.117136	0.113273	0.103155	0.106848	0.108636	0.00553523	5.09523
Cer(d44:2)	0.0647136	0.0617228	0.0626493	0.0656981	0.0653581	0.061971	0.0629277	0.0635772	0.00164635	2.58952
Cer(d44:3)	0.0525129	0.047521	0.0531209	0.0529867	0.0537285	0.0504768	0.0489049	0.0513217	0.0023882	4.6534
Cer(d44:4)	0.00732485	0.00791363	0.00838668	0.00997727	0.0127803	0.00836917	0.0092405	0.00914177	0.00182224	19.9331
Cer(d44:5)	0.0011993		0.00150656	0.00174681	0.00056457	0.00112852	0.000342526
Cer(d45:0)	0.0268724	0.0241387	0.0249564	0.0233592	0.024442	0.0252424	0.0262284	0.0250342	0.00121194	4.84112
Cer(d45:1)	0.0215168	0.0341024	0.0355659	0.039064	0.0297166	0.0293587	0.0363084	0.0322333	0.005878	18.2358
Cer(d45:2)	0.00211101	0.00126624	0.00347303	0.00181766	0.000619176	0.00127958	0.00206885	0.00180508	0.000905377	50.1572
Cer(d46:0)	0.0276242	0.0273018	0.0315948	0.0353666	0.0279322	0.0290058	0.0283529	0.0295969	0.00291857	9.86106
Cer(d46:1)	0.0222569	0.0228929	0.0209537	0.0258262	0.02144	0.0227056	0.0207668	0.022406	0.00172125	7.68207
CL(64:4)	0.0527868	0.02086	0.0339863	0.0298899	0.0224482	0.0141931	0.0222038	0.0280526	0.0126478	45.0861
CL(64:5)	0.022646	0.0158183	0.0229365	0.0358892	0.0171781	0.0406353	0.0309014	0.0265721	0.00945029	35.5647
CL(66:2)	0.040748	0.0183994	0.0344801	0.0474082	0.0127488	0.0401339	0.00776498	0.0288119	0.0155886	54.1047
CL(66:3)	0.0217438	0.0310087	0.0495414	0.0590745	0.0393012	0.0389852	0.0559814	0.0422337	0.0134846	31.9284
CL(66:4)	0.102677	0.0875831	0.117295	0.127091	0.122306	0.117081	0.136172	0.115744	0.0161095	13.9183
CL(66:5)	0.274203	0.22553	0.263456	0.24535	0.253308	0.213554	0.287501	0.251843	0.0261695	10.3912
CL(66:6)	0.502862	0.575519	0.557119	0.541213	0.507473	0.639924	0.615826	0.562848	0.0517583	9.19579
CL(66:7)	0.0196777	0.0247149	0.025878	0.0159875	0.00789433	0.0266384	0.0212427	0.0202905	0.00664021	32.7257
CL(68:2)	0.180023	0.294529	0.286936	0.279204	0.235293	0.3273	0.13049	0.247682	0.0701586	28.3261
CL(68:3)	0.111857	0.227686	0.235535	0.215127	0.159752	0.208532	0.184156	0.191806	0.0437818	22.826
CL(68:4)	0.491668	0.539109	0.573309	0.55233	0.535347	0.554133	0.571884	0.545397	0.027786	5.09464
CL(68:5)	0.954355	1.03637	1.18526	1.03771	0.822164	0.928323	1.16322	1.0182	0.129251	12.6941
CL(68:6)	2.10009	2.22479	2.38403	2.29573	2.03061	2.33578	2.24793	2.23128	0.126626	5.67505
CL(68:7)	1.0536	1.08281	1.17486	1.09812	0.997682	1.15143	1.08835	1.09241	0.0590229	5.40301
CL(68:8)	0.0415097	0.034036	0.0503934	0.0768183	0.0387791	0.0475072	0.0344434	0.0462124	0.0148325	32.0964
CL(69:3)		0.0095081		0.0109534		0.00621968	0.00658273
CL(69:4)	0.0301723	0.0223178	0.0380838	0.0419798	0.0172453	0.0358145	0.0277573	0.0304815	0.00882994	28.9681
CL(69:5)	0.0685655	0.0639911	0.057913	0.0624704	0.0719156	0.0681905	0.0618026	0.0649784	0.0048059	7.39615
CL(69:6)	0.255854	0.208243	0.290329	0.219897	0.254921	0.24276	0.231865	0.24341	0.0271171	11.1405
CL(69:7)	0.0425193	0.0362078	0.0306318	0.0756825	0.0172731	0.0471953	0.0450112	0.0420744	0.0180047	42.7924
CL(70:3)	0.327239	0.305606	0.331497	0.318881	0.330891	0.342915	0.275029	0.318865	0.0225467	7.07091
CL(70:4)	0.634429	0.726863	0.746854	0.653818	0.636027	0.774364	0.688003	0.694337	0.0561118	8.08136
CL(70:5)	0.88443	0.956329	0.852196	0.92217	0.687973	0.961439	1.03405	0.899798	0.110221	12.2495
CL(70:7)	10.1734	10.9767	11.3358	10.7954	10.3269	11.2034	10.7588	10.7958	0.427995	3.96447
CL(70:8)	0.53369	0.525231	0.531674	0.546844	0.525298	0.531697	0.546907	0.534477	0.00906821	1.69665
CL(71:4)	0.0171006	0.00710202	0.0220392	0.00580616	0.0171883	0.0198873	0.0119699	0.0144419	0.00627885	43.4765
CL(71:5)	0.0308563	0.0536305	0.0447675	0.0444614	0.0501679	0.0565778	0.0428662	0.0461897	0.0084683	18.3338
CL(71:6)	0.0767335	0.0917941	0.0934583	0.0650612	0.0843143	0.0639529	0.0535389	0.0755505	0.0152304	20.1592
CL(71:7)	0.244995	0.283352	0.329658	0.274933	0.235116	0.309737	0.265269	0.27758	0.0336726	12.1308
CL(71:8)	0.0434423	0.0626603	0.0761696	0.0700364	0.0488357	0.0834	0.067671	0.0646022	0.0142957	22.1288
CL(72:8)	164.606	175.481	185.24	172.391	160.755	175.621	169.404	171.928	8.04678	4.68031
CL(72:9)	5.58868	6.11722	6.53609	6.17683	5.54392	6.06313	5.78063	5.97236	0.355048	5.94486
CL(73:6)	0.0195193	0.0354628	0.0106875	0.0216829	0.00415006	0.00964889	0.0182807	0.0170617	0.0102451	60.0472
CL(73:7)	0.0965186	0.151045	0.121161	0.130449	0.0887197	0.0846696	0.0593528	0.104559	0.0312559	29.893
CL(74:10)	1.00316	1.42958	1.04532	0.882953	0.989022	1.13151	0.540585	1.00316	0.267305	26.6462
CL(74:8)	1.98107	1.94029	1.96946	1.98084	2.00845	1.76668	1.72929	1.91087	0.113583	5.94403
CL(74:9)	2.50908	2.54455	2.8077	2.57706	2.52076	2.73808	2.46119	2.59406	0.128694	4.96111
CL(76:11)	1.04874	1.12581	1.19847	1.10122	1.08659	1.15814	1.11077	1.11853	0.0487562	4.35894
CL(76:12)	0.418986	0.489917	0.507061	0.474334	0.416586	0.503467	0.48027	0.470089	0.037572	7.99253
CL(76:13)	0.0907774	0.0712221	0.0630889	0.0919278	0.0637334	0.0885799	0.0627719	0.0760145	0.013816	18.1755
CL(78:13)	0.0247864	0.0321657	0.00367618	0.0123768	0.0090846	0.0219178	0.0148715	0.0169827	0.00983947	57.9382
CL(78:14)	0.0282227	0.0363378	0.0304678	0.0411624	0.0529435	0.0373712	0.0510436	0.0396499	0.00948576	23.9238
DG(24:0)	0.296202	0.291886	0.289223	0.34673	0.320427	0.312121	0.320516	0.311015	0.0204771	6.58396
DG(24:1)	0.0934685	0.0968308	0.102396	0.0999879	0.0958859	0.0959217	0.10441	0.0984144	0.00395501	4.01874
DG(24:2)	0.0238309	0.00550231	0.0187341	0.0120992	0.0217131	0.0276975	0.00872709	0.0169006	0.00827551	48.9658
DG(25:1)	0.0171524	0.00705868	0.012683	0.00782367	0.00325077	0.0068413	0.00665411	0.00878056	0.00461985	52.6146
DG(25:2)	0.00827575	0.00913075	0.00728167	0.00491909	0.00747492	0.00493096	0.00155924	0.00622463	0.00259734	41.7269
DG(26:0)	1.73103	1.84464	1.75155	1.73751	1.68338	1.74651	1.78451	1.75416	0.0499919	2.8499
DG(26:1)	0.615563	0.593123	0.582737	0.587719	0.605806	0.5901	0.585693	0.594392	0.0119343	2.00782
DG(26:2)	0.309011	0.293983	0.301016	0.292343	0.282322	0.288728	0.283748	0.293022	0.00948571	3.23721
DG(27:0)	0.0265625	0.0293312	0.00732108	0.0288428	0.0354214	0.00665007	0.00661203	0.0201059	0.0126773	63.0529
DG(27:1)	0.0171291	0.023241	0.00804421	0.0127432	0.0297377	0.0269301	0.0183897	0.0194593	0.00772166	39.6811
DG(27:2)	0.0314199	0.0313849	0.0198732	0.0240826	0.0272967	0.0225903	0.0217113	0.0254798	0.00464387	18.2257
DG(28:1)	0.595508	0.613624	0.682276	0.750214	0.686819	0.717937	0.676046	0.674632	0.0544357	8.06895
DG(28:2)	1.09165	1.07171	0.97891	1.04355	1.02191	1.07982	1.03832	1.04655	0.0388007	3.70748
DG(28:3)	0.0688094	0.10003	0.0852427	0.0770756	0.0749985	0.0559477	0.0742908	0.0766278	0.0136564	17.8218
DG(28:4)	0.0863964	0.0909082	0.0577033	0.123054	0.0647384	0.0840326	0.107895	0.0878183	0.0227674	25.9256
DG(29:0)	0.117007	0.0729168	0.0940601	0.0768418	0.0797762	0.092588	0.0892016	0.0889131	0.0148011	16.6467
DG(29:2)	0.0280965	0.0361913	0.0380064	0.0434029	0.0375369	0.0523809	0.0298505	0.0379236	0.00820508	21.6358
DG(29:4)	0.0111473	0.0128502	0.00746572	0.0109535	0.00977932	0.0111894	0.00806019	0.0102065	0.00190173	18.6325
DG(30:0)	5.14431	5.28808	5.4856	5.36576	5.25195	5.15133	5.23503	5.27458	0.120598	2.28639
DG(30:1)	2.02489	2.17629	1.9959	2.0536	2.00605	2.00353	2.10803	2.05261	0.0669953	3.2639
DG(30:2)	0.867554	0.792927	0.843823	0.832663	0.907295	0.924628	0.91905	0.869706	0.0496755	5.71176
DG(30:3)	0.509966	0.519879	0.511776	0.559171	0.480794	0.493797	0.536334	0.51596	0.0260734	5.05338
DG(30:4)	0.179882	0.123731	0.148141	0.137565	0.124234	0.157138	0.139507	0.144314	0.0197472	13.6835
DG(31:0)	0.723164	0.700361	0.725636	0.770797	0.721683	0.70519	0.720046	0.72384	0.0228283	3.15377
DG(31:1)	0.312137	0.296406	0.276603	0.292347	0.290452	0.2935	0.289726	0.293024	0.0105243	3.59163
DG(31:2)	0.05725	0.047078	0.00886483	0.0405917	0.0276495	0.0371982	0.0462138	0.0378351	0.0157247	41.5611
DG(32:0)	16.546	16.3213	16.4316	16.6962	16.3113	16.3967	16.559	16.466	0.14077	0.854912
DG(32:1)	20.9777	21.1177	20.6773	21.3135	19.9027	20.3433	21.3324	20.8092	0.533514	2.56383
DG(32:2)	6.83631	6.91001	7.05431	7.21696	6.89891	7.27236	7.51758	7.10092	0.246951	3.47773
DG(32:3)	0.743629	0.744649	0.712218	0.782339	0.702315	0.796317	0.789947	0.753059	0.0376207	4.99571
DG(32:4)	0.122122	0.170534	0.12783	0.111285	0.140574	0.13663	0.114661	0.131948	0.0201019	15.2347
DG(32:5)	0.105637	0.0796853	0.122167	0.0876326	0.104815	0.104458	0.0844474	0.098406	0.015033	15.2765
DG(33:0)	1.36392	0.375148	1.28201	1.33173	1.30082	1.31443	1.37494	1.19186	0.361646	30.3431
DG(33:1)	1.86879	2.19782	1.82786	2.12876	2.02591	1.88169	2.09461	2.00363	0.144964	7.23505
DG(33:2)	1.06433	1.02286	1.05288	1.09031	1.06954	1.09841	1.08521	1.06908	0.0257961	2.41293
DG(33:3)	0.0509047	0.0324528	0.0518841	0.0390495	0.0742234	0.0880344	0.085223	0.0602531	0.0222499	36.9274
DG(34:0)	10.3696	9.98952	9.99825	10.407	9.90003	9.92243	10.4372	10.1463	0.244852	2.41322
DG(34:1)	102.625	101.271	100.554	103.515	98.3639	99.1903	98.6486	100.595	1.99355	1.98175
DG(34:2)	63.436	63.7617	62.1597	64.0322	61.1511	63.1121	63.6607	63.0448	1.03242	1.63759
DG(34:3)	9.38826	9.44449	9.52774	9.53689	9.29631	8.98966	9.63699	9.40291	0.213076	2.26607
DG(34:4)	0.750047	0.612245	0.882215	0.925961	0.888972	0.650182	0.957385	0.809572	0.138361	17.0906
DG(34:5)	0.0734648	0.054911	0.0734963	0.0951487	0.0723881	0.0795102	0.084246	0.0761664	0.0123645	16.2335
DG(34:6)	0.0604938	0.0672727	0.0233501	0.0344901	0.0369595	0.0723851	0.0574016	0.0503361	0.0186386	37.0282
DG(35:0)	0.0653922	0.405353	0.392768	0.408126	0.0667121	0.373502	0.0591127	0.252995	0.177399	70.1197
DG(35:1)	2.12837	3.7517	3.69082	2.18424	2.11845	2.08037	3.59093	2.79213	0.830367	29.7396
DG(35:2)	2.36827	3.1271	2.33003	2.36497	2.29709	2.29104	2.33578	2.4449	0.302291	12.3642
DG(35:3)	0.706557	0.88872	0.716488	0.74963	0.683792	0.828895	0.744658	0.75982	0.0732748	9.6437
DG(35:4)	0.0869497	0.121881	0.106974	0.118745	0.111084	0.141529	0.127275	0.116348	0.017174	14.7609
DG(36:0)	2.55996	2.58185	2.53634	2.56229	2.4983	2.45599	2.56749	2.53746	0.0450318	1.77468
DG(36:1)	30.0901	29.1425	29.8509	30.3604	28.6694	28.5348	29.9263	29.5106	0.723636	2.45212
DG(36:2)	138.205	138.842	136.917	140.188	134.785	134.85	137.896	137.383	2.01322	1.46541
DG(36:3)	84.4467	83.8017	83.3951	85.7956	82.5317	80.7212	84.0685	83.5372	1.59378	1.90787
DG(36:4)	28.0909	27.9818	34.7742	35.934	26.9749	27.0876	35.343	30.8838	4.21182	13.6377
DG(36:5)	2.73197	2.85818	2.87621	2.89857	2.78153	2.71871	2.86551	2.81867	0.0734145	2.60458
DG(36:6)	0.342915	0.380848	0.347466	0.358104	0.353569	0.39616	0.338968	0.359719	0.0211263	5.87301
DG(37:0)	0.0306676	0.0352136	0.0334459	0.0294804	0.0798957	0.034183	0.0427616	0.0408068	0.0177585	43.5186
DG(37:2)	0.773852	0.759608	0.703112	0.756394	0.724779	0.683943	0.769296	0.738712	0.0350728	4.74784
DG(37:3)	0.636648	0.621238	0.58445	0.638385	0.590179	0.61741	0.588047	0.610908	0.023162	3.7914
DG(37:4)	0.333891	0.442666	0.295015	0.417364	0.37577	0.341217	0.38971	0.370805	0.0511469	13.7935
DG(37:5)	0.104074	0.125869	0.0869174	0.0991886	0.118008	0.10533	0.0924246	0.104545	0.0136817	13.0869
DG(37:6)	0.0512793	0.0618795	0.0696058	0.0644075	0.0803469	0.0560275	0.0594667	0.0632876	0.00953663	15.0687
DG(38:0)	0.123977	0.128971	0.136147	0.143033	0.132627	0.128283	0.147398	0.134348	0.00841808	6.26587
DG(38:1)	0.602282	0.590947	0.580419	0.578214	0.557245	0.567939	0.579781	0.579547	0.0146148	2.52177
DG(38:2)	2.81076	2.69268	2.67287	2.74761	2.58002	2.64123	2.67851	2.6891	0.0739402	2.74963
DG(38:3)	5.32376	5.28285	5.19518	5.32987	5.1593	5.03559	5.2224	5.22128	0.104155	1.99482
DG(38:4)	45.4608	45.3139	44.3015	46.3858	44.5588	44.7356	44.1804	44.991	0.780486	1.73476
DG(38:5)	14.6478	14.6366	14.3887	14.7363	14.4302	14.1371	14.7673	14.5349	0.226658	1.55941
DG(38:6)	6.43762	6.31615	6.58539	6.54847	6.28676	6.1822	1.23068	5.65532	1.95641	34.5941
DG(38:7)	0.577865	0.652996	0.595382	0.58519	0.608236	0.530827	0.632429	0.597561	0.0395852	6.62446
DG(39:0)	0.0551357	0.0509991	0.0524373	0.0393851	0.0452239	0.037183	0.0634032	0.0491096	0.00919396	18.7213
DG(39:1)	0.0651903	0.0413279	0.0567598	0.0747678	0.0509604	0.0535443	0.0711514	0.0591003	0.0118761	20.0948
DG(39:2)	0.0383212	0.0383977	0.0329015	0.0375594	0.0389666	0.0391951	0.0406916	0.0380047	0.00245144	6.45035
DG(39:4)	1.00643	0.997058	1.23267	0.98445	0.959842	0.979328	0.969908	1.01853	0.0957166	9.39756
DG(39:5)	0.43742	0.433556	0.250198	0.42061	0.331406	0.368188	0.400254	0.377376	0.0677323	17.9482
DG(39:6)	0.2514	0.247562	0.253064	0.158258	0.252165	0.14168	0.243178	0.221044	0.0489032	22.1237
DG(39:7)	0.0433406	0.0310847	0.0319149	0.0307922	0.0301082	0.0229834	0.0418732	0.0331567	0.00711694	21.4645
DG(40:0)	0.0964846	0.0920293	0.0948785	0.100712	0.0812515	0.0884744	0.0925926	0.0923461	0.00621517	6.7303
DG(40:1)	0.417274	0.441905	0.433687	0.412081	0.415469	0.426052	0.429073	0.425077	0.0107729	2.53433
DG(40:2)	0.387233	0.38809	0.393008	0.368808	0.354366	0.371622	0.369964	0.376156	0.0137647	3.65931
DG(40:3)	0.203414	0.184232	0.203545	0.189027	0.188488	0.183792	0.197987	0.192926	0.00858573	4.45026
DG(40:4)	1.25469	1.13353	1.2677	1.36928	1.12121	1.21174	1.1246	1.21182	0.0928268	7.66011
DG(40:5)	5.17275	5.07795	4.97092	5.07818	4.87422	4.82179	4.98614	4.99742	0.122883	2.45893
DG(40:6)	6.37945	6.27183	6.63277	6.43167	6.18037	6.14933	6.2961	6.3345	0.165264	2.60895
DG(40:7)	6.09477	5.83099	5.8043	5.88523	5.76137	5.49473	5.84836	5.81711	0.178	3.05994
DG(40:8)	3.73746	3.72573	3.63238	3.68368	3.59597	3.63136	3.58366	3.65575	0.0609172	1.66634
DG(40:9)	0.0746864	0.102162	0.0683634	0.0786637	0.0915362	0.0928983	0.0879503	0.08518	0.0117715	13.8196
DG(41:0)	0.0259012	0.0372372	0.0270782	0.0242456	0.0162177	0.0240592	0.0306541	0.0264847	0.00645498	24.3725
DG(41:1)	0.0417746	0.0379854	0.0239604	0.0341524	0.0337004	0.0417802	0.0314095	0.0349661	0.00629739	18.01
DG(41:2)	0.0148436	0.013551	0.0114085	0.0437027	0.0103921	0.0121625	0.0103299	0.0166272	0.0120515	72.4805
DG(41:3)	0.0379116	0.0427128	0.0420402	0.0484055	0.0384124	0.0454906	0.0495893	0.0435089	0.00456381	10.4894
DG(41:4)	0.122546	0.125833	0.121663	0.139888	0.124415	0.129339	0.112708	0.125199	0.00826125	6.5985
DG(41:5)	0.129668	0.132504	0.128936	0.135666	0.120747	0.123036	0.128686	0.128463	0.00514664	4.00631
DG(41:6)	0.119405	0.207337	0.261072	0.242076	0.135877	0.25995	0.124239	0.192851	0.0647267	33.5631
DG(41:7)	0.038743	0.0302203	0.0461934	0.0330894	0.0417013	0.0341218	0.0416791	0.037964	0.00569486	15.0007
DG(42:0)	0.0178174	0.0122689	0.00652163	0.0134013	0.0165358	0.0103511	0.00223506	0.0113045	0.0054947	48.6065
DG(42:1)	0.13004	0.123608	0.129605	0.107774	0.122388	0.124378	0.12534	0.123305	0.0074441	6.03715
DG(42:10)	0.713807	0.724587	0.737966	0.747259	0.637716	0.732397	0.734015	0.71825	0.0370237	5.15472
DG(42:2)	0.395667	0.345563	0.356821	0.371148	0.36298	0.361049	0.363647	0.365268	0.0155133	4.2471
DG(42:3)	0.204983	0.215722	0.19804	0.204238	0.191116	0.211513	0.187812	0.201918	0.0102314	5.06713
DG(42:4)	0.0590256	0.0627711	0.0666709	0.0631691	0.0550133	0.0959031	0.0678274	0.0671972	0.0133899	19.9263
DG(42:5)	0.157075	0.111496	0.146126	0.156088	0.146405	0.111859	0.124342	0.136199	0.0199054	14.615
DG(42:6)	0.247259	0.245946	0.226109	0.253527	0.243743	0.257992	0.24291	0.245355	0.0100783	4.10764
DG(42:7)	0.422497	0.399584	0.388998	0.442527	0.391462	0.382234	0.385721	0.40186	0.0223758	5.56806
DG(42:8)	0.399108	0.384812	0.407422	0.399683	0.394536	0.365612	0.359445	0.387231	0.0182686	4.71775
DG(42:9)	0.451785	0.460041	0.466562	0.466895	0.444936	0.443974	0.411267	0.449351	0.0192484	4.2836
DG(43:0)		0.00432666	0.00397589			0.00412774
DG(43:1)	0.00662002	0.00489046		0.0171586	0.00655215	0.0143328	0.00825093
DG(43:2)	0.0108596	0.0102047	0.0109387	0.00889684	0.0196147	0.0159913	0.00567056	0.0117395	0.00463286	39.4639
DG(43:4)	0.00362676	0.0062809	0.00495893	0.00411775	0.0058744	0.00223985	0.0048942	0.0045704	0.00137894	30.1711
DG(43:7)	0.00245683	0.0016969	0.00247912	0.00263765	0.00296333	0.0025339	0.000701431	0.00220988	0.000766779	34.6978
DG(44:1)		0.00774825	0.0047914				0.011927
DG(44:10)	1.27512	1.16303	1.27556	1.43133	0.716439	0.840396	1.34022	1.14887	0.267937	23.3218
DG(44:11)	0.252552	0.16613	0.25649	0.259015	0.274566	0.243636	0.285637	0.248289	0.0388535	15.6485
DG(44:12)	0.189184	0.185367	0.142173	0.204946	0.183668	0.190913	0.194404	0.184379	0.0198835	10.784
DG(44:2)	0.0132047	0.018735	0.0176147	0.020707	0.0231641	0.0113412	0.0143061	0.0170104	0.0042585	25.0347
DG(44:3)	0.0296468	0.0148001	0.0225089	0.0284864	0.0303644	0.0280151	0.0275752	0.0259138	0.00551732	21.291
DG(44:4)	0.0147189	0.0105863	0.0172196	0.0165652	0.0148837	0.00387583	0.0159272	0.0133967	0.00471809	35.2183
DG(44:5)	0.0313369	0.0109792	0.0191791	0.00596675	0.0108582	0.00637424	0.0140932	0.0141125	0.00884112	62.6474
DG(44:6)	0.0262542	0.0300763	0.0267982	0.0162601	0.0267046	0.0228603	0.0237813	0.0246764	0.00438173	17.7568
DG(44:7)	0.0153161	0.0277844	0.0230777	0.0209518	0.0131827	0.0125741	0.00984948	0.0175338	0.00651907	37.1801
DG(44:8)	0.0879435	0.0841159	0.0945678	0.0847926	0.0889824	0.100787	0.0813273	0.0889309	0.00672612	7.5633
DG(44:9)	0.102495	0.112721	0.0900425	0.0998538	0.076812	0.1008	0.0986209	0.097335	0.0112378	11.5455
DG(O-30:0)	0.00999965	0.0115866	0.00486256	0.00898787	0.00726862	0.0125913	0.00540837	0.00867214	0.00296791	34.2235
DG(O-30:1)	0.0179658	0.00762523	0.00561498	0.00815411	0.00870527	0.00781502	0.0140651	0.00999222	0.00437234	43.7575
DG(O-31:0)	0.00287183	0.00393172	0.00294106	0.00142297	0.00185905	0.00237707	0.00271206	0.00258797	0.000812336	31.389
DG(O-31:1)	0.0149168	0.0143526	0.0101264	0.00273579	0.00932245	0.00753325	0.00809412	0.00958306	0.00418059	43.6248
DG(O-32:0)	0.0780226	0.0755725	0.0819613	0.0662217	0.070915	0.0687833	0.0851216	0.0752283	0.00698091	9.27964
DG(O-32:1)	0.0437017	0.0492658	0.0408617	0.0574474	0.0337134	0.0533521	0.0522254	0.0472239	0.00823282	17.4336
DG(O-33:0)	0.00344912	0.00536449	0.0020917	0.00398735	0.00333074	0.00471815	0.00405829	0.00385712	0.00105129	27.2557
DG(O-33:1)	0.0159268	0.0172576	0.0239838	0.0183838	0.0180263	0.016092	0.0175214	0.0181702	0.00272243	14.9829
DG(O-33:2)	0.00484817	0.00834088	0.00229526	0.00930591	0.00713584	0.00533221	0.0047862	0.00600635	0.00240381	40.021
DG(O-34:0)	0.0945018	0.087539	0.0877984	0.10352	0.0915557	0.0808919	0.0867287	0.0903622	0.00717775	7.94331
DG(O-34:1)	0.393406	0.416551	0.423832	0.421543	0.374407	0.408983	0.413868	0.407513	0.0177125	4.34649
DG(O-34:2)	0.101448	0.0871828	0.111367	0.106376	0.0984479	0.0796117	0.0987025	0.0975908	0.0109193	11.1889
DG(O-36:0)	0.00693215	0.011507	0.00839456	0.0165979	0.00703539	0.0140299	0.00880854	0.0104722	0.00371215	35.4476
DG(O-36:1)	0.0880754	0.0969486	0.0774628	0.0907961	0.0964524	0.0886839	0.0920655	0.0900692	0.00654982	7.27198
DG(O-36:2)	0.115423	0.10166	0.106119	0.106931	0.103238	0.100155	0.115063	0.106941	0.00614055	5.74198
DG(O-36:3)	0.0566195	0.0554066	0.052546	0.0554839	0.0447639	0.0482409	0.0571782	0.0528913	0.00471037	8.90575
DG(O-37:1)	0.0111365	0.00414789	0.00797119	0.00825479	0.00828772	0.00559399	0.0164234	0.00883078	0.00401531	45.4694
DG(O-37:4)	0.0100091	0.0105499	0.00323962	0.0104795	0.0113257	0.0144564	0.0109006	0.0101373	0.00337963	33.3387
DG(O-37:5)	0.0238451	0.0367815	0.0339937	0.0482153	0.0327587	0.0400401	0.0292246	0.0349799	0.00782135	22.3596
DG(O-38:0)		0.00504976	0.00333062		0.00440925	0.00155318	0.00162112
DG(O-38:1)	0.0253468	0.022351	0.0289973	0.0166747	0.0382383	0.0285043	0.0227492	0.0261231	0.00678474	25.9722
DG(O-38:2)	0.0287364	0.0277601	0.0154459	0.028737	0.0280916	0.0263908	0.0270686	0.0260329	0.00474566	18.2295
DG(O-38:3)	0.00206538	0.00334504	0.00164017	0.00186718	0.00173675	0.004801	0.00381555	0.00275301	0.00123845	44.9851
DG(O-38:4)	0.164314	0.179625	0.157977	0.163573	0.149241	0.154428	0.159994	0.161307	0.00962157	5.96474
DG(O-38:5)	0.485859	0.506599	0.493274	0.482997	0.4604	0.465889	0.446319	0.477334	0.0207964	4.35679
DG(O-39:1)	0.00300742	0.00270564	0.00168719		0.00191639	0.00629536	0.0141633
DG(O-39:4)	0.00313185	0.00280369	0.00547937	0.00635501	0.00491184	0.00489886	0.00385682	0.00449106	0.00128396	28.5893
DG(O-40:1)	0.030502	0.0236735	0.0119007	0.0225783	0.0193746	0.0103146	0.0200287	0.0197675	0.00695046	35.1611
DG(O-40:3)	0.00830033	0.0102096	0.0127255	0.0125066	0.0132817	0.0139309	0.0138833	0.0121197	0.00210134	17.3382
DG(O-40:4)	0.0589188	0.0587081	0.0493279	0.0479867	0.0516393	0.0440069	0.0550126	0.0522286	0.00561018	10.7416
DG(O-40:5)	0.15833	0.168419	0.145862	0.151698	0.14522	0.140137	0.140747	0.150059	0.0102825	6.85229
DG(O-40:6)	0.110658	0.113817	0.116745	0.112727	0.113423	0.107557	0.123802	0.114104	0.00513495	4.50023
DG(O-40:7)	0.182893	0.183901	0.167057	0.192494	0.191936	0.168198	0.183816	0.181471	0.0102338	5.63937
DG(O-42:1)		0.00355174					0.00667583
DG(O-42:2)	0.00993024	0.00652286	0.00724463	0.00999787	0.00667392	0.00555542	0.00848309	0.00777258	0.00173569	22.3309
DG(O-42:3)	0.0115164	0.0109339	0.0161468	0.0186021	0.0126188	0.0103632	0.00976733	0.0128498	0.0032951	25.6432
DG(O-42:5)	0.0183196	0.0166196	0.0163855	0.0183709	0.0205822	0.0184525	0.0208208	0.0185073	0.00172142	9.30132
DG(O-42:6)	0.0169054	0.0139762	0.0144935	0.0151748	0.0172758	0.0139344	0.0179513	0.0156731	0.0016743	10.6827
DG(O-42:7)	0.0945463	0.128908	0.0913139	0.0835831	0.0912408	0.0907209	0.0979096	0.0968889	0.0147751	15.2495
DG(O-44:5)	0.00708049	0.0113533	0.00952855	0.00180361	0.00595833	0.00587395	0.00890248	0.00721439	0.00310925	43.0979
DG(O-44:6)	0.00337436	0.00775671		0.00867551	0.00239783	0.00549574	0.00422892
DG(P-30:0)	0.0498404	0.0566541	0.0471595	0.0491686	0.0633201	0.0555423	0.0625486	0.0548905	0.00647111	11.7891
DG(P-30:1)			0.00281182	0.00291877	0.00640708	0.00395572	0.00747789
DG(P-31:0)	0.0621443	0.062384	0.0634908	0.0588277	0.071107	0.0591568	0.0571679	0.0620398	0.00459735	7.41032
DG(P-31:1)	0.00884186	0.0109211	0.0120478	0.0112131	0.014169	0.0131503	0.0195494	0.0128418	0.00341126	26.5637
DG(P-32:0)	0.218835	0.208204	0.191755	0.20648	0.206834	0.207289	0.219032	0.208347	0.00918673	4.40934
DG(P-32:1)	0.0917216	0.0655603	0.0467418	0.0684025	0.0716836	0.0445722	0.0720882	0.0658243	0.0161594	24.5492
DG(P-33:0)	0.0591545	0.00490431	0.0496295	0.0419926	0.0305832	0.0349671	0.0499582	0.0387413	0.0177829	45.9015
DG(P-33:1)	0.0128153	0.0196788	0.00854276	0.0152875	0.00302088	0.0120491	0.0216977	0.0132989	0.00639338	48.0746
DG(P-33:2)	0.017479	0.0297367	0.0461901	0.0271383	0.0289322	0.0201981	0.0285284	0.0283147	0.00918926	32.454
DG(P-34:0)	0.157717	0.163185	0.166817	0.164633	0.153938	0.15576	0.160691	0.160392	0.00478578	2.98381
DG(P-34:1)	0.545103	0.505512	0.501927	0.563185	0.498257	0.54602	0.515329	0.525048	0.0259002	4.93292
DG(P-34:2)	0.718292	0.715886	0.669251	0.740342	0.718244	0.734838	0.691733	0.712655	0.0246771	3.46269
DG(P-35:0)	0.0280359	0.0316215	0.0385407	0.030799	0.0284101	0.0302568	0.0322015	0.0314094	0.0035025	11.1511
DG(P-35:1)	0.0542159	0.025397	0.0390603	0.0385141	0.0498983	0.0572983	0.0378814	0.0431808	0.0111752	25.88
DG(P-35:2)	0.0236207	0.00869398	0.0186798	0.0115364	0.0151505	0.0149909	0.00866747	0.0144771	0.0054441	37.6049
DG(P-36:0)	0.0154233	0.0279969	0.0284939	0.0244485	0.0199225	0.0204859	0.0298609	0.0238046	0.0053695	22.5566
DG(P-36:1)	0.122095	0.12649	0.122835	0.128615	0.120258	0.120532	0.119949	0.122968	0.00335324	2.72693
DG(P-36:2)	0.258699	0.255089	0.286379	0.306935	0.277911	0.251703	0.31108	0.278257	0.0244617	8.79106
DG(P-36:3)	0.139938	0.131546	0.135388	0.112546	0.13228	0.126643	0.124332	0.128953	0.0089046	6.90529
DG(P-36:4)	2.81954	2.39261	3.11728	3.23651	2.79643	2.407	2.84265	2.80172	0.319848	11.4161
DG(P-37:1)	0.037696	0.0239812	0.0279573	0.0144002	0.0212497	0.0222245	0.0297719	0.0253258	0.00738381	29.1553
DG(P-37:2)	0.00304274	0.00214216	0.0062392	0.00796903	0.00787508	0.00469386	0.00927502	0.00589101	0.00269033	45.6683
DG(P-37:4)	0.212635	0.184131	0.199673	0.211789	0.195565	0.188043	0.188645	0.197212	0.0114579	5.80996
DG(P-38:2)	0.0266033	0.0318134	0.0329161	0.0242152	0.0265233	0.0257119	0.0220172	0.0271143	0.00393075	14.4969
DG(P-38:4)	2.23418	2.1981	2.15657	2.21635	2.08216	2.05508	2.12887	2.15304	0.0681164	3.16372
DG(P-38:5)	2.10827	1.98783	1.91581	1.98406	1.87594	1.9127	2.06461	1.97846	0.084805	4.28642
DG(P-38:6)	0.679955	0.666676	0.628751	0.662899	0.62908	0.614328	0.603732	0.640774	0.0290068	4.52684
DG(P-39:1)	0.00606429	0.00264715	0.00973605	0.0082346	0.0117906	0.0069768	0.00576402	0.00731622	0.00296117	40.4741
DG(P-39:4)	0.0391761	0.0404451	0.0483732	0.0550564	0.0279669	0.0521904	0.043618	0.0438323	0.00914119	20.8549
DG(P-39:5)	0.214617	0.18881	0.228425	0.206374	0.195263	0.207979	0.201032	0.206071	0.0130167	6.31662
DG(P-39:6)	0.0207309	0.0209782	0.0188489	0.0167083	0.0171829	0.0226659	0.0171286	0.0191777	0.00231682	12.0808
DG(P-40:1)	0.0146101	0.027773	0.0147995	0.0212632	0.0100768	0.0201809	0.0338431	0.0203638	0.00823933	40.4607
DG(P-40:2)	0.0151012	0.0242564	0.0190604	0.035029	0.0220393	0.0147861	0.0319069	0.0231685	0.00787096	33.9727
DG(P-40:4)	0.054683	0.06127	0.0588327	0.0603736	0.049518	0.0561355	0.0644251	0.0578911	0.00490989	8.48126
DG(P-40:5)	0.267835	0.242541	0.252062	0.263671	0.261181	0.253803	0.243792	0.254984	0.00973856	3.81929
DG(P-40:6)	0.164053	0.161579	0.156364	0.151427	0.148498	0.152679	0.183965	0.159795	0.0120108	7.51639
DG(P-40:7)	0.172827	0.164264	0.141717	0.167701	0.161703	0.158919	0.159522	0.16095	0.00978316	6.07837
DG(P-41:5)	0.00807434	0.00666476	0.00841467	0.0320222	0.00720728	0.0324888	0.013211	0.0154404	0.0116833	75.6666
DG(P-42:2)	0.00956204	0.0109016	0.0174468	0.01764	0.0200364	0.0136824	0.00852283	0.0139703	0.00448995	32.1392
DG(P-42:3)	0.00522142	0.0202159	0.0204019	0.025229	0.01639	0.0207127	0.020352	0.0183604	0.00633513	34.5043
DG(P-42:5)	0.0408279	0.0435991	0.04035	0.0299889	0.0341179	0.0294141	0.0396142	0.0368446	0.00564353	15.3171
DG(P-42:6)	0.0783322	0.0753479	0.068642	0.0692796	0.0706229	0.068933	0.0729361	0.0720134	0.00370045	5.13855
DG(P-44:5)	0.034797	0.0282746	0.0180287	0.0219365	0.0176257	0.0276938	0.0361223	0.0263541	0.00749662	28.4458
DG(P-44:6)	0.00505635	0.00792676	0.00703912	0.0173382	0.00593886	0.0112424	0.00894893	0.00907009	0.00417217	45.9992
DLCL(36:3)	0.0153179	0.0186526	0.0105292	0.0203848	0.0230055	0.0214492	0.0235459	0.0189836	0.00465576	24.5252
DLCL(36:4)	0.156458	0.161068	0.16481	0.192574	0.190046	0.159551	0.207101	0.175944	0.0201655	11.4613
Hex2Cer(d32:1)	0.0305806	0.0485476	0.0555205	0.0347111	0.0281018	0.0368918	0.0423477	0.0395287	0.00988121	24.9975
Hex2Cer(d34:0)		0.00577153	0.00530539	0.00687639	0.00506758	0.00578331
Hex2Cer(d34:1)	0.482663	0.462342	0.418479	0.461381	0.442972	0.446291	0.44695	0.451583	0.0199884	4.4263
Hex2Cer(d36:1)	0.062574	0.0777222	0.0470645	0.0797511	0.0955505	0.0446173	0.0687802	0.0680085	0.0182881	26.8909
Hex2Cer(d40:1)	0.301756	0.310195	0.282528	0.318185	0.298306	0.314718	0.276406	0.300299	0.0159087	5.29763
Hex2Cer(d40:2)	0.0506862	0.0512024	0.0428406	0.0369092	0.0355298	0.0398328	0.0332507	0.0414645	0.00716311	17.2753
Hex2Cer(d41:1)	0.0867423	0.0553492	0.0815745	0.0817839	0.0715301	0.0680086	0.0633587	0.072621	0.0113292	15.6004
Hex2Cer(d42:1)	0.207941	0.202855	0.194198	0.212504	0.181392	0.194757	0.176568	0.195745	0.0132746	6.78159
Hex2Cer(d42:2)	0.328731	0.301619	0.294204	0.270463	0.236429	0.311024	0.301046	0.291931	0.0301171	10.3165
Hex2Cer(d42:3)	0.0229019	0.0562001	0.0575062	0.0308959	0.0405292	0.0451493	0.0645563	0.0453913	0.0151134	33.2958
Hex2Cer(t34:1)	0.0220396	0.0127891	0.0151959	0.0139579	0.0179236	0.0160736	0.0136935	0.0159533	0.00317841	19.9232
HexCer(d34:1)	0.085599	0.0912497	0.0877816	0.0977647	0.0797506	0.0864969	0.0953221	0.0891378	0.00614526	6.89411
HexCer(d34:2)	0.00119311	0.00171918	0.00276711	0.00233682	0.00113306	0.00138229	0.00072754	0.00160844	0.000720061	44.7676
HexCer(d35:1)	0.14665	0.130011	0.160856	0.160503	0.166396	0.154373	0.183255	0.157435	0.0165623	10.5201
HexCer(d36:1)	0.0173154	0.0599113	0.0375148	0.0263582	0.0141296	0.0130997	0.00984312	0.0254532	0.017909	70.3606
HexCer(d36:2)	0.0155096	0.017968	0.0195634	0.0104113	0.0250882	0.0164382	0.0109858	0.0165664	0.00506177	30.5545
HexCer(d38:1)	0.0783773	0.0642439	0.0732902	0.0752994	0.0809225	0.0575555	0.0791335	0.0726889	0.00865252	11.9035
HexCer(d39:1)	0.0380569	0.0178651	0.0319161	0.034836	0.0387085	0.0294805	0.0269706	0.0311191	0.00725427	23.3113
HexCer(d40:0)	0.012104	0.00738142	0.00843212	0.00822785	0.00912068	0.0144959	0.0109435	0.0101008	0.00253929	25.1395
HexCer(d40:1)	0.377576	0.389971	0.41432	0.391055	0.397526	0.387991	0.433601	0.398863	0.0189684	4.75562
HexCer(d40:2)	0.0620862	0.0612392	0.0554283	0.0590728	0.0648824	0.0659585	0.0732155	0.0631261	0.00567495	8.98986
HexCer(d41:1)	0.157148	0.14604	0.160701	0.1501	0.134884	0.136569	0.143067	0.14693	0.00976617	6.64682
HexCer(d41:2)	0.0192292	0.018932	0.0105923	0.0136587	0.0265905	0.0199325	0.0185924	0.0182182	0.00506046	27.7769
HexCer(d42:0)	0.00808442	0.00666795	0.00640351	0.00601007	0.00869198	0.00626541	0.00602952	0.00687898	0.00106956	15.5482
HexCer(d42:1)	0.391944	0.410416	0.408741	0.423169	0.400781	0.433811	0.395714	0.409225	0.0150169	3.66959
HexCer(d42:2)	0.286911	0.297095	0.300192	0.296564	0.28408	0.26203	0.272284	0.285594	0.0141549	4.95629
HexCer(d42:3)	0.0553937	0.0601637	0.0519405	0.0610014	0.0550703	0.0482136	0.0640609	0.0565492	0.00553108	9.78101
HexCer(d44:1)	0.00806426	0.00746208	0.00711799	0.0111629	0.00710581	0.00601475	0.00707229	0.0077143	0.00163836	21.238
HexCer(d44:2)	0.0120139	0.0193022	0.0183327	0.0194655	0.0150848	0.0113218	0.0132648	0.0155408	0.00348743	22.4405
HexCer(d44:3)	0.00239799	0.00362726	0.00398243	0.00342602	0.00186837	0.00325425	0.00349274	0.00314987	0.000745356	23.6631
HexCer(d45:1)	0.0102328	0.0135595	0.0175524	0.0197164	0.0117013	0.00803947	0.0154602	0.0137517	0.00412705	30.0111
HexCer(d46:1)	0.00263467	0.00693202	0.00339536	0.00241583	0.0043663	0.0044417	0.00191278	0.00372838	0.00170809	45.8131
HexCer(d48:1)	0.00237928	0.00876383	0.00560271	0.00481326	0.00619742	0.00711865	0.00142427	0.00518563	0.00257875	49.7288
HexCer(t42:1)	0.0127203	0.00399497	0.0069838	0.0160341	0.00678364	0.00293376	0.00487521	0.00776083	0.00483755	62.3329
LPA(16:0)	0.0775934	0.350017	0.368605	0.353732	0.356974	0.400771	0.360748	0.324063	0.109999	33.9436
LPA(16:1)	0.0218417	0.100274	0.101834	0.112608	0.12713	0.153013	0.146725	0.109061	0.0436388	40.0133
LPA(18:0)	0.126374	0.722792	0.955202	0.843684	0.712308	0.868191	0.932357	0.737273	0.285203	38.6835
LPA(18:1)	0.116029	0.643102	0.703593	0.857553	0.608475	0.804317	0.689682	0.631822	0.243558	38.5485
LPA(18:2)	0.0679409	0.351267	0.502134	0.56728	0.392144	0.552913	0.450502	0.412026	0.171286	41.5718
LPA(20:4)	0.104881	0.591197	0.967528	0.552659	0.671629	0.483753	0.736727	0.586911	0.264158	45.0083
LPC(14:1)	0.00203831	0.00166065	0.00101573	0.0014894	0.00104999	0.00156492	0.000946486	0.00139507	0.000405431	29.0617
LPC(15:0)	0.0559297	0.0648649	0.0636824	0.0602889	0.0639065	0.0634309	0.0588243	0.0615611	0.0032973	5.35615
LPC(16:0)	8.02467	8.92674	8.75003	8.98688	8.96038	8.89827	8.54402	8.72728	0.346052	3.96517
LPC(16:1)	0.126018	0.136135	0.125765	0.134532	0.131533	0.130279	0.128045	0.13033	0.00403027	3.09237
LPC(16:2)		0.00150784	0.000861684			0.000752531
LPC(17:0)	0.139362	0.158481	0.155625	0.154567	0.163194	0.159517	0.150985	0.154533	0.0077393	5.00819
LPC(17:1)	0.0111496	0.0120649	0.0149327	0.0150824	0.0126282	0.0126751	0.0101315	0.0126663	0.00182861	14.4368
LPC(18:0)	2.80085	3.18814	3.10576	3.14266	3.14313	3.24583	3.01791	3.09204	0.146364	4.73357
LPC(18:1)	1.91289	2.15953	2.11261	2.10187	2.1176	2.17247	2.1372	2.10202	0.0872098	4.14885
LPC(18:2)	1.59465	1.71395	1.7289	1.78838	1.80335	1.76921	1.76367	1.73744	0.0702971	4.046
LPC(18:3)
LPC(19:0)	0.00638706	0.0158978	0.0089054	0.0118529	0.00843492	0.00793585	0.00649538	0.00941562	0.0033929	36.0349
LPC(19:1)	0.00550297	0.00621442	0.00330659	0.00499549	0.00503502	0.00868302	0.00938004	0.00615965	0.00215764	35.0287
LPC(20:0)	0.0114059	0.0206163	0.0206773	0.017716	0.019139	0.0168899	0.0164195	0.017552	0.0031937	18.1957
LPC(20:1)	0.0276741	0.0330213	0.0253467	0.0289946	0.02841	0.0273798	0.026142	0.0281384	0.00249064	8.85141
LPC(20:2)	0.0223688	0.0226168	0.01979	0.0222763	0.0210811	0.0223815	0.0249894	0.0222148	0.00158536	7.1365
LPC(20:3)	0.0943163	0.110004	0.0934845	0.0972363	0.0896929	0.105111	0.11074	0.100084	0.00846691	8.45984
LPC(20:4)	1.36375	1.50377	1.452	1.48667	1.51735	1.5114	1.54781	1.48325	0.0602948	4.06505
LPC(20:5)	0.0348602	0.0397115	0.0290052	0.0242469	0.0401182	0.0326403	0.0258172	0.0323428	0.00633044	19.573
LPC(22:0)	0.00507981	0.00604727	0.00693736	0.00614769	0.00466355	0.00490426	0.00532567	0.00558652	0.000815896	14.6047
LPC(22:1)	0.00230234	0.00400113	0.00529019	0.0024333	0.00274442	0.00367077	0.00282482	0.00332385	0.0010698	32.1857
LPC(22:4)	0.0281614	0.0302988	0.023497	0.0287301	0.0248851	0.0278394	0.0261964	0.0270869	0.00235462	8.69285
LPC(22:5)	0.13146	0.15203	0.144116	0.157397	0.153025	0.141649	0.148955	0.146947	0.00867894	5.90615
LPC(22:6)	0.199674	0.218103	0.217816	0.22532	0.218302	0.210843	0.220546	0.215801	0.00830063	3.84644
LPC(23:0)	0.00098909	0.00091581	0.000917329	0.00101535	0.000326105	0.000442772	0.00102779	0.000804892	0.000292466	36.336
LPC(24:0)	0.011766	0.0180451	0.0145684	0.0157757	0.0189289	0.0171071	0.0134797	0.0156673	0.00256872	16.3955
LPC(24:1)	0.00290032	0.00275179	0.00518213	0.00425475	0.00356534	0.00577414	0.0060181	0.00434951	0.00134063	30.8226
LPC(26:0)	0.00426277	0.00644959	0.00252493	0.00275417	0.00398269	0.0024819	0.00399991	0.00377942	0.00140011	37.0455
LPC(26:1)	0.000926158	0.00154897	0.00115047	0.000964125	0.000433878	0.00104324	0.000880663	0.000992501	0.000333407	33.5926
LPC(O-14:0)	0.00035019	0.000665637	0.000604908	0.000320327	0.000658953	0.000536829	0.000546205	0.00052615	0.000139724	26.556
LPC(O-15:0)	0.00132922	0.00145415	0.00119913	0.00114986	0.00158281	0.00115589	0.0016573	0.00136119	0.000207979	15.2792
LPC(O-15:1)	0.00019916	0.000206466	8.14e-05	0.000282127	4.31e-05	0.000229389	0.000100809	0.000163207	8.82209e-05	54.0545
LPC(O-16:0)	0.162278	0.160008	0.160907	0.161216	0.159533	0.160616	0.153994	0.159793	0.00270372	1.69201
LPC(O-16:1)	0.00462677	0.00414184	0.00489951	0.00524105	0.00604838	0.00480252	0.00428088	0.00486299	0.000641324	13.1878
LPC(O-16:2)	0.000119119	0.000155266	0.000282941	0.000131432	0.000278122	0.000119624	0.000143341	0.000175692	7.27566e-05	41.4114
LPC(O-17:0)	0.00273244	0.00292315	0.00293596	0.00278779	0.00262679	0.00302584	0.00287329	0.00284361	0.000136278	4.79241
LPC(O-17:1)	0.000404572	0.000281794	0.000203058	0.000241932	0.0002898	0.000177909	0.000306377	0.000272206	7.49219e-05	27.524
LPC(O-18:0)	0.0541305	0.0561593	0.0530713	0.0532701	0.0514299	0.053989	0.0519908	0.0534344	0.00155339	2.90709
LPC(O-18:1)	0.126067	0.129448	0.12919	0.124264	0.121424	0.130444	0.122825	0.126237	0.00354631	2.80924
LPC(O-18:2)	0.00259794	0.00239351	0.00254948	0.00255719	0.00256295	0.00244171	0.00305739	0.00259431	0.000216962	8.36299
LPC(O-20:0)	0.00424454	0.00414605	0.00442407	0.00355734	0.00379695	0.00410178	0.00404629	0.00404529	0.000287601	7.10954
LPC(O-20:1)	0.00134917	0.00147212	0.00136043	0.00132088	0.00115998	0.00132314	0.00112035	0.00130087	0.000121477	9.33819
LPC(O-20:2)	0.00108961	0.000968038	0.000313044	0.00120627	0.000788554	0.000738279	0.00134319	0.000920998	0.000344191	37.3715
LPC(O-22:0)	0.00786635	0.00661016	0.00687677	0.00664028	0.00609131	0.00733733	0.00546827	0.00669864	0.000784973	11.7184
LPC(O-22:1)	0.00289482	0.0026541	0.00314457	0.00248197	0.00259521	0.00319598	0.00270662	0.00281047	0.000275935	9.81812
LPC(O-22:2)	0.00320956	0.00180074	0.00211765	0.0019926	0.00170762	0.00214284	0.000829622	0.00197152	0.00070553	35.7861
LPC(O-24:0)	0.023397	0.0243602	0.021274	0.0208686	0.0231405	0.0230714	0.0225648	0.0226681	0.00122289	5.39475
LPC(O-24:1)	0.0116384	0.0121761	0.0118399	0.0109263	0.0101442	0.0103803	0.0108196	0.0111321	0.000766857	6.88869
LPC(O-24:2)	0.00211781	0.00318419	0.00189195	0.00209468	0.00236112	0.00185434	0.0012646	0.00210981	0.000583788	27.6701
LPC(O-26:1)	0.00251041	0.00218701	0.00356931	0.00233999	0.00298256	0.00396856	0.0023821	0.00284856	0.000685573	24.0673
LPC(O+P-16:0)	0.121482	0.141608	0.13733	0.14148	0.139928	0.148404	0.13434	0.137796	0.00840125	6.09687
LPC(O+P-16:1)	3.16954	3.42119	3.44736	3.57514	3.55867	3.57709	3.43207	3.45444	0.143352	4.14981
LPC(O+P-16:2)	0.0340534	0.0334665	0.0288682	0.0298942	0.0331104	0.0410151	0.0330924	0.0333572	0.0039033	11.7015
LPC(O+P-17:1)	0.146456	0.160866	0.158255	0.180299	0.164665	0.162112	0.157371	0.161432	0.0101494	6.28712
LPC(O+P-17:2)	0.00379117	0.00149582	0.00439954	0.00345791	0.00378043	0.00404025	0.00155471	0.00321712	0.00119073	37.0122
LPC(O+P-18:0)	0.0379489	0.0494527	0.0446837	0.0471297	0.0444388	0.05143	0.0497898	0.0464105	0.00456171	9.82905
LPC(O+P-18:1)	0.735089	0.809625	0.820061	0.841404	0.843017	0.851547	0.81373	0.816353	0.0392574	4.80888
LPC(O+P-18:2)	0.850321	0.89804	0.894116	0.876095	0.925397	0.957865	0.922403	0.903462	0.03533	3.91051
LPC(O+P-18:3)	0.0339903	0.0408069	0.0346432	0.0420565	0.0422395	0.0439349	0.0428239	0.0400707	0.00404414	10.0925
LPC(O+P-19:1)		0.000474865		0.000770611		0.000926262
LPC(O+P-19:2)	0.0031899	0.00602982	0.00225	0.00291863	0.00228375		0.000572277
LPC(O+P-20:0)	0.0027429	0.00191422	0.00378233	0.000813308	0.00305708	0.00333804	0.00108236	0.00239003	0.0011423	47.7944
LPC(O+P-20:1)	0.0075351	0.00649578	0.0064941	0.00561989	0.00612751	0.00393447	0.00453218	0.00581986	0.00123834	21.2779
LPC(O+P-20:2)	0.00966178	0.00964438	0.00959166	0.00875418	0.0106886	0.0103755	0.0126236	0.0101914	0.00123839	12.1514
LPC(O+P-20:3)	0.00681092	0.00736114	0.00723314	0.00714724	0.0109618	0.0101224	0.00740491	0.00814879	0.001664	20.4202
LPC(O+P-20:4)	0.000710784	0.0028289	0.00246884	0.00377677	0.0017288	0.00120676	0.000917554	0.00194834	0.0011241	57.6954
LPC(O+P-22:0)	0.00707672	0.00960498	0.0117859	0.0114602	0.00895791	0.0101127	0.00675456	0.00939328	0.00196121	20.8788
LPC(O+P-22:1)	0.00374474	0.00437903	0.00356065	0.00561105	0.00605964	0.00454162	0.00224336	0.00430573	0.00128869	29.9296
LPC(O+P-22:2)	0.00775094	0.00812956	0.00825545	0.0106237	0.011941	0.00982214	0.00517941	0.0088146	0.00220568	25.0231
LPC(O+P-22:3)	0.00102006	0.000790322	0.00220596	0.00209557	0.00109088	0.00113845	0.000974995	0.00133089	0.000571637	42.9514
LPC(O+P-23:0)	0.00103893	0.00110242	0.000226254	0.00127939	0.000307196	0.000429499	0.000369194	0.000678983	0.00044173	65.0575
LPC(O+P-24:0)	0.0277547	0.0330788	0.034649	0.03497	0.0357877	0.0377368	0.0321983	0.0337393	0.0031923	9.46165
LPC(O+P-24:1)	0.0142656	0.0177201	0.017809	0.0168666	0.0180813	0.0188106	0.0183597	0.0174161	0.00151393	8.69268
LPC(O+P-24:2)	0.00493557	0.00477468	0.00338235	0.00506764	0.00587189	0.00354617	0.00321072	0.00439843	0.00101804	23.1455
LPC(O+P-24:3)	0.000452886	0.000199256	0.000188324	0.000558596	0.000889506	0.000628109	0.000225923	0.000448943	0.00026402	58.8093
LPC(O+P-26:1)	0.0037617	0.00533394	0.00413463	0.0034033	0.00424802	0.00470467	0.00321437	0.00411438	0.000740954	18.0089
LPC(O+P-26:2)	0.000639138	0.00117795	0.00137727	0.000752776		0.00141646	0.000716476
LPC(P-14:0)	0.000627137	0.000417177	0.000366553	0.000509678	0.000266374	0.00041096	0.000323391	0.000417324	0.000120262	28.8175
LPC(P-15:0)	0.00662872	0.00517082	0.00539483	0.00520189	0.00632026	0.00648399	0.00602729	0.00588969	0.000624288	10.5997
LPC(P-16:0)	3.98627	3.89644	3.96156	3.95683	3.89669	3.96343	3.85586	3.93101	0.0478281	1.21669
LPC(P-16:1)	0.0319049	0.0242248	0.0259277	0.0318384	0.0254321	0.0281887	0.0249079	0.0274892	0.00323761	11.7777
LPC(P-17:0)	0.186476	0.1272	0.183606	0.179694	0.181296	0.127012	0.175965	0.165893	0.0266941	16.0912
LPC(P-17:1)	0.00499914	0.00422841	0.0052239	0.00504251	0.00386642	0.0050831	0.00442989	0.0046962	0.000519318	11.0583
LPC(P-17:2)	0.00119649	0.00123074	0.00126419	0.00143923	0.000862	0.00106484	0.00133381	0.00119876	0.000188288	15.707
LPC(P-18:0)	0.683144	0.674672	0.653847	0.640988	0.642634	0.641965	0.6237	0.651564	0.0208032	3.1928
LPC(P-18:1)	1.04506	1.03602	1.05475	1.01735	1.0171	1.04119	1.00865	1.03145	0.017168	1.66446
LPC(P-18:2)	0.0376059	0.0368039	0.034536	0.0359974	0.0351596	0.0328558	0.0338528	0.0352588	0.00166959	4.73526
LPC(P-18:3)	0.0049527	0.00285482	0.00168291	0.0022715	0.00264644	0.00231084	0.00383016	0.00293562	0.00110752	37.727
LPC(P-19:0)	0.000853639	0.000787953	0.000620002	0.000571808	0.000576738	0.000747114	0.000706507	0.000694823	0.000109119	15.7046
LPC(P-19:1)	0.00434132	0.00477181	0.00422718	0.00436214	0.0044873	0.00383952	0.00401864	0.00429256	0.000305335	7.11311
LPC(P-20:0)	0.00556995	0.00584348	0.00625475	0.00563178	0.00561317	0.00625223	0.00531296	0.00578262	0.000356936	6.17257
LPC(P-20:1)	0.00702234	0.00633689	0.0065985	0.00652391	0.00629121	0.00578987	0.00636815	0.0064187	0.000371642	5.79
LPC(P-20:2)	0.00953128	0.00985981	0.00970303	0.00916021	0.00903928	0.00906748	0.00955563	0.00941667	0.000326841	3.47087
LPC(P-20:3)	0.002967	0.00283364	0.00293477	0.00269405	0.00236488	0.00275137	0.00270041	0.00274945	0.000200886	7.30642
LPC(P-22:0)	0.00141621	0.00128827	0.00150489	0.00132942	0.00166501	0.00147404	0.00130176	0.00142566	0.000135083	9.47517
LPC(P-22:1)	0.00485306	0.00344537	0.00298509	0.00236048	0.00321079	0.00326415	0.00344101	0.00336571	0.00075431	22.4116
LPC(P-22:2)	0.00158458	0.00122419	0.00136251	0.00145914	0.0014218	0.00105894	0.00134381	0.00135071	0.00016972	12.5653
LPC(P-22:3)	0.000311497	0.000551396	0.000495961	0.000241628	0.000463822	0.000338339	0.000852324	0.000464995	0.000203284	43.7173
LPC(P-24:0)	0.00106877	0.00115174	0.00151035	0.00125897	0.000955697	0.00133068	0.00096133	0.00117679	0.000203838	17.3215
LPC(P-24:1)	0.00397138	0.00317707	0.00351491	0.00323073	0.00324992	0.00365036	0.00312537	0.00341711	0.000310002	9.07206
LPC(P-24:2)	0.000613867	0.00163486	0.00153732	0.00105793	0.00089027	0.000686694	0.000347942	0.000966983	0.000478185	49.4512
LPE(16:0)	0.414048	0.419389	0.403431	0.417923	0.413988	0.409536	0.405579	0.411985	0.00603535	1.46494
LPE(16:1)	0.00623879	0.00304828	0.0101751	0.0123889	0.00189683	0.00189344	0.00306576	0.00552959	0.00423831	76.6479
LPE(17:0)	0.0194945	0.020692	0.0215053	0.0208308	0.0235343	0.0230447	0.0129353	0.020291	0.00353009	17.3973
LPE(18:0)	2.01352	2.15699	2.13438	2.29294	2.21142	2.34293	2.30274	2.20785	0.115652	5.23823
LPE(18:1)	0.253873	0.268059	0.278128	0.303411	0.303972	0.279702	0.283234	0.281483	0.018012	6.39899
LPE(18:2)	0.1939	0.19145	0.174294	0.20425	0.20157	0.184437	0.207056	0.193851	0.011683	6.02682
LPE(20:3)	0.0487052	0.0497782	0.0488438	0.0573699	0.0527986	0.0642374	0.0564678	0.0540287	0.00571742	10.5822
LPE(20:4)	3.59667	3.7754	3.63504	3.82618	3.91604	3.9473	4.03176	3.81834	0.161434	4.22786
LPE(20:5)	0.0960032	0.102044	0.100198	0.100995	0.10487	0.110004	0.0929057	0.101003	0.0056016	5.54599
LPE(22:4)	0.108155	0.109051	0.113553	0.11831	0.126145	0.128372	0.118641	0.117461	0.00784408	6.67803
LPE(22:5)	0.408405	0.419075	0.419867	0.431512	0.420436	0.432756	0.442868	0.424988	0.0113981	2.68198
LPE(22:6)	0.876001	0.877344	0.84687	0.889927	0.910502	0.874953	0.940737	0.888048	0.0300296	3.38153
LPE(O-16:0)	0.0857045	0.0782844	0.0869618	0.0895711	0.0894723	0.0827688	0.0855585	0.0854745	0.00395927	4.63211
LPE(O-18:0)	0.076764	0.0818492	0.0722122	0.0761786	0.076897	0.0796729	0.0819555	0.0779328	0.00348305	4.4693
LPE(O-18:1)	0.0292792	0.0298304	0.029881	0.0283584	0.0306222	0.0328211	0.0314539	0.0303209	0.00147174	4.85388
LPE(O+P-16:0)	0.03647	0.0264406	0.0231799	0.026137	0.0307921	0.0258542	0.0273763	0.0280357	0.00435234	15.5243
LPE(O+P-16:1)	0.958825	0.837819	0.87557	1.03651	0.894909	0.917624	0.883821	0.915011	0.0652937	7.13584
LPE(O+P-17:1)	0.0577998	0.0548096	0.0649908	0.0615415	0.0606311	0.0503897	0.0604037	0.0586523	0.00481786	8.21427
LPE(O+P-18:0)	0.010705	0.0083107	0.0226257	0.0100344	0.0130348	0.0046482	0.00710175	0.0109229	0.00581735	53.2581
LPE(O+P-18:1)	1.04376	1.46825	1.09221	1.13943	1.0678	1.57328	1.15859	1.22047	0.21105	17.2924
LPE(O+P-18:2)	0.849652	0.924964	0.927741	0.901933	0.95005	0.977287	0.945947	0.925368	0.0408579	4.41531
LPE(O+P-18:3)	0.0301929	0.031926	0.029445	0.038937	0.0412847	0.0453217	0.0410831	0.0368843	0.00628622	17.0431
LPE(O+P-20:1)	0.0184461	0.0127092	0.0177354	0.0190589	0.0178355	0.0180781	0.0178765	0.0173914	0.00211496	12.161
LPE(O+P-20:2)	0.0206384	0.0178749	0.0215802	0.0190825	0.0181675	0.0199666	0.0202366	0.0196495	0.00134274	6.83347
LPE(O+P-20:3)	0.00965419	0.0140242	0.00610251	0.0120481	0.0147207	0.0123203	0.0156743	0.0120778	0.00330015	27.3242
LPE(O+P-22:2)	0.00389786	0.00368189	0.00320299	0.00331779	0.00355295	0.0026096	0.00123426	0.00307105	0.000908661	29.588
LPE(O+P-24:1)	0.00650259	0.00193744	0.00219453	0.00452825	0.00195735	0.00171495	0.00614293	0.00356829	0.00211098	59.1593
LPE(P-15:0)	0.00394707	0.00319769	0.00461904	0.00426664	0.00406784	0.00500567	0.00486047	0.00428063	0.000619935	14.4823
LPE(P-16:0)	2.97321	3.02032	3.03324	3.04969	3.04121	2.95967	2.98311	3.00864	0.0360384	1.19783
LPE(P-16:1)	0.00761356	0.00680946	0.0106081	0.00510075	0.00855771	0.00837101	0.00847167	0.00793318	0.00170365	21.4749
LPE(P-17:0)	0.166156	0.162293	0.180728	0.157822	0.166531	0.180887	0.16429	0.168387	0.00896766	5.32564
LPE(P-18:0)	3.15383	3.24131	3.20592	3.27072	3.17063	3.14685	3.19154	3.19726	0.0457912	1.4322
LPE(P-18:1)	1.75712	1.82911	1.81662	1.80241	1.79195	1.75889	1.79431	1.79292	0.0270925	1.51109
LPE(P-18:2)	0.0511041	0.0523719	0.0576564	0.0540389	0.0555391	0.051546	0.0553006	0.0539367	0.0023966	4.44336
LPE(P-19:0)	0.00508491	0.00522927	0.00694082	0.00486344	0.00606789	0.00724342	0.00847048	0.00627146	0.00133831	21.3397
LPE(P-19:1)	0.0045291	0.00597133	0.00430246	0.00588236	0.00509123	0.00598413	0.0059874	0.00539257	0.000741996	13.7596
LPE(P-20:0)	0.0543593	0.0576025	0.0596596	0.0609839	0.0569514	0.0555717	0.0583938	0.057646	0.00228564	3.96495
LPE(P-20:1)	0.044533	0.0314285	0.046045	0.0419356	0.035628	0.0237899	0.0391369	0.0374996	0.00788636	21.0306
LPE(P-20:2)	0.0160669	0.017026	0.0152385	0.0166283	0.0155805	0.0142345	0.0160834	0.0158369	0.000926053	5.84745
LPE(P-20:3)	0.00349195	0.00378176	0.00448023	0.00224896	0.00304633	0.00414182	0.00344808	0.00351988	0.000732926	20.8225
LPE(P-22:0)	0.0342221	0.0308301	0.0329131	0.0344895	0.0291688	0.0293931	0.0277291	0.0312494	0.00265977	8.51142
LPE(P-22:1)	0.0121083	0.0140627	0.0112263	0.0136715	0.0111544	0.0129403	0.0124298	0.0125133	0.00112534	8.99315
LPE(P-22:2)	0.00329121	0.00262425	0.00162217	0.00372301	0.0039702	0.000497588	0.003223	0.00270735	0.00124504	45.9874
LPE(P-24:0)	0.0212251	0.0207587	0.0250513	0.0281055	0.022072	0.0223152	0.0205719	0.0228714	0.00275553	12.0479
LPE(P-24:1)	0.0539224	0.0552053	0.0583485	0.0562636	0.0537428	0.0549036	0.055691	0.0554396	0.00156669	2.82594
LPE(P-26:1)	0.00353104	0.00310479	0.00673458	0.00376416	0.00458515	0.00221416	0.00472017	0.00409344	0.00144592	35.3228
LPG(16:0)	0.229605	0.198279	0.19339	0.199598	0.212309	0.235301	0.186472	0.207851	0.0185855	8.94177
LPG(18:0)	0.380973	0.385427	0.330161	0.359325	0.305904	0.380656	0.355002	0.356778	0.0296721	8.31667
LPG(18:1)	2.01888	2.18706	2.07917	1.95875	1.80211	1.91317	1.95234	1.98735	0.123268	6.2026
LPG(18:2)	1.25051	1.19857	1.14974	1.13109	1.08849	1.1297	1.04898	1.14244	0.0668574	5.85216
LPG(18:3)	0.0336464	0.0295666	0.0281356	0.0213477	0.0213953	0.0314202	0.0291385	0.0278072	0.00474277	17.0559
LPG(20:0)	0.156842	0.170218	0.162508	0.181473	0.137504	0.189825	0.182862	0.168747	0.0180942	10.7227
LPG(20:2)	0.0288066	0.0351257	0.0387127	0.0449125	0.0492716	0.0456396	0.0310243	0.0390704	0.00782222	20.0208
LPG(20:3)	0.119498	0.160199	0.141507	0.126946	0.145953	0.126597	0.145719	0.13806	0.0142738	10.3388
LPG(20:4)	0.446921	0.466408	0.47971	0.437359	0.420975	0.496143	0.454258	0.457396	0.0255865	5.59394
LPG(22:4)	0.054349	0.0701164	0.0279404	0.0741004	0.0463456	0.0419274	0.063863	0.0540917	0.0165557	30.6067
LPG(22:5)	0.127841	0.212941	0.159187	0.207749	0.190844	0.202776	0.17596	0.182471	0.0306017	16.7707
LPG(22:6)	0.408077	0.474002	0.43645	0.435332	0.375544	0.447092	0.437952	0.430636	0.0311042	7.22286
MLCL(52:5)	0.0952528	0.0842018	0.0731115	0.0900415	0.0825608	0.133893	0.0960109	0.0935818	0.0194709	20.8063
MLCL(54:4)	0.0734708	0.0314163	0.072367	0.112858	0.118303	0.0657763	0.0820846	0.079468	0.0294752	37.0906
MLCL(54:5)	0.0485373	0.0413104	0.125337	0.0475152	0.0860937	0.0117579	0.102175	0.0661038	0.0396476	59.9778
MLCL(54:6)	2.98255	3.26609	3.40846	3.50261	3.51539	3.69753	3.78787	3.4515	0.269726	7.81475
MLCL(54:7)	0.0467784	0.0793634	0.0978933	0.0882869	0.0992757	0.102759	0.111166	0.0893604	0.0213715	23.9161
MLCL(56:6)	0.0257176	0.0313289	0.0162314	0.0355731	0.0185703	0.0361907	0.0376635	0.0287536	0.00873267	30.3706
MLCL(56:7)	0.166891	0.21611	0.219855	0.287308	0.21307	0.162914	0.26597	0.218874	0.046147	21.0838
MLCL(56:8)	0.043355	0.0536968	0.0516063	0.0681135	0.0642508	0.0514462	0.0591381	0.0559438	0.00846444	15.1303
MLCL(56:9)	0.317339	0.32447	0.249794	0.348979	0.373759	0.297158	0.428676	0.334311	0.057132	17.0895
MLCL(58:9)	0.021748	0.00469765	0.026898	0.0215896	0.0285749	0.0127253	0.0294748	0.0208155	0.00911861	43.8069
PA(30:0)	0.00518295	0.0144477	0.0199052	0.0198883	0.0150127	0.0154502	0.0170135	0.0152715	0.00497288	32.5631
PA(30:1)	0.00190505	0.00670074	0.00471239	0.00172632	0.00195032	0.00565116	0.00191403	0.00350857	0.00211929	60.4031
PA(32:0)	0.0671123	0.0730347	0.0861623	0.0749328	0.080857	0.0768314	0.0727554	0.0759551	0.00615075	8.09788
PA(32:1)	0.0190944	0.0354172	0.0347447	0.0390277	0.0315122	0.0398142	0.0318903	0.0330715	0.00693335	20.9647
PA(32:2)	0.0165826	0.0121846	0.0132962	0.0156915	0.0167277	0.0148597	0.0217993	0.0158774	0.00309997	19.5244
PA(34:0)	0.0444756	0.0542293	0.0566693	0.0420566	0.0545844	0.056386	0.0536514	0.0517218	0.00592117	11.4481
PA(34:1)	0.292569	0.307184	0.324933	0.285025	0.276188	0.313767	0.269362	0.295575	0.020457	6.92107
PA(34:2)	0.169628	0.17898	0.190803	0.197622	0.179468	0.187515	0.181514	0.183647	0.0091451	4.97971
PA(34:3)	0.0418535	0.0470869	0.0448501	0.0353645	0.0389944	0.0395599	0.041489	0.041314	0.00387311	9.37481
PA(36:0)	0.00504211	0.00701309	0.011465	0.00374593	0.00642411	0.00508212	0.012199	0.00728162	0.00328743	45.1469
PA(36:1)	0.47524	0.526	0.525947	0.518347	0.473481	0.571112	0.521564	0.515956	0.0335211	6.49689
PA(36:2)	0.37572	0.425756	0.419897	0.397636	0.364787	0.451044	0.39378	0.404089	0.0300596	7.43887
PA(36:3)	0.141227	0.150666	0.145033	0.148721	0.1322	0.146552	0.151416	0.145116	0.00667714	4.60123
PA(36:4)	0.170543	0.172354	0.193747	0.18048	0.157985	0.195375	0.16147	0.175993	0.014658	8.32875
PA(38:1)	0.018205	0.0308674	0.020172	0.0245525	0.0171125	0.0168326	0.0223657	0.021444	0.00502409	23.4289
PA(38:2)	0.023174	0.0321168	0.0353344	0.0379063	0.0348844	0.0460342	0.0416921	0.0358775	0.00727882	20.288
PA(38:3)	0.138657	0.124321	0.131623	0.135006	0.12344	0.126043	0.12851	0.129657	0.00570055	4.39663
PA(38:4)	1.03633	1.15414	1.13166	0.97561	0.983343	1.07137	0.916937	1.03848	0.0865174	8.33112
PA(38:5)	0.0979083	0.114937	0.128761	0.0890363	0.0957651	0.112256	0.0916854	0.104336	0.0146093	14.0022
PA(38:6)	0.0532314	0.0452124	0.0510466	0.0524558	0.0422003	0.0497193	0.0412544	0.0478743	0.00493726	10.313
PA(40:1)	0.0303629	0.025509	0.0248117	0.0338285	0.0320834	0.042619	0.0225962	0.0302587	0.00682891	22.5684
PA(40:2)	0.0224001	0.0269437	0.0344932	0.0178055	0.0250453	0.0340535	0.0254569	0.0265997	0.00600946	22.5922
PA(40:4)	0.158438	0.202467	0.205651	0.205548	0.184538	0.188581	0.193676	0.191271	0.0166949	8.72841
PA(40:5)	0.611622	0.665105	0.721428	0.624918	0.64342	0.703113	0.645603	0.659316	0.0402249	6.10101
PA(40:6)	1.85821	2.10029	2.24407	2.01864	1.94948	2.11632	1.93752	2.03208	0.130935	6.44343
PA(40:7)	0.0247248	0.0277465	0.0276193	0.0303134	0.0338247	0.0395597	0.0204134	0.0291717	0.00621542	21.3063
PA(42:1)	0.00556927	0.00691695	0.00440087	0.0034897	0.00991528	0.0097081	0.00747553	0.00678224	0.00247852	36.5443
PA(O+P-36:5)	0.0903171	0.111699	0.116573	0.104197	0.107375	0.109654	0.100116	0.105704	0.00858995	8.12638
PA(O+P-38:5)	0.1868	0.219114	0.227903	0.203708	0.194751	0.21711	0.201647	0.20729	0.0146223	7.05403
PA(O+P-38:6)	0.100555	0.102117	0.110312	0.113014	0.100183	0.106242	0.0910033	0.103347	0.00732608	7.08885
PA(O+P-38:7)	0.169097	0.165067	0.135676	0.276103	0.143261	0.149632	0.149287	0.169732	0.0483382	28.4792
PA(O+P-40:6)	0.0180976	0.0176513	0.014115	0.0174384	0.0206097	0.0156724	0.00993658	0.0162173	0.0034288	21.1429
PA(O+P-40:7)	0.106817	0.0945269	0.117203	0.119887	0.101328	0.114687	0.101355	0.107972	0.00950703	8.80509
PA(O+P-40:8)	0.00788322	0.00725672	0.00917664	0.00230979	0.0113367	0.0158528	0.0061323	0.00856402	0.0042503	49.6298
PC(28:1)	0.082685	0.0862123	0.0791988	0.0860534	0.0827542	0.0863286	0.0839012	0.0838762	0.00260667	3.10776
PC(28:2)	0.00737484	0.00733386	0.0100886	0.0129591	0.0111283	0.0103155	0.0106447	0.00997784	0.00202273	20.2722
PC(29:0)	0.350253	0.359615	0.364349	0.369592	0.38877	0.374717	0.355929	0.366175	0.0129102	3.52568
PC(29:1)	0.0115947	0.00383166	0.0140726	0.0103663	0.00170389	0.00320771	0.00992543	0.00781461	0.00481052	61.558
PC(30:0)	17.3988	18.3626	18.3961	18.127	18.6227	18.4102	18.4098	18.2467	0.400775	2.19642
PC(30:1)	1.10591	1.17845	1.12098	1.14417	1.1983	1.196	1.18924	1.16186	0.0379316	3.26472
PC(30:2)	0.109773	0.102385	0.0972426	0.0959213	0.106698	0.0993682	0.0870197	0.0997725	0.00751473	7.53186
PC(31:0)	2.78528	3.04942	2.98435	2.88051	3.01852	2.98032	2.9762	2.95351	0.0905907	3.06722
PC(31:1)	0.247094	0.218132	0.225222	0.197266	0.225592	0.229493	0.225376	0.224025	0.0148243	6.61726
PC(31:2)	0.0257729	0.0286573	0.0237989	0.0338676	0.0285007	0.0260817	0.0219796	0.0269512	0.00387183	14.3661
PC(32:0)	47.6379	50.0494	49.1371	48.1003	50.1334	49.8975	49.2092	49.1664	0.976802	1.98673
PC(32:1)	11.4631	11.7314	11.4885	11.2349	11.6396	11.561	11.3967	11.5022	0.162873	1.41602
PC(32:2)	3.09545	3.14663	2.9928	2.92521	3.09831	3.06431	3.09789	3.06009	0.075683	2.47323
PC(33:0)	0.953511	1.0216	1.01714	1.00619	1.08276	1.00191	1.0006	1.01196	0.0383233	3.78704
PC(33:1)	1.64713	1.60391	1.56175	1.54509	1.59715	1.60635	1.54648	1.58684	0.0374493	2.36
PC(33:2)	0.76231	0.717085	0.687767	0.681497	0.704529	0.700437	0.70736	0.708712	0.026489	3.73762
PC(34:0)	2.0642	2.14197	2.12443	2.07619	2.20399	2.2143	2.11641	2.1345	0.0577689	2.70644
PC(34:1)	111.431	105.855	100.676	100.059	104.958	105.464	104.997	104.777	3.76538	3.59371
PC(34:2)	87.7051	82.9513	77.7376	77.6352	81.4912	81.1814	81.8726	81.5106	3.41422	4.18868
PC(34:3)	2.62223	2.37335	2.2694	2.28014	2.36098	2.40322	2.3849	2.38489	0.116677	4.89236
PC(34:4)	0.569169	0.541183	0.512496	0.489336	0.51959	0.526831	0.523271	0.525982	0.0247316	4.70199
PC(35:0)	0.0316286	0.0320375	0.0265468	0.0348555	0.0315447	0.0383087	0.0294196	0.0320488	0.00375676	11.722
PC(35:1)	1.37136	1.25813	1.22207	1.19576	1.25174	1.25252	1.21575	1.25248	0.0572363	4.56985
PC(35:2)	1.23654	1.15571	1.12841	1.08835	1.14863	1.17486	1.1592	1.15596	0.0451751	3.90803
PC(35:3)	0.144976	0.132436	0.119028	0.112903	0.129698	0.120314	0.116455	0.125116	0.0112048	8.95558
PC(35:4)	0.156939	0.138899	0.115681	0.130355	0.159351	0.164088	0.181488	0.149543	0.0224018	14.9802
PC(36:0)	0.0151393	0.0124547	0.0191169	0.0178346	0.0186622	0.017849	0.0119175	0.0161392	0.00298407	18.4896
PC(36:1)	7.22115	7.03605	6.63633	6.60792	6.91653	6.95284	6.95806	6.90413	0.217101	3.14451
PC(36:2)	23.038	21.4029	20.659	20.6433	21.2206	21.5321	21.6769	21.4533	0.807381	3.76344
PC(36:3)	12.5988	11.7659	11.302	11.0252	11.4601	11.8416	11.8281	11.6888	0.50317	4.30471
PC(36:4)	42.0669	40.2264	38.0695	38.4332	38.7039	39.8908	40.1444	39.6479	1.37536	3.46894
PC(36:5)	1.7156	1.68771	1.6609	1.67449	1.7717	1.67843	1.69637	1.69789	0.0368827	2.17227
PC(36:6)	0.0828908	0.0759363	0.073071	0.0560464	0.0774649	0.0704252	0.0695326	0.0721953	0.00844526	11.6978
PC(37:1)	0.0269499	0.0352256	0.025915	0.0308255	0.0275039	0.0341291	0.0490395	0.0327984	0.00800984	24.4215
PC(37:2)	0.104337	0.110977	0.0997877	0.092553	0.124765	0.116321	0.114298	0.109006	0.0108875	9.98801
PC(37:3)	0.126068	0.158924	0.141426	0.11013	0.140448	0.128741	0.148606	0.136335	0.0160907	11.8023
PC(37:4)	0.828962	0.837664	0.810709	0.777107	0.795635	0.812298	0.830244	0.813231	0.0214308	2.63526
PC(38:1)	0.0712886	0.0626789	0.0534709	0.0541858	0.0582219	0.0589913	0.0478601	0.0580996	0.007498	12.9054
PC(38:2)	0.271622	0.237297	0.253508	0.26371	0.268301	0.247053	0.26956	0.258722	0.0130569	5.04669
PC(38:3)	1.45529	1.47008	1.36884	1.39629	1.37115	1.41263	1.37855	1.40755	0.0408373	2.90131
PC(38:4)	19.5427	19.2601	18.1349	18.5197	18.191	18.845	18.5582	18.7217	0.527989	2.8202
PC(38:5)	12.8344	12.7242	11.775	12.1019	12.0699	12.35	12.158	12.2876	0.377478	3.07201
PC(38:6)	8.37868	8.3585	7.8134	7.94054	7.79114	8.05074	8.09885	8.06169	0.237908	2.9511
PC(38:7)	0.208125	0.115667	0.19758	0.0958865	0.107474	0.177243	0.116183	0.145451	0.0470793	32.3678
PC(39:4)	0.11609	0.0967886	0.0936295	0.0913599	0.11687	0.0985053	0.0926979	0.100849	0.010951	10.8588
PC(39:5)	0.216784	0.23907	0.218387	0.214074	0.221375	0.234022	0.218664	0.223197	0.00949116	4.25238
PC(39:6)	0.183261	0.173596	0.172101	0.166219	0.164169	0.172609	0.184408	0.173766	0.00770937	4.43664
PC(40:2)	0.0149629	0.0126654	0.0110015	0.0116293	0.0200683	0.00812129	0.0132844	0.0131047	0.00373284	28.4847
PC(40:3)	0.0414169	0.0353082	0.0434301	0.0328173	0.0387495	0.0409244	0.0354306	0.0382967	0.00388087	10.1337
PC(40:4)	0.600207	0.62441	0.55353	0.587584	0.554078	0.619189	0.527531	0.580933	0.0367273	6.32213
PC(40:5)	2.7314	2.68712	2.54079	2.6197	2.54748	2.62855	2.56889	2.6177	0.0719919	2.75019
PC(40:6)	4.80759	4.79793	4.53156	4.55465	4.50261	4.54564	4.39757	4.59108	0.15377	3.34932
PC(40:7)	1.99276	1.99755	1.85367	1.86534	1.89306	1.82034	1.82569	1.89263	0.0741663	3.91869
PC(40:8)	0.567062	0.556139	0.536978	0.510979	0.529147	0.514139	0.495506	0.529993	0.025526	4.81629
PC(40:9)	0.0313855	0.0175742	0.0308106	0.0292909	0.0307325	0.0343285	0.0242501	0.0283389	0.0056347	19.8833
PC(41:5)	0.018784	0.0139513	0.0202013	0.0131857	0.0154298	0.0220426	0.0176252	0.0173171	0.00328772	18.9854
PC(41:6)	0.0860671	0.081613	0.0634389	0.085405	0.0691669	0.0682908	0.0712771	0.075037	0.00913806	12.1781
PC(41:7)	0.0333485	0.0328513	0.0328405	0.0234373	0.0239803	0.0320981	0.0306309	0.0298838	0.00430934	14.4203
PC(42:10)	0.199105	0.21373	0.216911	0.188032	0.18306	0.180704	0.179713	0.194465	0.0156787	8.0625
PC(42:2)	0.00284284	0.00283114	0.00604324	0.00599648	0.00442158	0.014418	0.00201511	0.00550977	0.00423404	76.846
PC(42:3)	0.00378073	0.0105371	0.00238735	0.00740752	0.00570519	0.0107264	0.00746556	0.00685855	0.00316114	46.0904
PC(42:4)	0.03251	0.0408872	0.0393296	0.0332247	0.02968	0.0303739	0.0217697	0.0325393	0.0063916	19.6427
PC(42:5)	0.155016	0.147299	0.138044	0.130732	0.142129	0.149216	0.131638	0.142011	0.00912479	6.42543
PC(42:6)	0.150204	0.156937	0.145895	0.157653	0.156987	0.165434	0.145822	0.154133	0.00717037	4.65206
PC(42:7)	0.161921	0.164127	0.152896	0.159813	0.161275	0.145536	0.147889	0.156208	0.00739466	4.73385
PC(42:8)	0.152632	0.126906	0.133014	0.13926	0.121916	0.13532	0.126895	0.133706	0.0101961	7.62572
PC(42:9)	0.148497	0.135012	0.13162	0.144851	0.131808	0.126421	0.130617	0.135547	0.00807819	5.95972
PC(43:10)	0.0109489	0.00869403	0.00789811	0.00770731	0.00943	0.00831537	0.00670561	0.00852848	0.00136251	15.976
PC(43:4)	0.0090799	0.00259911			0.00326254	0.00361277	0.00281779
PC(43:5)	0.006746	0.00635966	0.00797224	0.00777782	0.0039645	0.00260685	0.00358135	0.00557263	0.00215887	38.7406
PC(43:8)	0.00492492	0.00434231	0.000861975	0.00383994	0.00298106	0.00293878	0.00699002	0.00383986	0.00190484	49.6072
PC(43:9)	0.129089	0.120758	0.101519	0.111329	0.100784	0.109331	0.108953	0.11168	0.0101696	9.10602
PC(44:10)	0.0227006	0.0250755	0.0269352	0.0183954	0.0212712	0.0210502	0.0187352	0.0220233	0.00314609	14.2853
PC(44:11)	0.0630555	0.0527352	0.0504288	0.0515935	0.0536205	0.0529191	0.0568609	0.0544591	0.00428502	7.86833
PC(44:12)	0.0489245	0.0472464	0.0389621	0.0491083	0.0467034	0.0464957	0.0383083	0.045107	0.00453909	10.0629
PC(44:4)	0.0143007	0.022588	0.0118969	0.0154171	0.0188174	0.0110921	0.0125901	0.0152432	0.00414544	27.1953
PC(44:5)	0.040489	0.0288521	0.0317906	0.0370878	0.0395972	0.0386933	0.0368271	0.036191	0.00429667	11.8722
PC(44:6)	0.0261381	0.0259527	0.0191118	0.0260931	0.0259917	0.0184337	0.0213444	0.0232951	0.00353988	15.1958
PC(44:7)	0.0325133	0.0305755	0.0290034	0.0270946	0.0254739	0.0277067	0.0262371	0.0283721	0.00249785	8.80391
PC(44:8)	0.0624399	0.0581407	0.0586688	0.0609912	0.0551571	0.0556788	0.0483515	0.0570611	0.00464615	8.14241
PC(44:9)	0.0337883	0.026335	0.0327022	0.0287383	0.0285061	0.0312219	0.0271815	0.0297819	0.00282881	9.49842
PC(45:10)	0.00530675	0.00688788	0.00495777	0.00845616	0.00330621	0.00332325	0.00442746	0.00523793	0.00188047	35.901
PC(45:11)	0.0384649	0.0414336	0.0312332	0.0356828	0.0282079	0.0328311	0.0310346	0.0341269	0.00464177	13.6015
PC(46:10)	0.00235953	0.00400223	0.00401195	0.00371522	0.00313831	0.00433392	0.00126064	0.00326026	0.00110302	33.8324
PC(46:4)	0.00372856	0.00380003	0.00165259	0.00379368	0.0038228	0.00420982	0.00124449	0.00317885	0.00119825	37.6945
PC(46:5)	0.005399	0.00600661	0.00371096	0.00542888	0.00261287	0.00509765	0.00101014	0.00418087	0.00182337	43.6123
PC(46:6)	0.00989647	0.00675306	0.00815266	0.00356761	0.0102289	0.00495924	0.00605979	0.00708825	0.00248262	35.0245
PC(46:7)	0.0101438	0.00407822	0.00406098	0.00787351	0.00396032	0.00414778	0.00339021	0.00537926	0.00257679	47.9022
PC(46:8)	0.00735904	0.00695665	0.00593485	0.00844086	0.00808418	0.0092197	0.0100883	0.00801194	0.00140317	17.5135
PC(46:9)	0.00510504	0.00560521	0.00791627	0.00595492	0.00478426	0.00393534	0.00224989	0.0050787	0.00175564	34.5686
PC(48:9)	0.00235444			0.000821456		0.000700004
PC(O-28:0)	0.0206	0.0216261	0.0192804	0.018058	0.0215901	0.0186497	0.0207078	0.0200732	0.0014206	7.07712
PC(O-29:0)	0.00855532	0.00756374	0.01174	0.00946996	0.0121774	0.00889835	0.0102588	0.00980908	0.00168807	17.2093
PC(O-29:1)	0.00266593	0.00189329	0.00153255	0.00229768	0.00229356	0.00167417	0.00195179	0.00204414	0.000396443	19.3941
PC(O-30:0)	0.0401184	0.0467505	0.0421928	0.0451285	0.0357901	0.0436406	0.0395269	0.0418783	0.00372378	8.89192
PC(O-30:1)	0.0282434	0.0284245	0.0304185	0.0334752	0.0100696	0.0315328	0.0311283	0.0276132	0.00794549	28.7743
PC(O-30:2)	0.00945185	0.00753045	0.00812101	0.00776112	0.00927308	0.00941485	0.00868907	0.00860592	0.000809057	9.40117
PC(O-31:0)	0.0204438	0.0200958	0.019491	0.0221589	0.0204322	0.0180885	0.0181411	0.0198359	0.00142792	7.19866
PC(O-31:1)	0.00821649	0.00814974	0.00822831	0.010041	0.00971681	0.00861657	0.0089597	0.00884695	0.000765343	8.65093
PC(O-31:2)	0.00394655	0.00366974	0.0035279	0.00209535	0.00329303	0.00403422	0.00470986	0.00361095	0.000807038	22.3497
PC(O-31:3)	0.00370397	0.00237607	0.0017877	0.00100337	0.00401521	0.00102845	0.00327081	0.00245508	0.00124187	50.5838
PC(O-31:4)	0.00275361	0.00150395	0.00193088	0.00158381	0.00263948	0.00214709	0.00158987	0.00202124	0.000514393	25.4494
PC(O-32:0)	0.882836	0.843243	0.852074	0.845019	0.851831	0.845069	0.864243	0.854902	0.0142319	1.66474
PC(O-32:1)	0.134116	0.19192	0.135994	0.129512	0.140646	0.187059	0.132516	0.150252	0.0270543	18.006
PC(O-32:2)	0.0481672	0.0494371	0.0392091	0.0477376	0.0458978	0.0508429	0.0463792	0.0468101	0.00375632	8.02459
PC(O-32:3)	0.0285221	0.0201373	0.0141191	0.0246512	0.0241135	0.0207524	0.0239857	0.0223259	0.0045528	20.3924
PC(O-32:4)	0.0284359	0.0244243	0.0262841	0.0259547	0.0254274	0.0230898	0.0256492	0.0256093	0.00165081	6.44614
PC(O-32:5)	0.00279303	0.00329799	0.00315662	0.00341837	0.00251095	0.00359483	0.0024919	0.00303767	0.000442045	14.5521
PC(O-33:0)	0.0480043	0.0491439	0.0480377	0.0496917	0.0511648	0.0523416	0.0524298	0.0501163	0.00188461	3.76048
PC(O-33:1)	0.0184298	0.0194995	0.0194447	0.0222867	0.0219505	0.0170824	0.0183015	0.0195707	0.00192203	9.82095
PC(O-33:2)	0.0206079	0.0210406	0.021277	0.025296	0.0261444	0.0217764	0.0220489	0.0225987	0.00219711	9.72226
PC(O-33:3)	0.0156399	0.0182384	0.0180032	0.0157665	0.0179578	0.015573	0.019713	0.0172703	0.00161835	9.37071
PC(O-34:0)	0.816132	0.771416	0.769168	0.809878	0.77803	0.780968	0.76521	0.7844	0.0203194	2.59043
PC(O-34:1)	1.54552	1.33418	1.44658	1.58072	1.3791	1.36775	1.5351	1.45556	0.098704	6.78115
PC(O-35:0)	0.00727588	0.0075511	0.00730558	0.00964445	0.00541792	0.00744405	0.00593015	0.00722416	0.0013515	18.7081
PC(O-35:1)	0.0246167	0.0268037	0.0222608	0.0280225	0.0263215	0.0299144	0.0268083	0.0263926	0.00243694	9.23344
PC(O-35:4)	0.186718	0.196263	0.207289	0.202647	0.210098	0.194153	0.208373	0.200792	0.00868323	4.3245
PC(O-36:0)	0.039469	0.038764	0.0397888	0.0371987	0.0401323	0.0383207	0.0367217	0.0386279	0.00129791	3.36004
PC(O-36:1)	0.256939	0.260795	0.245242	0.258156	0.263377	0.255672	0.236146	0.253761	0.00964256	3.79986
PC(O-36:2)	0.736575	0.726638	0.7631	0.800767	0.77146	0.757852	0.74587	0.757466	0.0245763	3.24454
PC(O-36:3)	0.760161	0.762695	0.79764	0.778428	0.829284	0.823024	0.803546	0.79354	0.0275615	3.47323
PC(O-36:4)	0.0556798	0.054944	0.0519541	0.0588622	0.0626008	0.0509828	0.0585404	0.0562234	0.00409524	7.28387
PC(O-37:0)	0.00136991	0.000723277	0.00106581	0.00105905	0.000864506	0.00113726	0.000509397	0.000961316	0.000285377	29.6861
PC(O-37:1)	0.00120049	0.00223013	0.00134581	0.00356042	0.00231364	0.00133349	0.00213008	0.00201629	0.000827921	41.0615
PC(O-37:5)	0.0504939	0.0596031	0.0982287	0.0835801	0.0726941	0.0605778	0.0413121	0.0666414	0.0196211	29.4429
PC(O-38:0)	0.0331349	0.0297848	0.0324892	0.0298816	0.0324747	0.0316805	0.0255512	0.0307138	0.00262225	8.53767
PC(O-38:1)	0.0398163	0.0359389	0.0382217	0.0385739	0.0371908	0.0367222	0.0375069	0.0377101	0.00128245	3.40081
PC(O-38:2)	0.0561196	0.0541077	0.0559574	0.0638622	0.0548819	0.0540258	0.0526408	0.0559422	0.00369278	6.60106
PC(O-38:5)	4.19659	4.06698	4.01976	4.06756	4.43784	4.16307	4.38899	4.19154	0.163748	3.90663
PC(O-39:0)	0.00178217	0.00133676	0.00141567	0.00124271	0.00111874	0.00132023	0.00133551	0.00136454	0.000206505	15.1337
PC(O-40:0)	0.011661	0.0105615	0.0115063	0.0116965	0.0102741	0.0101476	0.0108422	0.0109556	0.000662731	6.04924
PC(O-40:1)	0.0265218	0.0238651	0.0237775	0.0257772	0.0261433	0.0241071	0.0226491	0.0246916	0.00145303	5.8847
PC(O-40:2)	0.0280769	0.0291928	0.0276295	0.0294335	0.0261533	0.0285359	0.0241338	0.0275937	0.00187573	6.79768
PC(O-40:3)	0.0388714	0.0376889	0.0358432	0.0367925	0.0387469	0.0377261	0.0371834	0.0375503	0.00106851	2.84555
PC(O-40:6)	0.316106	0.327485	0.324454	0.305598	0.296719	0.329398	0.294239	0.313428	0.0146635	4.67841
PC(O-42:1)	0.00404189	0.00354874	0.00360632	0.00425301	0.00378958	0.00457396	0.00328976	0.00387189	0.000444908	11.4907
PC(O-42:2)	0.0161085	0.0161316	0.0169482	0.0160162	0.0157626	0.0166571	0.0146657	0.0160414	0.000728575	4.54184
PC(O-42:3)	0.0361492	0.0345975	0.0333979	0.0360972	0.0348964	0.0322062	0.0317377	0.0341546	0.00176582	5.17009
PC(O-42:4)	0.0335692	0.029445	0.0303006	0.0332285	0.0295399	0.0314814	0.0319167	0.0313545	0.00167325	5.33656
PC(O-42:6)	0.0878406	0.0823717	0.086734	0.0865337	0.0842125	0.083272	0.0787983	0.0842518	0.00312209	3.70567
PC(O-44:4)	0.00689114	0.00793187	0.0077646	0.00805456	0.00901464	0.00704829	0.00835777	0.00786612	0.000733756	9.32805
PC(O+P-28:0)	0.0103656	0.00963138	0.0136747	0.0073642	0.00726588	0.0135637	0.0123941	0.0106085	0.00270911	25.5371
PC(O+P-28:1)	0.118949	0.113439	0.117545	0.11159	0.112571	0.118302	0.118027	0.115775	0.00310648	2.68321
PC(O+P-28:2)	0.00399016	0.004265	0.0057507	0.00794954	0.00676415	0.0045166	0.00682289	0.00572272	0.00151855	26.5354
PC(O+P-29:1)	0.0188969	0.0167003	0.00946875	0.0216349	0.0175336	0.0180679	0.0194969	0.0173999	0.00383906	22.0637
PC(O+P-30:0)	0.0697987	0.0688491	0.0667819	0.0658316	0.0582536	0.0767562	0.0671986	0.0676385	0.0055005	8.1322
PC(O+P-30:1)	2.0397	2.17001	2.14879	2.12672	2.16356	2.1703	2.17197	2.14158	0.0477705	2.23062
PC(O+P-30:2)	0.108539	0.119709	0.116879	0.12191	0.122387	0.115458	0.112413	0.116756	0.00508384	4.35423
PC(O+P-30:3)	0.00501561	0.00708403	0.00387578	0.00573361	0.00283414	0.00140592	0.00399895	0.00427829	0.00187572	43.8427
PC(O+P-31:1)	0.275355	0.287888	0.294934	0.270036	0.296976	0.293186	0.301825	0.2886	0.0117386	4.06743
PC(O+P-31:2)	0.0447592	0.0352068	0.0435881	0.0434868	0.0385517	0.0447019	0.0407172	0.0415731	0.00360681	8.67582
PC(O+P-31:3)	0.0213025	0.0278963	0.0243043	0.0183455	0.0238876	0.0159726	0.0257279	0.022491	0.00420358	18.6901
PC(O+P-32:0)	0.448224	0.429325	0.428071	0.414189	0.425512	0.439182	0.420284	0.429255	0.0114109	2.6583
PC(O+P-32:1)	5.50151	5.74678	5.64911	5.59171	5.69639	5.78097	5.75948	5.67514	0.101392	1.78661
PC(O+P-32:2)	0.912476	0.950259	0.862736	0.912967	0.973403	0.917326	0.915245	0.92063	0.0345922	3.75744
PC(O+P-32:3)	0.0482996	0.0490433	0.0506621	0.0520901	0.0428758	0.0422075	0.0343681	0.0456495	0.00621771	13.6205
PC(O+P-33:1)	0.144763	0.146702	0.144134	0.139162	0.157293	0.140733	0.135271	0.144008	0.00701046	4.86809
PC(O+P-33:2)	0.108995	0.106329	0.111275	0.0994624	0.115303	0.102425	0.102936	0.106675	0.00555531	5.20769
PC(O+P-33:3)	0.0588566	0.0656894	0.0573893	0.064667	0.0610094	0.0615747	0.0587456	0.0611331	0.00311869	5.10147
PC(O+P-34:0)	0.0637933	0.0726925	0.0730344	0.0529474	0.0599681	0.0716647	0.0676601	0.0659658	0.00753583	11.4238
PC(O+P-34:1)	0.808163	0.775155	0.740521	0.713406	0.719423	0.71828	0.761726	0.748096	0.0353504	4.72539
PC(O+P-34:2)	13.8529	13.1975	12.5789	12.4897	13.1783	13.315	13.1309	13.1062	0.460692	3.51507
PC(O+P-34:3)	25.4516	23.6954	22.6899	22.4531	23.4581	23.5271	23.662	23.5625	0.966145	4.10036
PC(O+P-34:4)	0.743416	0.682664	0.59856	0.641704	0.645045	0.657253	0.666752	0.662199	0.044393	6.70388
PC(O+P-34:5)	0.0277691	0.0290611	0.0267124	0.0194043	0.0280321	0.0224232	0.0147341	0.0240195	0.00536807	22.3488
PC(O+P-35:2)	0.0855625	0.117577	0.120973	0.0894191	0.101489	0.0896446	0.0487681	0.0933476	0.0241302	25.8498
PC(O+P-35:3)	0.8736	0.841351	0.759586	0.790328	0.839538	0.845035	0.810179	0.822802	0.0385337	4.68322
PC(O+P-35:4)	0.0869262	0.0580847	0.0596211	0.0718412	0.0702687	0.0751214	0.0534821	0.0679065	0.0116049	17.0896
PC(O+P-35:5)	0.0947251	0.113174	0.10235	0.104007	0.0912507	0.0774129	0.107663	0.0986547	0.0119425	12.1053
PC(O+P-36:1)	0.0427984	0.0474546	0.0424932	0.0369081	0.0427413	0.0379921	0.0358223	0.0408871	0.00413659	10.1171
PC(O+P-36:2)	1.38497	1.29291	1.2654	1.20102	1.22827	1.34368	1.25774	1.282	0.0643364	5.01845
PC(O+P-36:3)	6.0894	5.55623	5.36755	5.38033	5.5475	5.58893	5.63345	5.59477	0.240667	4.30163
PC(O+P-36:4)	9.42334	8.85822	8.43142	8.37297	8.69769	8.77518	8.69651	8.75076	0.345198	3.94478
PC(O+P-36:5)	66.0096	63.8519	60.0045	60.7809	61.1921	62.6999	63.3607	62.5571	2.0735	3.31457
PC(O+P-36:6)	2.72493	2.58504	2.35324	2.3863	2.33449	2.43329	2.42473	2.46315	0.141594	5.7485
PC(O+P-36:7)	0.0270839	0.0203399	0.0186133	0.027146	0.0220697	0.0188956	0.0210307	0.0221684	0.00358088	16.153
PC(O+P-37:5)	3.53381	3.49977	3.21793	3.29048	3.39595	3.41921	3.35252	3.3871	0.111413	3.28934
PC(O+P-37:6)	0.295393	0.283338	0.262611	0.265693	0.253564	0.27256	0.270535	0.271956	0.0138206	5.0819
PC(O+P-37:7)	0.0232391	0.0172917	0.0257527	0.0115751	0.01548	0.0104837	0.0212793	0.0178717	0.00581402	32.5321
PC(O+P-38:2)	0.0363042	0.0444471	0.0420646	0.0422469	0.0420968	0.0364712	0.0290038	0.0389478	0.00536598	13.7774
PC(O+P-38:3)	0.138784	0.133836	0.130718	0.133465	0.123565	0.134702	0.127217	0.131755	0.00506773	3.84632
PC(O+P-38:4)	2.37399	2.36272	2.1722	2.20687	2.18205	2.23129	2.16656	2.24224	0.088976	3.96817
PC(O+P-38:5)	31.5972	31.9941	29.9243	30.2131	30.0348	30.6327	30.2533	30.6642	0.811998	2.64803
PC(O+P-38:6)	48.2702	48.2375	44.7974	45.9221	45.2635	46.2349	45.66	46.3408	1.3852	2.98917
PC(O+P-38:7)	17.0018	16.4217	15.4456	15.7705	15.593	15.9249	15.7655	15.989	0.542663	3.39397
PC(O+P-38:8)	0.376236	0.348077	0.329945	0.296949	0.335025	0.32707	0.356864	0.338595	0.0251505	7.4279
PC(O+P-39:5)	0.13303	0.188094	0.117016	0.122434	0.0594129	0.125627	0.181101	0.132388	0.0431721	32.6103
PC(O+P-39:6)	0.695431	0.687608	0.642408	0.648135	0.625832	0.646916	0.659719	0.658007	0.0250956	3.81388
PC(O+P-39:7)	0.844515	0.86203	0.859144	0.827911	0.810509	0.821911	0.80341	0.832776	0.0230535	2.76827
PC(O+P-39:8)	0.0519926	0.0515284	0.0404473	0.0430717	0.0485609	0.0609532	0.0434452	0.0485713	0.00702713	14.4676
PC(O+P-40:10)	0.0416897	0.032543	0.0294557	0.0527334	0.0225454	0.0248433	0.0493513	0.036166	0.0119074	32.9244
PC(O+P-40:2)	0.00649496	0.00787909	0.00933715	0.0140698	0.0143505	0.0181703	0.00888958	0.0113131	0.00425502	37.6116
PC(O+P-40:3)	0.0452447	0.0385851	0.026324	0.0325078	0.0445292	0.0443624	0.0275795	0.037019	0.00820855	22.1739
PC(O+P-40:4)	0.206213	0.186173	0.186171	0.188949	0.18595	0.180582	0.189323	0.189052	0.00808843	4.27842
PC(O+P-40:5)	1.13596	1.1761	1.10061	1.0892	1.08212	1.04597	1.0641	1.09915	0.0442042	4.02166
PC(O+P-40:6)	5.02605	4.93466	4.68731	4.81057	4.71299	4.78063	4.63327	4.79793	0.140094	2.91988
PC(O+P-40:7)	12.4948	12.4751	11.785	11.8319	11.8502	11.8331	11.4828	11.9647	0.377293	3.15338
PC(O+P-40:8)	10.2004	10.1495	9.79675	9.8108	9.59882	9.67224	9.52839	9.82241	0.261294	2.66019
PC(O+P-40:9)	0.608259	0.550503	0.549058	0.508294	0.535904	0.51234	0.528683	0.541863	0.0335225	6.18653
PC(O+P-41:5)	0.00328058	0.00787323	0.00859562	0.00440438	0.00204301	0.00635402	0.00171648	0.00489533	0.00276216	56.4243
PC(O+P-41:6)	0.0142621	0.0103456	0.00514929	0.00534755	0.00622683	0.00706511	0.00467051	0.007581	0.00350601	46.2473
PC(O+P-41:7)	0.0554157	0.0621294	0.047542	0.0520182	0.0395087	0.058522	0.0480057	0.0518774	0.00762194	14.6922
PC(O+P-41:8)	0.0582765	0.0565524	0.0562467	0.0543309	0.0541652	0.0434588	0.0434292	0.0523514	0.00624261	11.9244
PC(O+P-42:10)	0.125422	0.140207	0.143661	0.143317	0.125127	0.129134	0.152246	0.137016	0.0105189	7.67715
PC(O+P-42:11)	0.070179	0.0451226	0.0596413	0.0576415	0.0589968	0.0512078	0.0466412	0.0556329	0.00869775	15.6342
PC(O+P-42:2)	0.0115565	0.0110313	0.0209516	0.0158111	0.016476	0.015489	0.012885	0.0148858	0.00342752	23.0254
PC(O+P-42:3)	0.0450381	0.0502475	0.0429807	0.0548752	0.0470646	0.0384555	0.0418614	0.045789	0.00550335	12.0189
PC(O+P-42:4)	0.110528	0.121965	0.113091	0.116482	0.113143	0.107936	0.107763	0.112987	0.00502832	4.45036
PC(O+P-42:5)	0.251601	0.223227	0.226221	0.242071	0.215867	0.228629	0.209098	0.228102	0.0146388	6.41765
PC(O+P-42:6)	0.482974	0.474517	0.443483	0.438341	0.442	0.442617	0.434111	0.451149	0.0192722	4.2718
PC(O+P-42:7)	0.446627	0.424341	0.414408	0.398351	0.400527	0.402194	0.388162	0.410659	0.0196929	4.79545
PC(O+P-42:8)	0.349509	0.356725	0.322175	0.339515	0.333945	0.329524	0.308846	0.33432	0.0162237	4.85274
PC(O+P-42:9)	0.22881	0.228007	0.203925	0.215966	0.217885	0.215296	0.216716	0.218086	0.00844749	3.87346
PC(O+P-43:4)		0.00431575		0.00379172	0.00297933	0.000951361	0.00222796
PC(O+P-43:6)	0.00396469	0.00268146	0.00279981	0.00270579	0.00353492	0.00483736	0.00214817	0.00323889	0.000926185	28.5958
PC(O+P-44:10)	0.0154172	0.011421	0.01129	0.017472	0.0139537	0.0126995	0.0121442	0.0134854	0.00228554	16.9483
PC(O+P-44:4)	0.0589997	0.053311	0.0462478	0.0520389	0.0494885	0.0461935	0.0472147	0.0504992	0.00467187	9.25139
PC(O+P-44:5)	0.239903	0.211858	0.210047	0.22168	0.218289	0.209699	0.196248	0.215389	0.0134702	6.2539
PC(O+P-44:6)	0.35262	0.282102	0.300572	0.332563	0.32388	0.293811	0.285415	0.310138	0.0266201	8.58331
PC(O+P-44:7)	0.216533	0.195752	0.183697	0.195754	0.191445	0.175977	0.171751	0.19013	0.0149531	7.86465
PC(O+P-44:8)	0.126361	0.120664	0.110619	0.102141	0.112196	0.102788	0.107462	0.111747	0.00899496	8.04938
PC(O+P-44:9)	0.0683928	0.0597259	0.062415	0.0583392	0.0689427	0.05885	0.0661346	0.0632572	0.00454181	7.17991
PC(O+P-46:10)	0.00519036	0.00298001	0.00353511	0.00344287	0.00285806	0.0050865	0.00497902	0.00401028	0.0010349	25.8062
PC(O+P-46:5)	0.024796	0.0150723	0.0139977	0.0140834	0.0194996	0.014512	0.0148584	0.0166885	0.00404885	24.2614
PC(O+P-46:6)	0.0459726	0.0427576	0.0400508	0.0393785	0.0416284	0.0353977	0.0326194	0.0396864	0.00449598	11.3288
PC(O+P-46:7)	0.0573736	0.0505155	0.0446184	0.0479913	0.048799	0.0545285	0.0452495	0.049868	0.0046909	9.40664
PC(O+P-46:8)	0.0513285	0.0484633	0.0464598	0.0495208	0.044929	0.0494122	0.0487652	0.0484113	0.00211367	4.36607
PC(O+P-46:9)	0.0247073	0.0233738	0.0231452	0.0218512	0.0228766	0.021416	0.0187688	0.0223056	0.00189064	8.47607
PC(P-28:0)	0.160135	0.152391	0.14406	0.147505	0.14583	0.148013	0.145467	0.149057	0.00556189	3.73138
PC(P-29:0)	0.0266016	0.0271495	0.0244013	0.0256889	0.0285057	0.029811	0.026732	0.0269843	0.00177446	6.5759
PC(P-29:1)	0.000491577	0.00061672	0.00148613	0.000463145	0.000427024	0.000730834	0.000550408	0.000680834	0.000369628	54.2905
PC(P-30:0)	1.66835	1.66577	1.65978	1.71386	1.77359	1.78288	1.72909	1.71333	0.0514294	3.00172
PC(P-30:1)	0.185621	0.174977	0.166112	0.178483	0.1747	0.167948	0.178434	0.175182	0.00664975	3.7959
PC(P-30:2)	0.0092409	0.00859833	0.00999225	0.00905623	0.0100457	0.0070634	0.00839186	0.00891267	0.00103017	11.5584
PC(P-31:0)	0.27641	0.265252	0.289918	0.31244	0.288956	0.283123	0.27741	0.284787	0.0148176	5.20306
PC(P-31:1)	0.0835541	0.0972482	0.0865321	0.0860099	0.0885401	0.0872404	0.0840676	0.0875989	0.00459378	5.24411
PC(P-32:0)	7.14911	7.03234	7.09234	7.23907	7.31502	7.04987	7.18963	7.15248	0.103189	1.4427
PC(P-32:1)	1.92022	1.83568	1.85449	1.94634	1.9223	1.92119	1.86598	1.89517	0.0422393	2.22878
PC(P-32:2)	0.223822	0.218063	0.220489	0.213585	0.212492	0.212671	0.219194	0.217188	0.00438052	2.01692
PC(P-32:3)	0.0588396	0.0470002	0.0496064	0.0418498	0.0367849	0.0443192	0.0555554	0.0477079	0.00768891	16.1166
PC(P-32:4)	0.0121431	0.0076164	0.00689741	0.0139163	0.0125858	0.00826391	0.00834187	0.0099664	0.00281898	28.2848
PC(P-33:0)	0.323806	0.332256	0.338662	0.333931	0.330018	0.341539	0.331431	0.333092	0.00580542	1.74289
PC(P-33:1)	0.155213	0.155689	0.152161	0.161186	0.163291	0.151851	0.160216	0.157087	0.00451349	2.87325
PC(P-33:2)	0.125334	0.113878	0.126113	0.118026	0.126686	0.128507	0.122801	0.123049	0.00527614	4.28783
PC(P-33:3)	0.017735	0.0148176	0.0119066	0.0187736	0.00542092	0.0140399	0.0162114	0.0141293	0.00447519	31.6731
PC(P-33:4)	0.00600395	0.00680375	0.00726344	0.00870389	0.00624754	0.00575758	0.00804042	0.00697437	0.00109476	15.6969
PC(P-33:5)	0.00252576	0.00320147	0.00209287	0.00336771	0.00277512	0.00388869	0.0027789	0.00294722	0.000590665	20.0415
PC(P-34:0)	1.71917	1.63247	1.68832	1.72127	1.68073	1.69167	1.65699	1.68437	0.0318802	1.8927
PC(P-34:1)	36.1492	36.1971	35.3651	36.2967	36.7589	35.5007	35.8378	36.0151	0.483423	1.34228
PC(P-34:2)	31.7829	30.6354	31.1403	31.7456	31.8434	30.9345	30.8458	31.2754	0.504957	1.61455
PC(P-34:3)	2.93984	2.79099	2.8355	2.97683	2.94501	2.8701	2.83147	2.88425	0.0700155	2.42751
PC(P-34:4)	0.2203	0.217981	0.218773	0.217764	0.141542	0.218718	0.223173	0.208322	0.0295052	14.1633
PC(P-34:5)	0.00815284	0.00628868	0.0059247	0.00898301	0.00793406	0.00902222	0.00647409	0.00753994	0.0012988	17.2256
PC(P-34:6)	0.00135181	0.000784387	0.00171024	0.000883757	0.0014007	0.00112897	0.00135825	0.00123116	0.000321379	26.1038
PC(P-35:0)	0.04179	0.0345313	0.036316	0.0394502	0.0388312	0.036158	0.0369647	0.0377202	0.00244754	6.48866
PC(P-35:1)	2.53191	2.43071	2.44699	2.5659	2.45785	2.44645	2.51736	2.48531	0.0522928	2.10408
PC(P-35:2)	2.79732	2.78535	2.77903	2.89549	2.86822	2.78527	2.83804	2.82125	0.0464367	1.64596
PC(P-35:3)	0.00924525	0.0148905	0.0150602	0.00745031	0.0102715	0.0118224	0.0150728	0.0119733	0.00312155	26.071
PC(P-35:4)	0.229571	0.234092	0.219217	0.244549	0.233945	0.250371	0.234748	0.235213	0.0100641	4.27869
PC(P-36:0)	0.104255	0.0962814	0.0992602	0.101399	0.100004	0.0966775	0.0937042	0.0987973	0.00353527	3.5783
PC(P-36:1)	11.0454	10.6481	10.5887	10.9257	10.6299	10.4751	10.5433	10.6937	0.210197	1.96561
PC(P-36:2)	27.2924	26.1074	26.5851	27.315	27.0667	26.7966	26.9227	26.8694	0.425446	1.58338
PC(P-36:3)	21.6989	20.8425	21.3961	21.8323	22.0059	21.6072	21.3674	21.5358	0.380602	1.7673
PC(P-36:4)	60.6665	57.3783	58.7803	59.948	59.5651	57.4589	58.51	58.901	1.23962	2.10458
PC(P-36:5)	6.83214	6.58085	6.62216	6.949	6.79675	6.73781	6.6462	6.73784	0.131261	1.94812
PC(P-36:6)	0.160046	0.159861	0.147482	0.169729	0.163301	0.159181	0.165256	0.160694	0.00691857	4.30544
PC(P-37:1)	0.0783397	0.072137	0.0728813	0.0750445	0.0830938	0.0772447	0.0797266	0.0769239	0.00389057	5.05769
PC(P-37:2)	0.256462	0.249572	0.259022	0.260006	0.249351	0.243447	0.247938	0.252257	0.00626389	2.48314
PC(P-37:3)	0.559905	0.545615	0.775065	0.587282	0.576195	0.573529	0.573233	0.598689	0.0788952	13.178
PC(P-37:4)	6.62698	6.63395	6.67452	6.77573	6.85961	6.67121	6.7594	6.71449	0.0860644	1.28177
PC(P-37:5)	0.434878	0.445861	0.440076	0.47769	0.470227	0.458088	0.453438	0.454323	0.0156344	3.44125
PC(P-37:6)	0.0476952	0.0184917	0.0531762	0.0601922	0.0580887	0.0123821	0.0517039	0.0431043	0.0194192	45.0517
PC(P-38:0)	0.0130958	0.0121014	0.0119862	0.0131256	0.0120692	0.0119357	0.0118795	0.0123133	0.000549906	4.46594
PC(P-38:1)	0.31969	0.29539	0.302347	0.307987	0.29916	0.306757	0.290213	0.303078	0.00960981	3.17074
PC(P-38:2)	0.64388	0.624676	0.626483	0.784223	0.640879	0.639409	0.61914	0.654099	0.0581345	8.88773
PC(P-38:3)	5.11145	5.05059	5.17852	5.21278	5.09685	5.12248	5.05106	5.11768	0.060801	1.18806
PC(P-38:4)	39.5311	37.7459	38.0861	38.7951	38.4172	38.146	38.2981	38.4314	0.581691	1.51358
PC(P-38:5)	45.5109	43.3778	44.6464	45.2583	45.8519	45.3243	43.989	44.8512	0.892786	1.99055
PC(P-38:6)	15.6211	15.0428	15.7881	16.6137	16.4788	15.6748	16.1249	15.9063	0.543214	3.41509
PC(P-38:7)	0.987743	0.935753	0.927531	0.962206	1.0091	0.93621	0.924492	0.954719	0.0328103	3.43664
PC(P-39:0)	0.000472277	0.000247751	0.000523054	0.000714627	0.000226388	0.000405305	0.000382763	0.000424595	0.000167714	39.4998
PC(P-39:1)	0.0150996	0.0132061	0.0152845	0.0147256	0.0136993	0.0149917	0.0157149	0.0146745	0.000898673	6.12404
PC(P-39:2)	0.00786063	0.00731869	0.00756072	0.0083414	0.00834888	0.00841986	0.007694	0.00793488	0.000438764	5.52956
PC(P-39:3)	0.02136	0.0295565	0.0340333	0.026948	0.0253353	0.027919	0.024856	0.027144	0.00399755	14.7272
PC(P-39:4)	0.427358	0.410004	0.415921	0.419976	0.401642	0.406584	0.413589	0.413582	0.00856806	2.07167
PC(P-39:5)	0.908706	0.881837	0.907346	0.92454	0.953623	0.910244	0.941361	0.918237	0.0238918	2.60193
PC(P-39:6)	0.749298	0.708553	0.740314	0.724833	0.752066	0.738321	0.722728	0.73373	0.0156901	2.1384
PC(P-39:7)	0.0360743	0.0297728	0.0253285	0.0356842	0.0322044	0.0274934	0.029402	0.0308514	0.00403129	13.0668
PC(P-39:8)	0.0123846	0.0118082	0.012981	0.0105078	0.016525	0.0113698	0.00952759	0.0121577	0.00224296	18.4489
PC(P-40:0)	0.0088269	0.00775069	0.00883143	0.00903047	0.00950267	0.00948397	0.00827423	0.00881434	0.000631458	7.16399
PC(P-40:1)	0.0730971	0.066086	0.0698007	0.071923	0.0721094	0.0656558	0.0659973	0.0692385	0.00326427	4.71454
PC(P-40:2)	0.11669	0.112791	0.146048	0.147346	0.110551	0.110098	0.104357	0.121126	0.0178531	14.7393
PC(P-40:3)	0.307243	0.295927	0.293563	0.305613	0.303826	0.302522	0.284921	0.299088	0.00800564	2.67669
PC(P-40:4)	1.92648	1.83883	1.83826	1.85948	1.85436	1.49222	1.78796	1.79966	0.141618	7.86918
PC(P-40:5)	6.33005	6.09705	6.19798	6.41528	6.22126	6.14043	6.23571	6.23397	0.108828	1.74573
PC(P-40:6)	3.58053	3.47263	3.48984	3.524	3.62411	3.4919	3.58727	3.53861	0.0585413	1.65436
PC(P-40:7)	3.92248	3.86099	4.61294	4.07749	4.04349	4.07907	4.02035	4.08812	0.245371	6.00204
PC(P-40:8)	0.235161	0.228122	0.243629	0.256297	0.24564	0.21563	0.234674	0.237022	0.0131355	5.5419
PC(P-41:0)		0.000173812	0.00037527			0.000214261
PC(P-41:1)	0.00217213	0.00238651	0.00182591	0.0025365	0.00223923	0.00224311	0.00141919	0.00211751	0.000377308	17.8185
PC(P-41:2)	0.00202198	0.00241157	0.00168879	0.00182202	0.00252755	0.00168939	0.00201601	0.00202533	0.000333905	16.4864
PC(P-41:3)	0.00161102	0.000942167	0.00156165	0.000891316	0.0019599	0.00201026	0.000859383	0.0014051	0.000502829	35.786
PC(P-41:5)	0.0431937	0.0434321	0.0421206	0.0434717	0.0431598	0.0400264	0.0414807	0.0424121	0.00128952	3.04045
PC(P-41:6)	0.0313877	0.023779	0.0258862	0.0298809	0.0285396	0.0284843	0.0275823	0.0279343	0.00251559	9.0054
PC(P-41:7)	0.0207795	0.0230234	0.0247082	0.0265471	0.0272323	0.0250228	0.0260408	0.0247649	0.00223152	9.01084
PC(P-42:0)	0.000416024	0.00132936	0.0025511	0.00222399	0.00188779	0.00289409	0.00138052	0.00181184	0.000842668	46.509
PC(P-42:1)	0.0121991	0.0106064	0.0107272	0.0131376	0.0121004	0.0116959	0.0110276	0.011642	0.000917154	7.87796
PC(P-42:2)	0.0343103	0.03147	0.0335086	0.0337865	0.0319842	0.0324732	0.0309546	0.0326411	0.00126004	3.86029
PC(P-42:3)	0.129792	0.122218	0.11908	0.125237	0.119426	0.117746	0.116863	0.12148	0.00463658	3.81674
PC(P-42:4)	0.205405	0.195577	0.195506	0.206999	0.204642	0.201246	0.189692	0.199867	0.0064186	3.21144
PC(P-42:5)	0.39554	0.381271	0.362553	0.386612	0.375717	0.381944	0.36951	0.379021	0.0109291	2.88352
PC(P-42:6)	0.410452	0.392898	0.400167	0.403577	0.384964	0.391151	0.387883	0.39587	0.00916817	2.31595
PC(P-42:7)	0.174233	0.175235	0.174277	0.166968	0.177433	0.181895	0.172267	0.174615	0.00457482	2.61994
PC(P-42:8)	0.0645001	0.051979	0.0547431	0.0499935	0.0586905	0.0464926	0.00963295	0.0480045	0.017917	37.3236
PC(P-42:9)	0.0159263	0.0225932	0.0216137	0.0160977	0.0172148	0.0175245	0.0129521	0.0177032	0.00336111	18.9859
PC(P-43:3)	0.00248571	0.00227907	0.00129825	0.00272355	0.00183034	0.00251372	0.00210786	0.00217693	0.000485622	22.3077
PC(P-43:4)	0.0032257	0.00301841	0.00234716	0.00349148	0.00300044	0.0027875	0.00227767	0.00287834	0.00044391	15.4224
PC(P-43:5)	0.00561884	0.00642557	0.00600315	0.00741296	0.00611447	0.00530111	0.00538266	0.00603697	0.000729835	12.0894
PC(P-44:2)	0.00369252	0.0033443	0.00364537	0.00427945	0.00303079	0.00441802	0.00244718	0.00355109	0.000688363	19.3845
PC(P-44:3)	0.0335157	0.0305993	0.0303128	0.029973	0.0286575	0.0288508	0.0287206	0.03009	0.00170885	5.67915
PC(P-44:4)	0.14627	0.140398	0.139008	0.141378	0.135572	0.135548	0.131031	0.138458	0.00492574	3.55757
PC(P-44:5)	0.0893682	0.0837135	0.0876441	0.0918374	0.0875174	0.0896385	0.0849453	0.0878092	0.00280156	3.1905
PC(P-44:6)	0.156458	0.144816	0.144235	0.155144	0.154865	0.149785	0.143718	0.14986	0.00564678	3.76803
PC(P-44:7)	0.0565295	0.0795119	0.0878794	0.0562228	0.0808606	0.085213	0.0805952	0.0752589	0.0132254	17.5732
PC(P-44:8)	0.0490756	0.0464948	0.0501164	0.0459505	0.0544813	0.0497266	0.0515809	0.0496323	0.00292297	5.88925
PC(P-44:9)	0.00247205	0.00407508	0.00328348	0.00143602	0.00212393	0.0026911	0.00297887	0.00272293	0.000845273	31.0428
PC(P-45:4)	0.000388148	0.000337626	0.000654376	0.000129237	0.00046844	0.000636972	0.000224996	0.000405685	0.000197185	48.6054
PC(P-45:8)	0.00406657	0.00314416	0.00244687	0.00307292	0.00161129	0.00229084	0.00232603	0.00270838	0.000791623	29.2286
PC(P-46:4)	0.0119174	0.010373	0.0111668	0.0114676	0.0100962	0.010467	0.00954178	0.0107185	0.000832069	7.7629
PC(P-46:5)	0.0162062	0.0167597	0.0178272	0.0169288	0.01782	0.0166816	0.0173058	0.0170756	0.000606144	3.54976
PC(P-46:6)	0.0066467	0.00752572	0.0071493	0.00603204	0.00559277	0.00773915	0.00410005	0.00639796	0.00127538	19.9342
PC(P-46:7)	0.0166037	0.0172075	0.014065	0.0158098	0.0167557	0.0153213	0.0131089	0.0155531	0.00150528	9.67832
PC(P-46:8)	0.0355657	0.0358896	0.0391283	0.0390842	0.0364593	0.0352125	0.0355812	0.036703	0.00168556	4.59244
PC(P-46:9)	0.0141995	0.0149786	0.0133289	0.0151096	0.0167018	0.0177441	0.0146049	0.0152382	0.00150726	9.89132
PE(28:1)	0.0043741	0.00308813	0.00590784	0.00437695	0.00319119	0.00427373	0.00392312	0.00416215	0.000940245	22.5904
PE(29:0)	0.00774181	0.0099278	0.00734426	0.00755913	0.0063721	0.00682954	0.0102847	0.00800848	0.00150813	18.8317
PE(30:0)	0.317911	0.350464	0.347757	0.333075	0.336221	0.339695	0.340386	0.33793	0.0107244	3.17354
PE(30:1)	0.0746739	0.0724708	0.0754497	0.0763884	0.0763485	0.075922	0.073204	0.0749225	0.00155377	2.07383
PE(30:2)	0.0105829	0.00748871	0.00919535	0.00838654	0.00794952	0.00701076	0.00902044	0.00851917	0.00120047	14.0913
PE(31:0)	0.0624565	0.0712957	0.0700526	0.0605079	0.0644581	0.064978	0.0627439	0.0652132	0.00401827	6.16173
PE(31:1)	0.00563503	0.00546447	0.0022674	0.0050873	0.00248794	0.00355792	0.00606181	0.00436598	0.00157042	35.9695
PE(32:0)	1.61875	1.67148	1.64104	1.62712	1.59609	1.6376	1.58446	1.62522	0.0291517	1.79371
PE(32:1)	0.514537	0.533113	0.535003	0.519328	0.514109	0.530674	0.515953	0.523245	0.00929722	1.77684
PE(32:2)	0.150554	0.153256	0.146671	0.150188	0.141839	0.147924	0.145694	0.148018	0.00374124	2.52756
PE(32:3)	0.00774453	0.00927564	0.00793353	0.00513293	0.00697944	0.0149934	0.00870716	0.00868095	0.00308546	35.5429
PE(33:0)	0.0910097	0.109882	0.102525	0.0929543	0.0915128	0.0986046	0.102937	0.0984893	0.00708435	7.19301
PE(33:1)	0.0715979	0.0786945	0.0743727	0.0709802	0.0783139	0.080538	0.0775338	0.0760044	0.00371451	4.88722
PE(33:2)	0.0193038	0.0153391	0.0198883	0.0189926	0.0152555	0.0186619	0.0140574	0.0173569	0.00237876	13.705
PE(34:0)	0.975406	1.04647	1.02089	0.998981	0.98969	1.0348	1.00153	1.00968	0.0253817	2.51383
PE(34:1)	4.41666	4.68598	4.59295	4.47329	4.3847	4.67303	4.46538	4.52743	0.122511	2.70597
PE(34:2)	5.06133	5.30295	5.18026	5.07638	4.90889	5.33061	5.05852	5.13128	0.149589	2.91523
PE(34:3)	0.196169	0.211834	0.202917	0.200384	0.194482	0.212946	0.204598	0.203333	0.00712753	3.50535
PE(34:4)	0.105343	0.108498	0.101311	0.110495	0.0942387	0.108718	0.104496	0.104729	0.00556065	5.30958
PE(35:0)	0.0330649	0.0307033	0.0320023	0.0346825	0.0288476	0.034904	0.0302531	0.0320654	0.00228779	7.13476
PE(35:1)	0.13561	0.14856	0.132789	0.143054	0.138753	0.149129	0.142181	0.141439	0.00617816	4.36806
PE(35:2)	0.257819	0.271042	0.27178	0.269389	0.252714	0.277411	0.250547	0.264386	0.010524	3.98056
PE(36:0)	0.0395759	0.0396063	0.0428136	0.0395923	0.0411973	0.0451594	0.0392271	0.0410246	0.0022256	5.42504
PE(36:1)	2.63902	2.67689	2.66689	2.61008	2.54025	2.85155	2.63162	2.65947	0.0958296	3.60333
PE(36:2)	12.4431	12.8256	12.6643	12.5449	12.073	13.4749	12.4268	12.6361	0.437178	3.45975
PE(36:3)	3.06975	3.14427	3.10221	3.06528	2.96341	3.29231	3.07024	3.10107	0.100501	3.24086
PE(36:4)	10.6143	10.7551	10.5931	10.788	10.1139	11.6268	10.7768	10.7526	0.450662	4.1912
PE(36:5)	0.337958	0.345673	0.322319	0.341922	0.306492	0.344553	0.347141	0.335151	0.01518	4.5293
PE(36:6)	0.0226947	0.0246721	0.02326	0.0300783	0.0269243	0.0232149	0.0257629	0.0252296	0.00262492	10.4041
PE(37:1)	0.0166189	0.0193672	0.0197612	0.0190132	0.0146661	0.0207199	0.0160587	0.0180293	0.00224278	12.4396
PE(37:2)	0.0328578	0.0303513	0.0281	0.0325888	0.0322282	0.0374723	0.0368453	0.0329205	0.00333052	10.1168
PE(37:3)	0.0331681	0.0419259	0.0388012	0.029117	0.0461602	0.0327515	0.041119	0.0375776	0.00606801	16.148
PE(37:4)	0.904493	0.873626	0.872138	0.862312	0.838794	0.946599	0.90932	0.886755	0.0357977	4.03694
PE(38:1)	0.0576489	0.0488761	0.0577151	0.0578818	0.0481581	0.0553632	0.0566147	0.0546083	0.00425582	7.79336
PE(38:2)	0.126889	0.123498	0.139973	0.131373	0.128594	0.1379	0.126231	0.130637	0.00617864	4.72963
PE(38:3)	0.733718	0.761439	0.616516	0.71119	0.512891	0.823962	0.536412	0.670875	0.117761	17.5534
PE(38:4)	77.8394	75.9812	76.1311	89.3588	82.4659	86.0483	82.8929	81.5311	5.13154	6.29397
PE(38:5)	8.17521	7.85392	8.08416	7.2731	7.48869	7.52148	8.30022	7.81383	0.392732	5.02611
PE(38:6)	1.95556	1.9534	2.20504	2.01468	2.08495	2.40301	2.08125	2.0997	0.159718	7.60673
PE(38:7)	0.0233865	0.0246351	0.00615195	0.0235306	0.0238551	0.0183175	0.0236015	0.0204969	0.00665985	32.492
PE(39:4)	0.227544	0.227094	0.227203	0.257123	0.232399	0.273963	0.238365	0.240527	0.0182148	7.57285
PE(39:5)	0.106504	0.137354	0.0936507	0.137515	0.116832	0.148987	0.0973885	0.119747	0.0217772	18.186
PE(39:6)	0.23348	0.227806	0.227078	0.216854	0.264863	0.242776	0.233431	0.235184	0.0152785	6.49639
PE(40:2)	0.00698333	0.0124319	0.00773996	0.00631916	0.01124	0.0169573	0.00622058	0.00969889	0.0040262	41.512
PE(40:3)	0.0178753	0.0105867	0.0111967	0.0131062	0.0096008	0.0155855	0.0117031	0.0128078	0.00295856	23.0997
PE(40:4)	0.849543	0.393368	0.826141	0.826139	0.763689	0.933574	0.910397	0.786122	0.182195	23.1765
PE(40:5)	4.54012	4.50967	4.71017	4.64536	4.38174	5.15086	4.79973	4.67681	0.250207	5.34995
PE(40:6)	20.8531	20.7245	21.1588	20.962	19.159	22.7435	21.3772	20.9969	1.05636	5.03105
PE(40:7)	2.67833	2.68238	2.71697	2.67384	2.46205	2.88465	2.77963	2.69684	0.128283	4.75679
PE(40:8)	0.145518	0.154222	0.159821	0.159027	0.154854	0.175875	0.123311	0.153233	0.0160628	10.4826
PE(41:6)	0.0461742	0.0467576	0.046929	0.0528904	0.0502737	0.0455394	0.0555728	0.0491624	0.00385255	7.83637
PE(41:7)	0.0101805	0.0121508	0.0216305	0.0170125	0.00815353	0.0135294	0.0251319	0.0153984	0.00619059	40.2027
PE(42:10)	0.028943	0.0262176	0.0278919	0.0353107	0.0253084	0.027788	0.0269162	0.0283394	0.00329601	11.6305
PE(42:11)	0.00854917	0.00946466	0.00745357	0.00622245	0.0097186	0.0117915	0.0073172	0.00864531	0.00186125	21.529
PE(42:4)	0.128696	0.128535	0.133683	0.125395	0.121736	0.148753	0.135472	0.131753	0.00882252	6.69626
PE(42:5)	0.0836382	0.0887218	0.0992067	0.0683466	0.0879744	0.0978996	0.0894078	0.087885	0.0102574	11.6714
PE(42:6)	0.0402474	0.0566225	0.0511971	0.0469369	0.0267036	0.0463448	0.0539293	0.0459974	0.0100761	21.9057
PE(42:7)	0.0684645	0.0923084	0.0995618	0.092081	0.0693136	0.10555	0.080716	0.0868565	0.0144431	16.6287
PE(42:8)	0.00853961	0.0204938	0.0128064	0.00975463	0.0197224	0.0198485	0.00934697	0.0143589	0.00546402	38.0532
PE(44:11)	0.0107732	0.00615884	0.00670258	0.0148634	0.0135721	0.0157607	0.0044446	0.0103251	0.0045816	44.3736
PE(44:12)	0.0140017	0.0149783	0.0166438	0.0146742	0.0185869	0.0156222	0.0201113	0.0163741	0.00223485	13.6488
PE(44:4)	0.0643366	0.0641836	0.0725895	0.0634693	0.0574735	0.0736165	0.0608977	0.0652238	0.00589379	9.03626
PE(44:5)	0.0493982	0.0513163	0.0585899	0.0428617	0.0488049	0.0521195	0.0557588	0.0512642	0.00507828	9.9061
PE(44:6)	0.0195246	0.0194088	0.0196758	0.014377	0.0239517	0.0146663	0.0196153	0.0187456	0.00330397	17.6252
PE(44:7)	0.00856648	0.00882101	0.00830889	0.00535148	0.00917242	0.0122332	0.00611707	0.00836722	0.00223611	26.7246
PE(44:8)	0.000854414		0.000412222	0.00184731			0.00141079
PE(O-32:0)	0.0260058	0.0292495	0.0208746	0.00352828	0.0165786	0.0304218	0.0296256	0.0223263	0.00973649	43.6099
PE(O-34:0)	0.121189	0.125218	0.139445	0.134375	0.12535	0.126992	0.129511	0.128869	0.00620213	4.81276
PE(O-34:1)	0.407351	0.396674	0.378514	0.381048	0.388414	0.380405	0.387356	0.388537	0.0103623	2.667
PE(O-34:2)	0.0357695	0.0265808	0.0314928	0.0290386	0.0321203	0.0227607	0.0376574	0.0307743	0.00515547	16.7525
PE(O-36:0)	0.00683093	0.00664257	0.00776126	0.00679042	0.00589741	0.00717284	0.00621934	0.00675925	0.000609518	9.01754
PE(O-36:1)	0.0696911	0.0711633	0.0710995	0.0789685	0.0694586	0.0751017	0.0682862	0.071967	0.00376975	5.23816
PE(O-38:0)	0.0023629	0.00359831	0.00179166	0.0025173	0.00208646	0.00367699	0.00158603	0.00251709	0.000828326	32.908
PE(O-38:1)	0.0150291	0.0164621	0.0200995	0.0193599	0.0173219	0.017844	0.0188201	0.0178481	0.00175327	9.82331
PE(O-38:2)	0.0153197	0.0153866	0.0155058	0.01635	0.017827	0.0139182	0.0162399	0.0157925	0.00119956	7.59577
PE(O-38:4)	0.447339	0.500803	0.49694	0.489199	0.528757	0.442697	0.495497	0.48589	0.0306516	6.30835
PE(O-39:5)	0.10633	0.108235	0.10611	0.106581	0.0917261	0.0992003	0.0929215	0.101586	0.00695359	6.845
PE(O-40:1)	0.00462324	0.00356704	0.00479199	0.00398996	0.00554141	0.00403367	0.00409295	0.00437718	0.000657406	15.0189
PE(O-40:2)	0.00399938	0.0053018	0.00455366	0.00365468	0.00518207	0.00517447	0.00395521	0.0045459	0.00068473	15.0626
PE(O-40:4)	0.330897	0.345135	0.365434	0.389719	0.357456	0.378227	0.369619	0.362355	0.0198876	5.48841
PE(O-40:5)	1.08737	1.19394	1.19485	1.18102	1.15569	1.12285	1.14113	1.15384	0.039942	3.46167
PE(O-40:6)	0.641468	0.728805	0.802676	0.747829	0.712153	0.660092	0.680877	0.710557	0.0553949	7.79598
PE(O+P-28:1)	0.0243855	0.0300302	0.0284515	0.0286681	0.0320347	0.0300928	0.0295571	0.0290314	0.00236196	8.13586
PE(O+P-28:2)	0.00160735	0.00156988	0.00118714	0.00269179	0.00069279	0.000944055	0.000467178	0.0013086	0.000742248	56.7209
PE(O+P-29:1)	0.00205946	0.00321728	0.00387071	0.0022209	0.00314169	0.00305354	0.00179062	0.00276489	0.00075228	27.2084
PE(O+P-30:0)	0.00159434	0.000559036	0.0015305	0.00218621	0.00164946	0.0030964	0.00056643	0.00159748	0.000889006	55.6505
PE(O+P-30:1)	0.16352	0.169458	0.178742	0.169205	0.163262	0.166654	0.164611	0.167922	0.00539663	3.21378
PE(O+P-30:2)	0.0360157	0.0386581	0.0384031	0.0374517	0.0367522	0.0397931	0.037758	0.0378331	0.00125629	3.3206
PE(O+P-30:3)	0.00337455	0.00329475	0.00262585	0.00376071	0.00369553	0.00394475	0.00113311	0.00311846	0.000975465	31.2803
PE(O+P-31:1)	0.0388312	0.0407895	0.0403593	0.0369191	0.0394624	0.0354069	0.0397185	0.0387838	0.00194602	5.01761
PE(O+P-31:2)	0.00393916	0.00327943	0.00219897	0.00525556	0.00431025	0.00457451	0.00340904	0.00385242	0.000997175	25.8844
PE(O+P-32:0)	0.0292078	0.030914	0.0332076	0.0319195	0.0280667	0.0335065	0.0273562	0.0305969	0.0024483	8.00179
PE(O+P-32:1)	2.01551	2.17398	2.17097	2.10452	2.02823	2.1565	2.11639	2.10944	0.0653917	3.09995
PE(O+P-32:2)	0.356287	0.377183	0.362012	0.347689	0.355074	0.383731	0.345807	0.361112	0.0144041	3.98881
PE(O+P-32:3)	0.0307219	0.0292649	0.0315573	0.0260003	0.025243	0.026721	0.0280707	0.0282256	0.00239957	8.50139
PE(O+P-32:5)	0.00360425	0.0043632	0.00422987	0.00304569	0.00516511	0.00252649	0.00524844	0.00402615	0.00102751	25.5208
PE(O+P-33:1)	0.114451	0.115459	0.105652	0.109489	0.106952	0.120801	0.107204	0.11143	0.00560118	5.02665
PE(O+P-33:2)	0.0565834	0.0577675	0.061848	0.0572652	0.0601058	0.060313	0.058609	0.0589274	0.00189484	3.21554
PE(O+P-33:3)	0.0166219	0.0174962	0.0155284	0.0144594	0.0145345	0.0130202	0.0154188	0.0152971	0.00147913	9.6694
PE(O+P-34:0)	0.0366868	0.0385456	0.0398623	0.039046	0.0348676	0.0461689	0.0326188	0.0382566	0.00431323	11.2745
PE(O+P-34:1)	1.29732	1.32769	1.31825	1.29641	1.2593	1.41582	1.30473	1.31707	0.0486009	3.69007
PE(O+P-34:2)	5.19989	5.37185	5.39241	5.13802	5.05986	5.56707	5.23349	5.28037	0.173533	3.28637
PE(O+P-34:3)	6.90711	7.19557	7.11291	7.11997	6.81573	7.43614	7.00782	7.08504	0.203156	2.8674
PE(O+P-34:4)	0.180046	0.199282	0.199799	0.195548	0.178465	0.208302	0.18689	0.192619	0.0111185	5.77226
PE(O+P-34:5)	0.0328852	0.0275986	0.0291648	0.0288395	0.0302234	0.0269878	0.0274314	0.0290187	0.00204594	7.05044
PE(O+P-35:2)	0.15639	0.156409	0.156092	0.170538	0.153502	0.175173	0.153839	0.160278	0.00877603	5.47552
PE(O+P-35:3)	0.345312	0.359215	0.356673	0.33823	0.33875	0.379097	0.360666	0.353992	0.0145222	4.10242
PE(O+P-35:4)	0.017027	0.0186336	0.0229302	0.0187453	0.013812	0.0144219	0.0177463	0.0176166	0.0030438	17.278
PE(O+P-35:5)	0.101441	0.106534	0.110984	0.0965311	0.0892234	0.115308	0.115279	0.105043	0.00986028	9.38691
PE(O+P-36:1)	0.0496439	0.0499682	0.057797	0.0514004	0.0533194	0.0610719	0.0553018	0.0540718	0.00425323	7.86589
PE(O+P-36:2)	0.780039	0.780242	0.836223	0.76386	0.745119	0.837805	0.786885	0.790025	0.0349371	4.42229
PE(O+P-36:3)	3.59684	3.49687	3.63116	3.58193	3.43092	3.90312	3.67379	3.61638	0.150544	4.16284
PE(O+P-36:4)	3.56437	3.74691	3.77923	3.76459	3.39914	4.07512	3.74628	3.72509	0.208171	5.58836
PE(O+P-36:5)	46.3449	43.8134	45.2975	50.0283	43.7074	54.0776	47.8725	47.3059	3.7348	7.89499
PE(O+P-36:6)	1.76569	1.82793	1.76056	1.77019	1.70151	1.89515	1.82476	1.79226	0.0623812	3.48059
PE(O+P-36:7)	0.00853878	0.00520962	0.00385579	0.00630312	0.00640175	0.00512174	0.0057541	0.00588356	0.00145246	24.6868
PE(O+P-37:3)	0.00213926	0.0110261	0.00586273	0.0112623	0.00968581	0.00341336	0.0116435	0.00786187	0.00399451	50.8087
PE(O+P-37:4)	0.0846885	0.0574144	0.0448436	0.266142	0.0616955	0.0709082	0.298623	0.126331	0.107707	85.258
PE(O+P-37:5)	3.2687	3.21893	3.173	3.29942	2.96215	3.58685	3.3643	3.26762	0.190133	5.81869
PE(O+P-37:6)	0.174085	0.185492	0.212132	0.206425	0.173043	0.219469	0.211974	0.197517	0.0194785	9.8617
PE(O+P-37:7)	0.0051636	0.00302812	0.00568297	0.00861094	0.0107311	0.00921328	0.0104122	0.00754889	0.00293915	38.9349
PE(O+P-38:2)	0.0599185	0.0496793	0.0478216	0.0489838	0.0531157	0.0491022	0.0589297	0.0525073	0.00500843	9.53855
PE(O+P-38:3)	0.13369	0.110766	0.0804076	0.0769307	0.0697857	0.0724621	0.143395	0.0982053	0.0308188	31.382
PE(O+P-38:4)	1.55055	1.62065	1.64207	1.60284	1.50732	1.77629	1.64225	1.62028	0.0848755	5.23832
PE(O+P-38:5)	56.8103	56.1724	57.4513	56.6554	51.7479	62.1749	58.6684	57.0972	3.11247	5.45118
PE(O+P-38:6)	49.1204	48.5497	49.6759	49.4562	45.2445	53.5524	51.0187	49.5168	2.51382	5.0767
PE(O+P-38:7)	11.6385	11.3405	11.6337	11.5586	10.8696	12.7819	11.9633	11.6837	0.589485	5.04535
PE(O+P-38:8)	0.138271	0.0973742	0.128639	0.154486	0.137334	0.150341	0.167424	0.139124	0.0224337	16.1249
PE(O+P-39:5)	0.195593	0.360419	0.340215	0.357059	0.31387	0.0480483	0.355512	0.281531	0.118174	41.9754
PE(O+P-39:6)	0.643649	0.589183	0.615381	0.615553	0.405101	0.686547	0.604873	0.594327	0.089233	15.0141
PE(O+P-39:7)	0.651986	0.631431	0.682726	0.655775	0.593726	0.737033	0.67195	0.660661	0.0444987	6.73548
PE(O+P-39:8)	0.00664618	0.0118263	0.0117064	0.0114721	0.0111241	0.00665263	0.00911174	0.00979135	0.00233149	23.8117
PE(O+P-40:4)	0.0905923	0.128949	0.127755	0.119773	0.108029	0.13115	0.130147	0.119485	0.0151318	12.6641
PE(O+P-40:5)	1.99555	2.03207	2.0924	2.06975	1.09194	2.20255	2.11045	1.9421	0.380522	19.5933
PE(O+P-40:6)	6.55718	6.61392	6.74401	6.69203	6.026	7.18716	6.78093	6.65732	0.345255	5.1861
PE(O+P-40:7)	15.9092	16.4987	16.8876	16.6326	15.2387	17.6842	16.5394	16.4843	0.764843	4.63981
PE(O+P-40:8)	9.94213	10.1844	10.4501	10.2697	9.36115	10.9372	10.3121	10.2081	0.481904	4.72079
PE(O+P-40:9)	0.371507	0.403729	0.423334	0.414879	0.367194	0.433138	0.379541	0.399046	0.0263887	6.61294
PE(O+P-41:7)	0.0729484	0.107586	0.0890801	0.0522177	0.0764815	0.0862326	0.0490169	0.0762233	0.0207218	27.1856
PE(O+P-41:8)	0.0622744	0.0675059	0.0730357	0.0716675	0.0557602	0.0667603	0.0708584	0.0668375	0.00608133	9.09868
PE(O+P-42:10)	0.0328306	0.0458789	0.0330908	0.039779	0.0409548	0.0382094	0.04041	0.0387362	0.00459807	11.8702
PE(O+P-42:4)	0.00773177	0.0137524	0.0133522	0.00633472	0.00564662	0.00935365	0.00742224	0.0090848	0.00326722	35.9636
PE(O+P-42:5)	0.142973	0.159272	0.162151	0.159666	0.147614	0.150724	0.147796	0.152885	0.00740758	4.84519
PE(O+P-42:6)	0.349454	0.369826	0.370302	0.367533	0.351692	0.39113	0.361945	0.365983	0.0139161	3.80238
PE(O+P-42:7)	0.366609	0.39724	0.409079	0.388605	0.369358	0.435019	0.415916	0.397404	0.0248537	6.25403
PE(O+P-42:8)	0.31847	0.325379	0.348789	0.328345	0.30427	0.340885	0.334208	0.328621	0.0146911	4.47053
PE(O+P-42:9)	0.173504	0.15628	0.166076	0.1618	0.17726	0.179851	0.165492	0.168609	0.00856039	5.07707
PE(O+P-44:5)	0.0280115	0.032384	0.0303044	0.0323535	0.0238107	0.0292427	0.0226965	0.0284005	0.00386398	13.6053
PE(O+P-44:6)	0.151831	0.17295	0.165134	0.161655	0.153931	0.164912	0.165758	0.16231	0.00730627	4.50143
PE(O+P-44:7)	0.105258	0.0999526	0.110284	0.101159	0.108069	0.120187	0.103952	0.10698	0.0068548	6.40754
PE(O+P-44:8)	0.0650136	0.0761723	0.0760038	0.0692584	0.066195	0.0777479	0.0770163	0.0724868	0.00547731	7.5563
PE(O+P-44:9)	0.0163284	0.0240178	0.0239737	0.0278126	0.0222449	0.0260969	0.0228227	0.0233281	0.00363075	15.5638
PE(O+P-46:6)	0.00437952	0.00579989	0.00701744	0.00664831	0.00750902	0.00362055	0.0093236	0.00632833	0.00193012	30.4996
PE(O+P-46:7)	0.0115564	0.0215267	0.0251059	0.0176041	0.0128648	0.0216363	0.0209389	0.0187476	0.00498207	26.5745
PE(O+P-46:8)	0.0329223	0.0354549	0.0357142	0.0353065	0.0355321	0.03597	0.0273256	0.0340322	0.00312762	9.19018
PE(O+P-46:9)	0.00700743	0.0116616	0.00358402	0.0057781	0.00652815	0.0144434	0.00617107	0.00788197	0.00378068	47.9663
PE(P-28:0)	0.026821	0.024254	0.0326101	0.0302667	0.0296531	0.0287638	0.0238835	0.028036	0.00321626	11.4719
PE(P-30:0)	0.131265	0.117606	0.11427	0.132715	0.121241	0.127127	0.123639	0.12398	0.00685329	5.52772
PE(P-30:1)	0.0279815	0.0308556	0.0316343	0.0395527	0.0366976	0.0325447	0.0333187	0.0332264	0.00383425	11.5398
PE(P-31:0)	0.0309481	0.00958893	0.0263638	0.0299868	0.0206141	0.0302613	0.0221264	0.0242699	0.00764911	31.5168
PE(P-32:0)	1.58596	1.5935	1.61686	1.56934	1.69827	1.52082	1.5713	1.59372	0.0546777	3.43082
PE(P-32:1)	0.398213	0.392286	0.425244	0.409862	0.422506	0.407422	0.406375	0.408844	0.011916	2.91457
PE(P-32:2)	0.0178785	0.0135047	0.0132188	0.0213954	0.0210464	0.0219465	0.0232074	0.0188854	0.0041048	21.7353
PE(P-32:4)	0.0134009	0.0120254	0.01527	0.00963698	0.00967354	0.00877277	0.0137927	0.011796	0.00248294	21.0489
PE(P-33:0)	0.1635	0.170894	0.166448	0.17133	0.183259	0.155423	0.173835	0.169241	0.00872164	5.15338
PE(P-33:1)	0.0654502	0.0525786	0.0505102	0.0497035	0.0569009	0.051455	0.0694408	0.056577	0.00785906	13.8909
PE(P-33:2)	0.0122849	0.0233802	0.029777	0.0223084	0.0313567	0.013815	0.0181704	0.0215847	0.00735828	34.0903
PE(P-33:4)	0.00658615	0.0131757	0.0054313	0.00743554	0.00898725	0.00717644	0.00938945	0.00831169	0.00253664	30.5189
PE(P-34:0)	3.02563	3.05335	3.19115	3.13165	3.13176	3.03073	3.06461	3.08984	0.0623887	2.01915
PE(P-34:1)	12.2245	12.485	12.3922	12.1019	12.2684	12.1208	12.0551	12.2354	0.158933	1.29896
PE(P-34:2)	10.9236	11.1223	10.747	10.9122	11.1526	10.9035	10.688	10.9213	0.172779	1.58203
PE(P-34:3)	0.376028	0.397503	0.377628	0.415791	0.371568	0.387989	0.368363	0.384981	0.0168592	4.37922
PE(P-34:4)	0.0803272	0.0852102	0.0814392	0.0870663	0.0937628	0.0626884	0.0734138	0.0805583	0.0100793	12.5119
PE(P-35:0)	0.051421	0.0450487	0.0539675	0.0445627	0.048274	0.0467259	0.0479748	0.0482821	0.00339071	7.02271
PE(P-35:1)	0.481264	0.479766	0.493191	0.483894	0.49057	0.449627	0.463	0.47733	0.0156214	3.27266
PE(P-35:2)	0.676403	0.669957	0.678525	0.646738	0.649894	0.655052	0.680805	0.665339	0.0144174	2.16693
PE(P-35:3)	0.0576312	0.0421487	0.038887	0.0220533	0.0362803	0.0338933	0.0456352	0.0395041	0.0109542	27.7291
PE(P-35:4)	0.351408	0.390148	0.382414	0.382089	0.357732	0.359814	0.385421	0.372718	0.0157703	4.23115
PE(P-35:5)	0.00744636	0.0154931	0.0137246	0.00817996	0.0104214	0.00791234	0.00736111	0.010077	0.00329996	32.7475
PE(P-36:0)	0.235908	0.234981	0.239593	0.238874	0.241339	0.22968	0.235374	0.236536	0.00385244	1.62869
PE(P-36:1)	4.44348	4.55357	4.51566	4.40395	4.67896	4.47171	4.55405	4.51734	0.0905343	2.00415
PE(P-36:2)	12.6089	12.7431	12.8394	12.6819	13.1275	12.7316	12.585	12.7596	0.183488	1.43804
PE(P-36:3)	11.3731	11.4331	11.2357	11.0418	12.0349	11.1765	11.1574	11.3504	0.329589	2.90378
PE(P-36:4)	157.536	159.448	156.293	157.414	158.935	153.635	155.168	156.918	2.0546	1.30934
PE(P-36:5)	7.23783	7.04272	7.19858	7.02262	7.52167	6.93955	7.09467	7.15109	0.192912	2.69765
PE(P-36:6)	0.0587077	0.0594934	0.0574732	0.0588389	0.0592256	0.055254	0.0608976	0.0585558	0.00177899	3.03812
PE(P-37:0)	0.00557021	0.00496688	0.00640279	0.00608389	0.00511652	0.00566588	0.00577018	0.00565376	0.000504508	8.9234
PE(P-37:1)	0.0656618	0.0713335	0.071749	0.0647928	0.0707925	0.0669861	0.0707747	0.0688701	0.00294807	4.28062
PE(P-37:2)	0.118462	0.118592	0.129575	0.125188	0.109822	0.11595	0.114332	0.118846	0.00665507	5.59975
PE(P-37:3)	0.469179	0.486149	1.08632	0.442257	0.505809	0.456284	0.446652	0.556093	0.234881	42.2376
PE(P-37:4)	11.4243	11.7757	11.5203	11.1786	11.6208	11.5225	11.1303	11.4532	0.231627	2.02237
PE(P-37:5)	0.733451	0.761624	0.811755	0.799562	0.852364	0.800537	0.77801	0.791043	0.0380879	4.8149
PE(P-37:6)	0.0657843	0.0719588	0.0625537	0.0602139	0.0728589	0.0717054	0.0603741	0.0664927	0.00563408	8.47323
PE(P-38:0)	0.0488666	0.0492031	0.0490152	0.0564334	0.0492586	0.0495287	0.0534706	0.0508252	0.00295321	5.81052
PE(P-38:1)	0.436063	0.459286	0.466107	0.461019	0.461145	0.464241	0.46271	0.458653	0.0102124	2.22662
PE(P-38:2)	0.758312	0.774634	0.796534	0.767203	0.788089	0.782019	0.770824	0.776802	0.0130283	1.67717
PE(P-38:3)	7.18102	7.14802	7.52437	7.68024	7.91525	7.15333	7.17224	7.39635	0.311865	4.21647
PE(P-38:4)	188.292	189.118	189.901	189.179	193.302	189.231	187.824	189.55	1.78831	0.943454
PE(P-38:5)	128.003	127.316	128.006	126.961	131.137	127.852	125.934	127.887	1.61189	1.2604
PE(P-38:6)	28.4442	29.9472	27.7414	30.3006	30.2271	28.3415	29.8366	29.2627	1.05183	3.59445
PE(P-38:7)	0.418276	0.447792	0.39601	0.363973	0.415886	0.366652	0.377267	0.397979	0.03105	7.80191
PE(P-39:1)	0.0138134	0.0124531	0.0122925	0.0118625	0.0124537	0.01169	0.0098607	0.0120608	0.00118679	9.84002
PE(P-39:2)	0.010503	0.015351	0.0150799	0.0141195	0.00728646	0.0134509	0.0124692	0.0126086	0.00286934	22.757
PE(P-39:3)	0.0452887	0.0693502	0.04378	0.0992553	0.040074	0.0419903	0.0379351	0.0539534	0.0225841	41.8585
PE(P-39:4)	1.59068	1.64159	1.64368	1.64108	1.70162	1.62826	1.65589	1.64326	0.0330726	2.01262
PE(P-39:5)	2.14316	2.07986	2.1393	2.12837	2.24411	2.10669	2.05666	2.12831	0.060138	2.82563
PE(P-39:6)	1.31952	1.29197	1.38634	1.36052	1.33072	1.24948	1.29328	1.31883	0.0458643	3.47764
PE(P-39:7)	0.0419627	0.0431775	0.0353212	0.0488025	0.0379701	0.0415559	0.0488779	0.042524	0.0050677	11.9173
PE(P-40:0)	0.0117571	0.0118123	0.0110652	0.0114608	0.0128154	0.0104494	0.0115997	0.0115657	0.000726634	6.28266
PE(P-40:1)	0.109652	0.118257	0.116655	0.116613	0.109863	0.112007	0.112205	0.113607	0.00351506	3.09404
PE(P-40:2)	0.138417	0.145412	0.149992	0.146191	0.147742	0.147625	0.149722	0.146443	0.00391525	2.67356
PE(P-40:3)	0.350294	0.359613	0.353592	0.331113	0.364581	0.333113	0.33883	0.347305	0.0131265	3.77952
PE(P-40:4)	6.45479	6.75847	8.76015	8.58495	8.89314	8.68003	8.67166	8.11474	1.03828	12.795
PE(P-40:5)	23.9159	24.806	24.8611	24.5937	25.4033	24.206	24.3344	24.5886	0.491394	1.99846
PE(P-40:6)	7.50446	7.83386	7.31555	7.78929	7.82296	7.55284	7.3861	7.60072	0.215347	2.83324
PE(P-40:7)	16.5443	16.8185	16.28	16.4543	16.8917	16.4943	15.9206	16.4862	0.327041	1.98372
PE(P-40:8)	0.761343	0.720103	0.721132	0.700136	0.733617	0.738176	0.712831	0.726763	0.0197997	2.72437
PE(P-41:2)	0.00236494	0.00261018	0.00260828	0.00174648	0.00391301	0.00263056	0.00299782	0.0026959	0.000658627	24.4307
PE(P-41:3)	0.00417202	0.00437988	0.00441222	0.00247887	0.00581751	0.00369547	0.00339202	0.00404971	0.00103329	25.515
PE(P-41:4)	0.032619	0.0352378	0.0403838	0.0375858	0.034084	0.0333757	0.0399465	0.0361761	0.00315332	8.71658
PE(P-41:5)	0.119986	0.109627	0.135831	0.132539	0.131291	0.132435	0.125982	0.126813	0.00920532	7.25897
PE(P-41:6)	0.146967	0.16101	0.156059	0.159704	0.158347	0.147654	0.207687	0.16249	0.0207055	12.7427
PE(P-41:7)	0.100855	0.0943072	0.0990417	0.100233	0.107846	0.104288	0.0865614	0.0990189	0.0069272	6.99583
PE(P-42:1)	0.0136644	0.0144195	0.0125695	0.0147838	0.0139054	0.0140603	0.0148367	0.0140342	0.000780356	5.56038
PE(P-42:2)	0.042383	0.0412614	0.0392047	0.0442763	0.0455852	0.0400011	0.0464561	0.0427383	0.00278623	6.51928
PE(P-42:3)	0.0903096	0.0921229	0.0907431	0.0992283	0.0995928	0.0969062	0.094679	0.0947974	0.0038906	4.10412
PE(P-42:4)	0.199196	0.205978	0.215829	0.221696	0.210116	0.212792	0.20662	0.210318	0.00732804	3.48427
PE(P-42:5)	0.905633	0.914661	0.935326	0.920379	0.941715	0.92711	0.936561	0.925912	0.0130488	1.40929
PE(P-42:6)	0.515799	0.5515	0.542655	0.542103	0.550833	0.539823	0.531193	0.539129	0.0123764	2.29563
PE(P-42:7)	0.371203	0.508496	0.366033	0.362421	0.369952	0.37645	0.335218	0.384253	0.056399	14.6776
PE(P-42:8)	0.114988	0.115007	0.115059	0.109262	0.113319	0.116853	0.103616	0.112586	0.00461882	4.10247
PE(P-42:9)	0.0364102	0.0156397	0.0251233	0.0242024	0.0213422	0.0194466	0.0307422	0.0247009	0.0070122	28.3884
PE(P-43:5)	0.0124886	0.0116268	0.0133751	0.0123914	0.0142079	0.0119715	0.0118001	0.0125516	0.000931633	7.42241
PE(P-44:2)	0.00408493	0.00372257	0.00309934	0.00334844	0.00437503	0.00366149	0.00418113	0.00378185	0.000460943	12.1883
PE(P-44:3)	0.00726527	0.00809854	0.00840777	0.00725581	0.00727074	0.00854106	0.00737408	0.00774475	0.000581652	7.51028
PE(P-44:4)	0.0183153	0.0187548	0.0220412	0.0209871	0.0229864	0.0176003	0.019538	0.0200319	0.00201714	10.0696
PE(P-44:5)	0.289207	0.298222	0.304301	0.305575	0.320004	0.304816	0.305425	0.303936	0.00925189	3.04403
PE(P-44:6)	0.140923	0.146098	0.150345	0.147556	0.148245	0.13739	0.143511	0.144867	0.00453624	3.13132
PE(P-44:7)	0.0855893	0.0781482	0.0852889	0.0824999	0.0840339	0.0811184	0.0805351	0.0824591	0.0027194	3.29787
PE(P-44:8)	0.0232059	0.0258806	0.0310518	0.0241604	0.0300738	0.0253561	0.0275535	0.0267546	0.00294856	11.0208
PE(P-45:3)	0.00195234	0.00097303	0.00133397	0.00204408	0.00183056	0.00206375	0.0018167	0.00171635	0.000409398	23.8528
PE(P-45:5)	0.000843442	0.00101858	0.000947577	0.000340904	0.000666824	0.00168244	0.000579589	0.000868479	0.000427084	49.176
PE(P-46:5)	0.0140526	0.014445	0.0153039	0.0192213	0.0148985	0.0136939	0.0146527	0.0151811	0.00185852	12.2423
PE(P-46:6)	0.0267428	0.0231061	0.0237686	0.0241409	0.0269126	0.0263839	0.0261512	0.0253152	0.00158545	6.26283
PE(P-46:7)	0.00341269	0.00431105	0.00373158	0.0035014	0.00297619	0.00311245	0.00480553	0.00369298	0.000656676	17.7817
PE(P-46:8)	0.00941946	0.00857148	0.00838957	0.00891549	0.00942429	0.00873967	0.00868484	0.00887783	0.000404554	4.5569
PG(30:0)	0.0497519	0.0502067	0.0502612	0.0512845	0.0547349	0.05558	0.0500944	0.0517019	0.00241905	4.67883
PG(30:1)	0.00264125	0.00650415	0.00115874	0.00421963	0.00230989	0.00330812	0.00450235	0.00352059	0.00174244	49.4929
PG(31:0)	0.00196364	0.00475621	0.00469874	0.0056066	0.00381918	0.00924239	0.00432714	0.00491627	0.00221861	45.128
PG(32:0)	0.258079	0.258863	0.290481	0.256885	0.250685	0.271299	0.267729	0.26486	0.0132452	5.00081
PG(32:1)	0.193938	0.20138	0.220377	0.198815	0.217396	0.210143	0.216223	0.208325	0.0103189	4.95327
PG(32:2)	0.0300667	0.0317853	0.0377632	0.0269047	0.0305451	0.0405739	0.0358913	0.0333615	0.00484348	14.5182
PG(33:0)	0.00636789	0.00656671	0.00851377	0.00618461	0.00711474	0.00952849	0.00743194	0.00738688	0.00123078	16.6617
PG(33:1)	0.061661	0.0562562	0.0814421	0.0593086	0.0665897	0.0663532	0.0633483	0.0649942	0.00813863	12.5221
PG(33:2)	0.00740052	0.00553339	0.00918842	0.00900187	0.00463198	0.00737979	0.00977021	0.00755803	0.0019302	25.5385
PG(34:0)	0.133114	0.145103	0.153446	0.126782	0.127994	0.146528	0.133477	0.138063	0.0102634	7.43383
PG(34:1)	11.3729	12.0526	13.6389	11.7192	11.8486	12.7061	12.261	12.2285	0.75112	6.14239
PG(34:2)	1.30911	1.38623	1.54844	1.35045	1.3604	1.42805	1.41196	1.39923	0.0768485	5.49218
PG(34:3)	0.0689223	0.0677623	0.0800966	0.0723504	0.0598071	0.068585	0.0694727	0.0695709	0.00603491	8.67448
PG(35:1)	0.20962	0.248314	0.258905	0.232338	0.241569	0.257835	0.237866	0.240921	0.0169673	7.04269
PG(35:2)	0.0434032	0.0464893	0.0572347	0.0511205	0.0450894	0.0531628	0.0526789	0.0498827	0.0050106	10.0448
PG(36:1)	1.30131	1.42463	1.57884	1.4098	1.4075	1.58474	1.46802	1.45355	0.100967	6.94623
PG(36:2)	2.62095	2.85658	3.13902	2.85676	2.82445	3.08071	2.9333	2.90168	0.17234	5.93933
PG(36:3)	0.440079	0.4634	0.481148	0.452786	0.441279	0.491821	0.445758	0.459467	0.0202961	4.41731
PG(36:4)	0.662245	0.710317	0.782571	0.722734	0.69811	0.782008	0.711753	0.724248	0.0440035	6.07575
PG(36:5)	0.0126388	0.0123557	0.0180136	0.0115818	0.0147842	0.0177194	0.017242	0.0149051	0.002761	18.5239
PG(37:1)	0.0114711	0.0107344	0.0122249	0.009506	0.0112686	0.0135383	0.0128142	0.0116511	0.00134561	11.5493
PG(37:2)	0.0135079	0.0126604	0.0143089	0.0146593	0.0124902	0.0175642	0.0164919	0.0145261	0.00190708	13.1287
PG(37:4)	0.00769435	0.00653701	0.00713608	0.00783271	0.00552801	0.00798518	0.0112156	0.00770413	0.0017723	23.0046
PG(38:1)	0.00846659	0.00853614	0.0111598	0.0130087	0.0079697	0.0070805	0.0083071	0.00921836	0.00208672	22.6366
PG(38:2)	0.0560738	0.0689505	0.0590947	0.0731038	0.0658444	0.0712405	0.0651237	0.0656331	0.00622755	9.48844
PG(38:3)	0.0559565	0.0658521	0.0712904	0.0589698	0.0658341	0.062427	0.0695002	0.0642614	0.00551049	8.57511
PG(38:4)	0.629037	0.735063	0.795839	0.745654	0.697274	0.820146	0.756071	0.739869	0.0632379	8.54717
PG(38:5)	0.130912	0.156392	0.155557	0.159267	0.142985	0.158588	0.143272	0.149568	0.0107152	7.16409
PG(38:6)	0.130089	0.134232	0.144949	0.145549	0.145465	0.157561	0.139733	0.142511	0.00895328	6.28251
PG(38:7)	0.000894227	0.00207529	0.00420301	0.00444983	0.00157343	0.000771516	0.000699268	0.00209522	0.00160223	76.4707
PG(40:4)		0.00425489	0.00406444	0.00541542	0.00350097	0.00320237	0.00309053
PG(40:5)	0.0190199	0.0238787	0.0240378	0.0181784	0.0182052	0.021383	0.0217237	0.0209181	0.00251103	12.0041
PG(40:6)	0.0985814	0.111874	0.127515	0.119382	0.102591	0.135692	0.120822	0.116637	0.0132442	11.3551
PG(40:7)	0.0269587	0.0323142	0.0302194	0.0326413	0.0230566	0.0343149	0.0370548	0.0309371	0.00469186	15.1658
PI(30:0)	0.81011	0.656426	0.618091	0.637433	0.444667	0.960748	0.810345	0.705403	0.168227	23.8484
PI(30:1)	0.366976	0.359362	0.300928	0.184165	0.35034	0.163761	0.184953	0.272926	0.0918589	33.657
PI(32:0)	3.60502	4.9821	4.68068	4.18252	4.25839	5.34065	3.62448	4.38198	0.6584	15.0252
PI(32:1)	7.48556	9.50088	9.89292	9.30708	8.19844	10.8344	7.85564	9.0107	1.20777	13.4038
PI(32:2)	1.15611	1.0769	1.42964	0.911593	0.779985	0.854367	0.800108	1.00124	0.23532	23.5027
PI(33:0)	1.84049	1.7742	2.44075	1.57127	1.2612	2.20902	1.4226	1.7885	0.421167	23.5486
PI(34:0)	22.206	25.942	30.3266	25.6541	23.3936	25.4854	22.7177	25.1036	2.7521	10.9629
PI(34:1)	83.8894	106.153	108.828	95.9722	88.6188	97.2994	82.175	94.7051	10.4073	10.9892
PI(34:2)	23.6017	27.5736	29.8921	25.1387	24.7019	26.3146	25.4856	26.1012	2.08548	7.98998
PI(34:3)	0.448256	0.753448	0.792456	1.24854	0.807161	1.98234	0.363427	0.913661	0.551555	60.3676
PI(35:1)	2.26279	3.6752	3.94597	3.41334	3.55282	3.99913	2.23289	3.29745	0.745887	22.6201
PI(35:2)	3.27861	4.38862	4.31004	3.11604	4.57251	3.48816	2.8831	3.71958	0.687473	18.4825
PI(36:0)	1.0293		0.343385	1.13388	0.354242	0.609427	0.206098
PI(36:1)	66.2549	76.8168	80.8499	79.0257	74.3041	82.577	70.5634	75.7703	5.82567	7.6886
PI(36:2)	650.342	785.628	814.498	755.439	737.312	769.316	674.606	741.02	59.2235	7.99216
PI(36:3)	69.1606	86.0628	85.7686	78.7996	76.1631	82.7687	72.3085	78.7188	6.57045	8.34673
PI(36:4)	45.7071	52.9997	56.6985	52.4601	50.0725	54.9893	46.2558	51.3119	4.18768	8.16123
PI(37:2)	1.04881	1.08876	0.861805	0.837325	1.92989	0.741892	1.07209	1.08294	0.396691	36.631
PI(37:3)	1.69349	1.15814	0.390326	1.3908	1.71136	1.20565	1.40182	1.2788	0.446477	34.9138
PI(37:4)	11.6199	13.9813	14.155	13.0031	11.8409	14.7797	10.5947	12.8535	1.54638	12.0308
PI(38:2)	5.35596	7.05457	6.77563	6.10613	6.26305	6.97382	5.80379	6.33328	0.634858	10.0242
PI(38:3)	89.3673	61.0094	94.4081	100.298	94.082	81.1118	76.2072	85.212	13.4893	15.8303
PI(38:4)	3582.05	4419.45	4463.26	4226.58	4085.12	4479.24	3808.85	4152.08	348.36	8.39002
PI(38:5)	126.992	149.69	153.596	144.366	144.782	152.287	137.265	144.14	9.38416	6.51046
PI(38:6)	3.98173	5.21441	5.37364	5.52588	4.82288	4.82875	4.13572	4.84043	0.595601	12.3047
PI(39:4)	5.29307	8.5828	7.0257	7.51531	7.56921	7.89302	6.91121	7.25576	1.02928	14.1857
PI(39:5)	2.16305	1.93258	0.857222	2.10397	2.27322	2.03187	1.00019	1.76601	0.583084	33.0169
PI(40:4)	17.942	21.8121	21.5274	21.0366	19.8175	21.4332	18.1532	20.246	1.63304	8.06601
PI(40:5)	64.4192	79.5111	82.6203	72.9768	73.1108	83.8285	67.9657	74.9189	7.36447	9.82992
PI(40:6)	51.3903	63.4073	64.7273	58.835	57.1692	67.8442	53.6875	59.5801	6.02218	10.1077
PI(40:7)	1.66712	2.76066	1.31465	1.78719	3.37494	2.1414	2.69558	2.24879	0.726339	32.2991
PS(36:1)	9.65558	10.562	11.746	9.24971	10.4021	9.69919	8.64404	9.99409	1.01131	10.1191
PS(36:2)	3.83521	4.66677	4.04836	3.74666	4.11054	3.99944	3.9514	4.0512	0.298466	7.36735
PS(38:2)	0.77341	0.767274	0.392398	0.920561	0.453849	0.544605	0.727035	0.654162	0.193193	29.5329
PS(38:3)	3.79577	4.71744	3.79318	3.71248	3.46354	3.95265	3.19761	3.80467	0.474104	12.4611
PS(38:4)	10.6257	11.8982	10.1848	10.4717	10.4302	10.1836	9.34865	10.449	0.761936	7.29197
PS(38:5)	0.227397		0.178681		0.304186	0.211039	0.0587301
PS(40:1)	0.917699	1.14291	0.974161	1.28586	1.38121	1.26051	0.970676	1.13329	0.182238	16.0805
PS(40:2)	0.885581	1.26638	1.25735	1.2441	0.696588	1.05435	0.62956	1.00484	0.271397	27.0089
PS(40:4)	6.39888	7.15826	6.45819	6.25002	6.58645	5.98434	5.44706	6.32617	0.528885	8.36027
PS(40:5)	21.8423	24.5617	23.219	21.258	20.004	20.3316	17.7836	21.2857	2.22104	10.4344
PS(40:6)	71.8918	79.1607	72.3103	70.8044	64.537	66.5946	55.6293	68.704	7.41264	10.7892
PS(40:7)	1.58356	1.22699	1.09776	1.0239	0.94575	0.953799	0.81153	1.0919	0.252876	23.1593
PS(42:1)	0.466146	0.579205	0.558536	0.489778	0.412002	0.373379	0.368585	0.463947	0.084556	18.2253
PS(42:2)	0.266233	0.361031		0.227101	0.130781	0.0587101
PS(42:3)	0.106107	0.167847	0.231309	0.202641	0.112073
PS(42:4)	0.282776	0.255786	0.362139	0.485373	0.287744	0.272369	0.269761	0.316564	0.0820401	25.9158
PS(42:5)	0.511287	0.646026	0.523951	0.412797	0.413573	0.425583	0.402362	0.476511	0.0897289	18.8304
PS(42:6)	0.653047	0.524519	0.52778	0.528642	0.620514	0.333052	0.374445	0.508857	0.117776	23.1452
PS(42:7)	0.354046	0.260532	0.325252	0.201693	0.103755	0.117029	0.14712	0.215632	0.100265	46.498
PS(44:6)	0.316381	0.176282	0.160114	0.237623	0.184015	0.216592	0.261369	0.221768	0.0549143	24.7621
SM(d30:2)	0.010866	0.0104524	0.00971041	0.0111555	0.0152999	0.0140034	0.0139317	0.0122028	0.00215959	17.6976
SM(d31:1)	0.102248	0.10142	0.107308	0.100563	0.0990707	0.112461	0.0997467	0.10326	0.00487548	4.72157
SM(d32:0)	0.0761951	0.0994523	0.0988323	0.0994127	0.118032	0.105383	0.106476	0.10054	0.0126669	12.5988
SM(d32:1)	4.13204	4.16718	4.10513	4.22969	4.13785	4.13544	4.19265	4.15714	0.0424329	1.02072
SM(d32:2)	0.209865	0.216002	0.199555	0.215306	0.21305	0.203932	0.214332	0.210292	0.00629269	2.99236
SM(d33:0)	0.0120611	0.0187696	0.0352747	0.0187555	0.0151708	0.0132491	0.0260921	0.0199104	0.00821947	41.2823
SM(d33:1)	1.93136	1.9647	1.96547	2.01309	2.0037	1.98343	2.00042	1.98031	0.028565	1.44245
SM(d33:2)	0.0388769	0.0305742	0.0303546	0.0322354	0.0308413	0.0376817	0.0273812	0.0325636	0.00417974	12.8356
SM(d34:0)	2.06349	2.43874	2.27098	2.37113	2.42145	2.46973	2.43267	2.3526	0.143109	6.08301
SM(d34:1)	49.5162	53.8214	51.6034	53.2746	52.7258	52.9121	53.5331	52.4838	1.49105	2.84097
SM(d34:2)	3.18778	3.45166	3.24199	3.44879	3.3832	3.34366	3.4514	3.35835	0.107247	3.19344
SM(d34:3)	0.00774274	0.0137062	0.00685814	0.0110198	0.0078932	0.0164749	0.011497	0.0107417	0.00352362	32.8032
SM(d35:0)	0.045214	0.0518308	0.0479471	0.0362817	0.0468114	0.0400561	0.0465374	0.0449541	0.00518768	11.5399
SM(d35:1)	1.91646	2.20471	2.02349	2.16886	2.14472	2.16943	2.1576	2.11218	0.103558	4.90291
SM(d35:2)	0.105737	0.115183	0.101212	0.113172	0.106263	0.101635	0.107236	0.107205	0.00531096	4.954
SM(d36:0)	0.562312	0.646316	0.585621	0.573515	0.612018	0.653329	0.654003	0.612445	0.0393582	6.4264
SM(d36:1)	29.1681	33.5871	31.3878	33.456	33.2953	33.03	33.5198	32.492	1.65264	5.08628
SM(d36:2)	6.77573	7.73226	7.32801	7.71763	7.64226	7.65819	7.77707	7.51874	0.359404	4.78011
SM(d36:3)	0.129983	0.138609	0.132295	0.118936	0.136775	0.129417	0.142329	0.132621	0.00765906	5.77517
SM(d37:0)	0.0183655	0.00610162	0.0172028	0.0075732	0.0133875	0.0135176	0.0113729	0.012503	0.00456119	36.4807
SM(d37:1)	1.16769	1.41881	1.30474	1.36884	1.41453	1.39726	1.37835	1.35003	0.0890473	6.59594
SM(d37:2)	0.165534	0.210139	0.18727	0.179674	0.204984	0.181728	0.193547	0.188982	0.0153651	8.13045
SM(d37:3)	0.00582679	0.00387564	0.00602957	0.0101309	0.00747028	0.00233805	0.00720898	0.00612574	0.00253412	41.3684
SM(d38:0)	0.15669	0.164138	0.153393	0.15209	0.194799	0.169863	0.165718	0.165242	0.0146226	8.84924
SM(d38:1)	10.6701	12.7779	11.6887	12.291	12.4038	12.5994	12.4505	12.1259	0.726826	5.99399
SM(d38:2)	3.34944	4.0738	3.70872	3.84391	3.90203	3.92548	3.90536	3.81553	0.232306	6.08844
SM(d38:3)	0.0465753	0.0441526	0.0537626	0.0463363	0.0506386	0.0522868	0.0473045	0.0487224	0.003535	7.25539
SM(d39:0)	0.014072	0.00979859	0.012393	0.0121945	0.0183278	0.0120022	0.0128473	0.0130908	0.00263825	20.1535
SM(d39:1)	2.02226	2.42053	2.19836	2.33406	2.28753	2.42935	2.32857	2.28867	0.141399	6.17822
SM(d39:2)	0.280846	0.345519	0.313639	0.319843	0.346277	0.347628	0.326033	0.325684	0.0241136	7.40401
SM(d39:3)	0.00639074	0.0125231	0.00680142	0.0088751	0.0100252	0.00920206	0.0117654	0.009369	0.0023042	24.5938
SM(d40:0)	0.628443	0.595218	0.594644	0.628773	0.685022	0.66514	0.591884	0.627018	0.0367799	5.86585
SM(d40:1)	21.8579	25.8888	23.8038	24.3323	25.2426	25.9134	25.0347	24.5819	1.42655	5.80327
SM(d40:2)	10.0465	11.9361	10.7402	11.069	11.5854	11.7893	11.2115	11.1969	0.657882	5.8756
SM(d40:3)	0.320795	0.379013	0.360234	0.348887	0.346694	0.370188	0.341704	0.352502	0.0193397	5.48641
SM(d41:0)	0.125763	0.12084	0.1229	0.139114	0.131491	0.132112	0.124496	0.128102	0.00641744	5.00962
SM(d41:1)	5.79444	6.71116	6.19501	6.48806	6.6137	6.79869	6.55266	6.45053	0.347215	5.38274
SM(d41:2)	3.38724	3.88099	3.58398	3.68919	3.85642	3.9855	3.76788	3.73589	0.202371	5.41695
SM(d41:3)	0.242454	0.262651	0.247373	0.277754	0.272566	0.27987	0.280045	0.266102	0.0157238	5.90895
SM(d42:0)	0.492755	0.456149	0.478884	0.499832	0.51637	0.500438	0.4767	0.488733	0.019764	4.04392
SM(d42:1)	12.2231	13.5257	12.4504	13.0555	14.1455	13.9939	13.1814	13.2251	0.726107	5.49038
SM(d42:2)	27.1997	30.2143	27.9536	29.1724	30.9342	30.7881	29.5887	29.4073	1.4121	4.80186
SM(d42:3)	8.72184	9.53809	8.7416	9.17993	9.9468	9.70271	9.46542	9.32806	0.468964	5.02746
SM(d43:0)	0.0179355	0.0164427	0.0170011	0.0224315	0.0199592	0.0187079	0.0160222	0.0183572	0.0022518	12.2666
SM(d43:1)	0.442616	0.498783	0.443556	0.473398	0.528695	0.492698	0.473676	0.47906	0.0307906	6.42729
SM(d43:2)	0.75279	0.817866	0.838634	0.842889	0.875422	0.882063	0.81959	0.832751	0.0431633	5.18322
SM(d43:3)	0.203194	0.199763	0.214466	0.215821	0.224937	0.222526	0.206561	0.212467	0.00961068	4.52338
SM(d44:0)	0.00928852	0.00588785	0.00629843	0.012742	0.00723744	0.00994352	0.00445411	0.00797884	0.00284114	35.6084
SM(d44:1)	0.148952	0.129098	0.135578	0.156357	0.144522	0.146324	0.149503	0.144333	0.00917783	6.35877
SM(d44:2)	0.274514	0.265465	0.273039	0.280422	0.317283	0.295202	0.273091	0.282717	0.0178288	6.30624
SM(d44:3)	0.161511	0.15432	0.169642	0.17206	0.178574	0.171558	0.15761	0.166468	0.0087979	5.28504
SM(d44:4)	0.0332018	0.0243278	0.0389352	0.0291089	0.0453547	0.0196777	0.0288485	0.0313507	0.00869799	27.7442
SM(t32:1)	0.0307938	0.0310519	0.0268386	0.0292232	0.0283497	0.0247404	0.0270617	0.0282942	0.00227253	8.03179
SM(t32:2)	0.0035011	0.00307881	0.00478194	0.00451134	0.00453543	0.00293499	0.00276915	0.00373039	0.000856106	22.9495
SM(t33:1)	0.0193509	0.0165049	0.0204199	0.0174031	0.0175837	0.0177863	0.0171959	0.018035	0.00136195	7.55173
SM(t33:2)	0.00516945	0.00571534	0.00303858	0.00592193	0.00427062	0.00307212	0.00354001	0.00438972	0.00122548	27.917
SM(t34:0)	0.092806	0.0824317	0.0862089	0.0833823	0.088499	0.0878262	0.0874726	0.0869467	0.00345026	3.96825
SM(t34:1)	0.344136	0.322476	0.317124	0.326699	0.332811	0.323966	0.322149	0.327052	0.00892769	2.72975
SM(t34:2)	0.0455903	0.0382609	0.0410542	0.0398725	0.0439402	0.0397972	0.0450793	0.0419421	0.00289733	6.90794
SM(t35:1)	0.00765084	0.00733982	0.00836737	0.00697172	0.00443096	0.010182	0.00155073	0.00664192	0.00282641	42.5542
SM(t36:0)	0.0986796	0.0870247	0.0888334	0.0968154	0.0968561	0.100185	0.0934167	0.0945444	0.00499751	5.28589
SM(t36:1)	0.0481163	0.0519162	0.0467221	0.0544265	0.0444846	0.0464337	0.0506852	0.0489692	0.00350545	7.15847
SM(t36:2)	0.0155325	0.0209469	0.0205751	0.00577863	0.0142511	0.0179609	0.0147463	0.0156845	0.0051296	32.7049
SM(t38:0)	0.0177627	0.0243113	0.0241735	0.0274468	0.0355377	0.029595	0.0238103	0.026091	0.00554921	21.2687
SM(t38:1)	0.015583	0.0177992	0.0142682	0.0203827	0.0135095	0.0145519	0.00971577	0.0151158	0.00336492	22.261
SM(t39:1)	0.00401069	0.00857771	0.00490211	0.00443377	0.0079779	0.00547128	0.0101093	0.00649754	0.00236663	36.4235
SM(t40:0)	0.12464	0.138882	0.126966	0.138674	0.131029	0.135272	0.142016	0.133926	0.00655018	4.89091
SM(t40:1)	0.0427751	0.055615	0.0522888	0.054472	0.0604618	0.0547976	0.0593483	0.0542512	0.00580677	10.7035
SM(t40:2)	0.0147566	0.0152446	0.0157219	0.0146288	0.0177468	0.0124615	0.0149437	0.015072	0.00156705	10.3971
SM(t41:0)	0.0334588	0.0473768	0.0479428	0.0393423	0.0453503	0.048932	0.0398619	0.0431807	0.00574938	13.3147
SM(t41:1)	0.0272799	0.0334369	0.0291602	0.0298901	0.0288585	0.0282312	0.0325727	0.0299185	0.00227056	7.58914
SM(t41:2)	0.0113988	0.0168514	0.0111764	0.00832264	0.00943193	0.00924166	0.00865299	0.0107251	0.00294753	27.4825
SM(t42:0)	0.072423	0.0952558	0.084602	0.0719616	0.0843246	0.0880241	0.0853896	0.0831401	0.00835722	10.052
SM(t42:1)	0.345971	0.420357	0.392913	0.374918	0.389667	0.392629	0.409785	0.389463	0.0241264	6.19479
SM(t42:2)	0.0881104	0.111467	0.0931495	0.103296	0.102134	0.0889659	0.101779	0.0984145	0.008588	8.72635
SM(t42:3)	0.00625671	0.0136015	0.00878221	0.00403013	0.00769954	0.00735615	0.00766901	0.00791361	0.00292545	36.9674
SPH(d18:1)	0.565818	0.544986	0.606719	0.554114	0.538374	0.604215	0.536451	0.564382	0.0297751	5.2757
TG(30:0)	0.0690793	0.0801034	0.0734406	0.0794688	0.0769438	0.0745314	0.0724706	0.0751483	0.0039527	5.25987
TG(30:1)	0.000728602	0.00257457	0.00245457	0.00369544	0.00144108	0.00383562	0.00247483	0.00245782	0.00111564	45.3915
TG(31:0)	0.00245416	0.00292258	0.00494845	0.002452	0.00189041	0.00515635	0.00307958	0.00327193	0.00127609	39.0011
TG(31:1)	0.00171334		0.00140937	0.00155035	0.001107	0.003005	0.00181201
TG(32:0)	0.160502	0.158998	0.16538	0.162414	0.170533	0.169564	0.160948	0.164048	0.00455727	2.778
TG(32:1)	0.0378667	0.0412926	0.0410855	0.036083	0.0384249	0.0408169	0.0407845	0.0394792	0.00202516	5.12971
TG(32:2)	0.0531251	0.0736378	0.0558632	0.0696753	0.0493929	0.0687077	0.0562633	0.0609522	0.00948621	15.5634
TG(33:0)	0.0283648	0.0206671	0.0246676	0.0342528	0.0220975	0.0238259	0.0334011	0.0267538	0.00539554	20.1673
TG(33:1)	0.00519251	0.00500081	0.00537194	0.00478412	0.00437749	0.00582375	0.00435417	0.0049864	0.000532899	10.6871
TG(34:0)	0.661703	0.675774	0.690591	0.688661	0.679544	0.674986	0.675474	0.678105	0.00966531	1.42534
TG(34:1)	0.442326	0.465632	0.461764	0.470752	0.457892	0.464806	0.45728	0.460065	0.00910785	1.97969
TG(35:0)	0.0568566	0.0423601	0.0449153	0.0464558	0.0440387	0.0457257	0.066255	0.0495153	0.0087577	17.6869
TG(35:1)	0.0183072	0.0188321	0.019507	0.0185038	0.0197701	0.0193039	0.0198578	0.0191546	0.00061447	3.20796
TG(36:0)	1.08113	1.14155	1.1375	1.09547	1.11383	1.11122	1.09427	1.11071	0.0225696	2.03199
TG(36:1)	1.30145	1.37072	1.37468	1.34518	1.3607	1.33245	1.34504	1.34717	0.0251991	1.87051
TG(36:2)	0.424242	0.461747	0.444602	0.43749	0.448877	0.440171	0.431916	0.441292	0.012119	2.74625
TG(37:0)	0.137193	0.140249	0.13611	0.142624	0.138321	0.138376	0.135235	0.138301	0.00251388	1.81769
TG(37:1)	0.0843793	0.139485	0.136677	0.132338	0.136667	0.135762	0.135226	0.128648	0.0196359	15.2633
TG(37:2)	0.0373013	0.0349657	0.0370385	0.0385178	0.0366293	0.0518594	0.0369044	0.0390309	0.00575341	14.7407
TG(37:3)	0.00407216	0.00186028	0.00336681	0.00263137	0.00189956	0.00234511	0.00270249	0.00269683	0.000796229	29.5247
TG(38:0)	2.01615	2.16499	2.16562	2.15584	2.15526	2.13492	2.12135	2.13059	0.0530051	2.48782
TG(38:1)	4.86545	5.28356	5.16822	4.95039	5.04439	5.11977	4.95938	5.05588	0.144555	2.85914
TG(38:2)	2.02087	2.12436	2.07724	2.05093	2.04365	2.0501	2.00247	2.0528	0.039508	1.92459
TG(38:3)	0.382532	0.400058	0.395785	0.391946	0.396758	0.391835	0.397856	0.393824	0.00581042	1.47538
TG(39:0)	0.268924	0.277076	0.273834	0.281549	0.272107	0.277331	0.270933	0.274536	0.00436491	1.58992
TG(39:1)	0.380161	0.393319	0.379573	0.37516	0.395641	0.385029	0.385099	0.384855	0.00743856	1.93282
TG(39:2)	0.0779146	0.0876048	0.118676	0.0824316	0.0825771	0.0805319	0.0794568	0.0870275	0.0142913	16.4215
TG(39:3)	0.0193838	0.0218974	0.0230884	0.0208523	0.0219421	0.0211634	0.0206104	0.0212768	0.00117829	5.53792
TG(39:4)	0.0348395	0.0390557	0.0375938	0.0371818	0.0348251	0.0319311	0.0341829	0.0356586	0.00241671	6.77737
TG(40:0)	3.90912	4.08233	4.02942	3.90168	3.94639	3.95645	3.88089	3.95804	0.0732611	1.85094
TG(40:1)	6.46381	6.77339	6.6939	6.64522	6.66173	6.63382	6.62314	6.64214	0.0935688	1.40871
TG(40:2)	3.63718	3.80296	3.73899	3.70378	3.81472	3.66839	3.6512	3.71675	0.0714843	1.9233
TG(40:3)	0.991837	1.05355	1.05918	1.03427	1.0737	1.03574	1.02451	1.03897	0.0267405	2.57375
TG(40:4)	0.256574	0.271118	0.26392	0.262962	0.263242	0.264188	0.272028	0.264862	0.00527188	1.99043
TG(40:5)	0.0482544	0.0532362	0.0602784	0.0590076	0.0613408	0.0484294	0.0635285	0.0562965	0.00628337	11.1612
TG(41:0)	0.554779	0.553574	0.576035	0.52922	0.551752	0.564115	0.550781	0.554322	0.0142442	2.56966
TG(41:1)	0.558423	0.601426	0.579187	0.491622	0.580251	0.571684	0.530585	0.559025	0.0368951	6.5999
TG(41:2)	0.32488	0.326377	0.327582	0.317187	0.250749	0.322818	0.316252	0.312264	0.027473	8.79803
TG(41:3)	0.0556279	0.0656633	0.0581387	0.0589425	0.0612724	0.0592198	0.0577485	0.0595162	0.00319972	5.37622
TG(41:4)	0.117762	0.144217	0.108589	0.123485	0.134431	0.134694	0.128804	0.127426	0.0118988	9.3378
TG(41:5)	0.0424698	0.0449028	0.0446644	0.0452349	0.0444462	0.0436488	0.0419349	0.0439003	0.00126757	2.88739
TG(41:6)	0.0217875	0.0206755	0.0229029	0.0194533	0.0212375	0.0209728	0.0216178	0.0212353	0.00106379	5.00954
TG(42:1)	9.07244	9.5895	9.77301	9.20063	9.32953	9.24832	9.24474	9.35117	0.244089	2.61025
TG(42:2)	6.38706	6.73796	6.51934	6.44993	6.55662	6.48821	6.40658	6.50653	0.118346	1.81889
TG(42:3)	1.21401	1.28739	1.24051	1.21927	1.2486	1.24155	1.22613	1.23964	0.0245598	1.98121
TG(42:4)	0.265178	0.270948	0.269062	0.260911	0.270209	0.267515	0.258221	0.266006	0.00484692	1.82211
TG(42:5)	0.0728781	0.0767252	0.0788533	0.0746248	0.0749926	0.0754061	0.0740118	0.075356	0.00194602	2.58243
TG(42:6)	0.0286885	0.0264922	0.0287758	0.028711	0.0278695	0.0346701	0.0343537	0.0299373	0.00322648	10.7775
TG(43:0)	0.914213	0.993406	0.925244	0.90782	0.948575	0.949626	0.955464	0.94205	0.029287	3.10886
TG(43:1)	1.10193	1.15975	1.12982	1.10344	1.12017	1.12485	1.10496	1.1207	0.0205083	1.82995
TG(43:2)	0.668864	0.701551	0.713784	0.693448	0.683569	0.685732	0.660507	0.686779	0.0183236	2.66805
TG(43:3)	0.146611	0.165421	0.164328	0.158685	0.151307	0.148638	0.160516	0.156501	0.00761944	4.86862
TG(43:4)	1.26792	1.33589	1.28383	1.28193	1.29968	1.27795	1.2848	1.29029	0.0222186	1.72199
TG(43:5)	0.484345	0.504014	0.498373	0.489545	0.512974	0.486784	0.486761	0.494685	0.0107523	2.17356
TG(43:6)	0.107404	0.112517	0.113493	0.111496	0.112976	0.112487	0.112472	0.111835	0.00204514	1.82871
TG(44:0)	9.15218	9.65838	9.53825	9.5026	9.61307	9.64323	9.53034	9.51972	0.172738	1.81453
TG(44:1)	19.644	20.4586	19.6578	19.6691	20.4167	19.9649	19.7622	19.939	0.358017	1.79556
TG(44:2)	14.0191	14.5039	14.436	13.8423	14.3668	14.4561	14.2035	14.2611	0.250338	1.75539
TG(44:3)	5.15034	5.41575	5.30012	5.25836	5.2877	5.31593	5.24007	5.28118	0.0806719	1.52754
TG(44:4)	1.1383	1.22641	1.20538	1.20552	1.21177	1.17388	1.17199	1.19046	0.0303662	2.55079
TG(44:5)	0.222582	0.233952	0.218294	0.219168	0.224732	0.216168	0.216795	0.22167	0.0062283	2.80971
TG(44:6)	0.0467971	0.0450592	0.0455096	0.0465423	0.0452649	0.047371	0.0451471	0.0459559	0.000929954	2.02358
TG(44:7)	0.00779355	0.00619987	0.0065751	0.00694196	0.00654446	0.00700344	0.00680415	0.0068375	0.000502476	7.34882
TG(45:0)	0.711088	0.739769	0.745704	0.72666	0.740817	0.756621	0.755777	0.739491	0.0161785	2.1878
TG(45:1)	2.05617	2.15882	2.10962	2.0644	2.1333	2.08895	2.10439	2.10224	0.0364144	1.73217
TG(45:2)	1.56057	1.56413	1.56452	1.54177	1.58563	1.57086	1.57838	1.56655	0.0140378	0.896095
TG(45:3)	0.551225	0.565125	0.584778	0.546184	0.551088	0.55003	0.543994	0.556061	0.0143439	2.57955
TG(45:4)	0.921489	0.9688	0.160403	0.917459	0.947342	0.945023	0.938352	0.82841	0.295061	35.6178
TG(45:5)	1.81176	1.90368	1.86082	1.86748	1.84173	1.81785	1.82664	1.84714	0.0325494	1.76216
TG(45:6)	0.388425	0.410691	0.422524	0.413113	0.416208	0.416351	0.420922	0.412605	0.0114249	2.76896
TG(45:7)	0.0366109	0.0398347	0.0381152	0.0371496	0.0386909	0.0364085	0.0360956	0.0375579	0.00137241	3.65412
TG(46:0)	6.72066	7.25181	7.1003	6.80132	7.13715	7.06753	6.99884	7.01109	0.188628	2.69043
TG(46:1)	31.5676	34.0775	33.7479	32.9438	33.5726	34.6805	33.8191	33.487	0.994818	2.97076
TG(46:2)	33.2417	36.5437	34.1116	34.3351	34.5782	34.4913	34.1113	34.4876	1.00783	2.92229
TG(46:3)	12.9206	13.0582	12.8051	12.633	12.9057	12.8994	12.7769	12.857	0.134153	1.04342
TG(46:4)	3.51831	3.71112	3.67229	3.51782	3.60458	3.60513	3.53877	3.59543	0.0759941	2.11363
TG(46:5)	0.933129	0.985861	0.975948	0.963758	0.963202	0.956332	0.949059	0.961041	0.017297	1.79982
TG(46:6)	0.221906	0.234853	0.23944	0.225481	0.231928	0.229532	0.226041	0.229883	0.00602928	2.62276
TG(46:7)	0.0311697	0.0345287	0.0292092	0.0297176	0.0287055	0.0248971	0.0305673	0.0298279	0.00289863	9.71784
TG(46:8)	0.00271803	0.00159699	0.00195873	0.00178884	0.0016087	0.00303796	0.00237656	0.00215512	0.000566881	26.304
TG(47:0)	0.566833	0.608189	0.602031	0.593658	0.597541	0.601265	0.604357	0.596268	0.0137875	2.31231
TG(47:1)	2.31157	2.47516	2.51738	2.534	2.53494	2.52883	2.39519	2.47101	0.0863473	3.49441
TG(47:2)	3.15299	3.34979	3.19942	3.19481	3.30085	3.2916	3.31468	3.25773	0.074223	2.27836
TG(47:3)	1.2448	1.26682	1.21584	1.21532	1.26508	1.26348	1.22325	1.24208	0.0236841	1.90681
TG(47:4)	0.264331	0.267749	0.282585	0.242424	0.297343	0.277128	0.25917	0.270104	0.017662	6.53897
TG(47:5)	5.53584	5.65835	5.57073	5.30456	5.54018	5.45396	5.44408	5.5011	0.112851	2.05142
TG(47:6)	4.08901	4.22921	4.0567	4.19617	4.17653	4.09449	4.19322	4.1479	0.066399	1.60079
TG(47:7)	0.457263	0.49519	0.49312	0.489553	0.494806	0.46418	0.473843	0.481136	0.0158612	3.29661
TG(47:8)	0.0304106	0.0329934	0.0314936	0.031975	0.0335172	0.0310506	0.0303292	0.0316814	0.00122843	3.87746
TG(48:0)	6.71239	7.49229	7.62779	7.60811	7.63725	7.74319	7.62334	7.49205	0.351463	4.69114
TG(48:1)	33.9199	36.0909	34.9846	35.0462	35.8386	36.4238	35.7716	35.4394	0.849857	2.39806
TG(48:2)	53.3834	56.3258	56.1618	54.1509	55.7105	56.2655	55.197	55.3136	1.14737	2.07431
TG(48:3)	41.6591	44.283	44.4062	42.4019	43.852	42.7491	43.6804	43.2902	1.03613	2.39344
TG(48:4)	12.812	12.9315	12.6041	12.7519	12.816	12.8026	12.7396	12.7797	0.0992848	0.776896
TG(48:5)	2.62165	2.64282	2.65741	2.56332	2.61613	2.60124	2.58842	2.613	0.032033	1.22591
TG(48:6)	0.777081	0.829231	0.801427	0.781146	0.796867	0.793462	0.78533	0.794935	0.0174424	2.19419
TG(48:7)	0.145622	0.152761	0.144748	0.145702	0.14433	0.143906	0.146947	0.146288	0.00302766	2.06966
TG(48:8)	0.0204435	0.0243607	0.024509	0.0222436	0.0209003	0.0203394	0.0210582	0.0219792	0.0017889	8.13903
TG(48:9)	0.000934613	0.000835296	0.000979651	0.00137827	0.000817549	0.00055929	0.000148033	0.000807529	0.000380559	47.1264
TG(49:0)	0.368083	0.379684	0.382337	0.384702	0.353976	0.375719	0.372316	0.373831	0.0104715	2.80112
TG(49:1)	2.20359	2.31079	2.34307	2.36823	2.39163	2.25306	2.37922	2.32137	0.0702379	3.02571
TG(49:2)	4.20496	4.45063	4.4836	4.46224	4.45974	4.5562	4.41745	4.43355	0.109439	2.46843
TG(49:3)	2.68457	2.95851	2.87332	2.82042	2.89316	2.93732	2.88509	2.86463	0.0910874	3.17973
TG(49:4)	0.823255	0.88897	0.839873	0.856222	0.852962	0.862139	0.865861	0.855612	0.0206659	2.41534
TG(49:5)	0.576225	0.597335	0.167103	0.181108	0.642177	0.175322	0.669521	0.429827	0.240726	56.0054
TG(49:6)	1.3522	1.2799	1.15153	1.40431	1.40821	1.29375	1.41715	1.32958	0.0960912	7.22719
TG(49:7)	1.22689	1.28934	1.29823	1.23672	1.23377	1.20892	1.22983	1.24624	0.0337718	2.70989
TG(49:8)	0.518617	0.534372	0.526579	0.529311	0.517725	0.519874	0.515745	0.523175	0.00696647	1.33158
TG(49:9)	0.0585342	0.0587807	0.0579845	0.0612032	0.0574183	0.06255	0.0622779	0.0598213	0.00213222	3.56431
TG(50:0)	10.3515	11.5397	11.2772	11.5374	11.7192	11.9012	11.8029	11.447	0.524845	4.58499
TG(50:1)	42.1394	47.0236	46.4786	47.258	47.0904	47.1163	46.0824	46.1698	1.82591	3.95477
TG(50:10)	0.000766511	0.000374452	0.00197525	0.000826903	0.000728236	0.00134752	0.00210207	0.00116013	0.000665405	57.3559
TG(50:2)	69.5998	74.8669	76.2606	74.2831	76.4815	76.6397	76.9631	75.0135	2.5826	3.44284
TG(50:3)	70.593	74.7443	74.9535	77.8275	76.722	76.4015	74.182	75.0605	2.34723	3.12711
TG(50:4)	36.8151	39.2435	37.9074	37.8601	38.7832	38.4982	38.8394	38.2781	0.816817	2.1339
TG(50:5)	8.33204	9.0469	8.50381	8.48303	8.69706	8.63744	8.49144	8.59882	0.229875	2.67333
TG(50:6)	1.86719	1.929	1.87838	1.86557	1.88686	1.89013	1.85772	1.88212	0.0237715	1.26302
TG(50:7)	0.378671	0.39996	0.40051	0.375399	0.382837	0.390571	0.384285	0.387462	0.00991966	2.56016
TG(50:8)	0.0831124	0.0895811	0.0884748	0.0863373	0.0858001	0.0902964	0.0901229	0.087675	0.00268511	3.06257
TG(50:9)	0.0109061	0.0132763	0.0143498	0.0108921	0.0115401	0.00987517	0.00589339	0.0109619	0.00270947	24.7173
TG(51:0)	0.622004	0.672903	0.665289	0.668653	0.643435	0.653041	0.63835	0.651954	0.0184904	2.83615
TG(51:1)	3.03598	3.26529	3.3031	3.24006	3.2487	3.26159	3.27611	3.23298	0.0892055	2.75924
TG(51:10)	0.0823349	0.0839626	0.0790634	0.0794944	0.087081	0.0832228	0.0847417	0.082843	0.00284956	3.43972
TG(51:11)	0.00272564	0.00143194	0.00186685	0.00117486	0.00219327	0.00168218	0.00136708	0.0017774	0.000538506	30.2974
TG(51:2)	4.81735	5.17706	5.1936	5.1682	5.16208	5.21637	5.21889	5.13622	0.142354	2.77157
TG(51:3)	4.32966	4.58388	4.46765	4.42705	4.66285	4.4861	4.48026	4.49106	0.10721	2.38718
TG(51:4)	2.15564	2.227	2.23619	2.18757	2.24708	2.24994	2.23093	2.21919	0.0347603	1.56635
TG(51:5)	0.700492	0.760229	0.731757	0.722698	0.730715	0.723304	0.75655	0.732249	0.0206388	2.81855
TG(51:6)	0.1817	0.183481	0.208516	0.184264	0.197532	0.186737	0.192865	0.190728	0.00965237	5.06081
TG(51:7)	0.0615321	0.0661911	0.0587551	0.0664614	0.0657638	0.0618695	0.0616768	0.0631785	0.00296599	4.69462
TG(51:8)	0.0653514	0.0673856	0.0656078	0.0673855	0.0670995	0.0633723	0.06901	0.0664589	0.00183093	2.75498
TG(51:9)	0.099962	0.105102	0.107108	0.108696	0.103002	0.102807	0.100315	0.103856	0.00329356	3.17128
TG(52:0)	7.7116	8.43752	8.12079	7.59712	8.05	8.06063	7.87252	7.9786	0.280096	3.51059
TG(52:1)	48.3447	51.604	49.7644	50.1052	51.2136	50.4602	50.0462	50.2198	1.05894	2.10861
TG(52:10)	0.00844339	0.00692827	0.00893036	0.00817325	0.00914212	0.00856159	0.00791308	0.00829887	0.000735178	8.85877
TG(52:2)	92.5462	98.2905	98.1837	97.2759	97.0909	95.5398	96.1549	96.4403	1.98497	2.05823
TG(52:3)	106.557	111.675	109.915	110.5	111.107	108.227	109.983	109.709	1.76513	1.60892
TG(52:4)	86.6525	90.3352	90.8942	90.0025	90.7251	90.6326	88.5125	89.6792	1.5565	1.73563
TG(52:5)	29.0234	31.3116	30.5507	30.031	30.6006	31.5033	30.8671	30.5554	0.835822	2.73543
TG(52:6)	7.23079	7.77381	7.60447	7.39712	7.51969	7.49151	7.56079	7.51117	0.169424	2.25562
TG(52:7)	1.32953	1.38489	1.33151	1.32181	1.36428	1.32976	1.35904	1.34583	0.0236169	1.75482
TG(52:8)	0.222468	0.247581	0.225474	0.229044	0.238141	0.235615	0.223586	0.231701	0.00918245	3.96305
TG(52:9)	0.0372717	0.0371926	0.0361197	0.0371251	0.0398235	0.0369175	0.0392369	0.0376696	0.00133828	3.55267
TG(53:0)	0.424704	0.437492	0.435936	0.434536	0.436587	0.429932	0.441882	0.434438	0.00557773	1.2839
TG(53:1)	3.65934	3.84418	3.88718	3.81154	3.89238	3.80352	3.85801	3.82231	0.0794764	2.07928
TG(53:10)	0.00922361	0.00946153	0.00884866	0.00765096	0.00753152	0.00771686	0.00816232	0.00837078	0.000799895	9.5558
TG(53:11)	0.00575324	0.00574978	0.00526875	0.00495856	0.00538525	0.0052405	0.004797	0.00530758	0.00036256	6.83099
TG(53:2)	9.16332	9.7385	9.75427	10.0933	9.90216	10.2374	10.0761	9.85215	0.355014	3.60342
TG(53:3)	4.54881	4.97692	5.13486	5.23481	5.023	5.11403	5.03127	5.0091	0.220363	4.39925
TG(53:4)	2.22133	2.41668	2.4406	2.33812	2.45559	2.46643	2.42946	2.39546	0.0874694	3.65147
TG(53:5)	1.08522	1.13713	1.13193	1.14021	1.16347	1.20511	1.13726	1.1429	0.0360852	3.15733
TG(53:6)	0.441272	0.465991	0.545292	0.390817	0.457103	0.430854	0.449463	0.454399	0.0468987	10.321
TG(53:7)	0.0954612	0.105093	0.103178	0.101924	0.094394	0.0981374	0.107682	0.100839	0.0049888	4.94732
TG(53:8)	0.0255563	0.0131241	0.0281498	0.0193041	0.0222615	0.0251886	0.0261627	0.022821	0.00515367	22.583
TG(53:9)	0.00887501	0.00837815	0.00941113	0.00914958	0.00679705	0.0103092	0.00734888	0.00860986	0.00121253	14.0831
TG(54:0)	1.82134	1.86868	1.88425	1.77403	1.85594	1.80565	1.80009	1.83	0.0404295	2.20926
TG(54:1)	25.6885	27.5975	26.163	25.1019	26.1	25.8679	25.3131	25.976	0.81419	3.1344
TG(54:10)	0.0195817	0.0224956	0.0196005	0.0206595	0.0218574	0.0200501	0.0196723	0.0205596	0.00118078	5.7432
TG(54:11)		0.000951774	0.000382163	0.00120002	0.00132233	0.000757798	0.000831588
TG(54:2)	68.1362	71.8453	70.8511	69.6669	70.4746	68.5346	70.0703	69.9399	1.29528	1.85199
TG(54:3)	92.6779	97.2532	96.567	96.0051	94.7913	96.7647	95.2866	95.6208	1.55331	1.62445
TG(54:4)	75.9523	82.4037	82.0088	82.0985	81.3564	82.9685	81.6682	81.2081	2.37415	2.92354
TG(54:5)	49.0698	51.7622	50.5924	50.6278	51.9153	51.368	51.9997	51.0479	1.04625	2.04955
TG(54:6)	24.2372	25.5529	25.5935	25.3614	25.9136	25.7131	25.3324	25.3863	0.544593	2.14522
TG(54:7)	8.29395	8.81039	8.54392	8.4655	8.75091	8.68373	8.63688	8.5979	0.178082	2.07123
TG(54:8)	1.33421	1.41622	1.38335	1.34185	1.3864	1.35704	1.35262	1.36738	0.0290945	2.12775
TG(54:9)	0.148639	0.141702	0.154716	0.139463	0.150848	0.142232	0.143644	0.145892	0.00558731	3.82976
TG(55:0)	0.134152	0.145086	0.148935	0.13749	0.138347	0.144564	0.144285	0.141837	0.00523613	3.69166
TG(55:1)	1.07515	1.11925	1.18307	1.15739	1.19041	1.08088	1.06539	1.12451	0.0527826	4.69385
TG(55:10)	0.00265482	0.00078985	0.00100079	0.0012391	0.00190153	0.000937136	0.00165777	0.00145443	0.000663777	45.6383
TG(55:2)	3.52279	3.73993	3.73283	3.59211	3.69286	3.72765	3.65451	3.6661	0.082214	2.24255
TG(55:3)	2.91664	3.21444	3.10056	3.20009	3.16166	3.25391	3.17049	3.1454	0.11163	3.549
TG(55:4)	0.769021	0.856063	0.868996	0.850762	0.833608	0.843017	0.883991	0.843637	0.0368447	4.36737
TG(55:5)	0.448682	0.490423	0.464806	0.489405	0.495103	0.482685	0.479662	0.478681	0.0164925	3.4454
TG(55:6)	0.29928	0.344843	0.358249	0.334869	0.324441	0.359916	0.320217	0.334545	0.0218431	6.52919
TG(55:7)	0.189718	0.183638	0.231148	0.182019	0.189895	0.21459	0.174931	0.195134	0.0201852	10.3443
TG(55:8)	0.0698593	0.0737068	0.0651354	0.0562625	0.0684549	0.0641329	0.068034	0.0665123	0.00550255	8.27299
TG(55:9)	0.0135697	0.0160835	0.010272	0.0133497	0.00780618	0.014136	0.0106649	0.0122689	0.00280992	22.9028
TG(56:0)	0.384696	0.39734	0.382549	0.371734	0.385343	0.371508	0.371752	0.380703	0.00968489	2.54395
TG(56:1)	4.04018	4.13972	4.11665	3.9606	4.05775	4.01143	3.93599	4.03747	0.0753087	1.86524
TG(56:10)	0.125727	0.126059	0.121923	0.123417	0.121533	0.128519	0.125306	0.124641	0.00249054	1.99817
TG(56:11)	0.0136609	0.0102088	0.0116529	0.0094416	0.00862138	0.00987253	0.00710151	0.0100799	0.00211199	20.9524
TG(56:12)	0.00834858	0.00617388	0.00961738	0.0079548	0.0049494	0.00971137	0.00944364	0.00802844	0.00184335	22.9602
TG(56:2)	14.2761	15.0169	14.4585	14.1984	14.614	13.8935	13.9971	14.3506	0.38462	2.68016
TG(56:3)	18.6497	19.5729	19.3503	19.0875	19.3358	19.2187	19.3292	19.2206	0.291447	1.51633
TG(56:4)	13.6188	14.4094	14.1577	14.604	14.5777	15.0221	14.8439	14.4619	0.465378	3.21795
TG(56:5)	7.56942	8.22794	8.17346	8.23657	8.22172	8.19736	8.08934	8.10226	0.240244	2.96515
TG(56:6)	7.63378	8.06464	8.04646	8.1595	8.15036	8.22562	8.10364	8.05486	0.195398	2.42584
TG(56:7)	7.41298	8.03381	7.95342	7.83753	7.90226	7.90518	7.91041	7.8508	0.202091	2.57415
TG(56:8)	3.8743	4.11754	4.11151	4.14335	4.20425	4.139	4.14575	4.1051	0.106113	2.58491
TG(56:9)	0.986803	1.07355	1.0334	1.03617	1.04449	1.07974	1.06429	1.04549	0.0316018	3.02268
TG(57:0)	0.0637505	0.0661821	0.065724	0.0624932	0.0638565	0.0628103	0.0639018	0.0641026	0.00138072	2.15392
TG(57:1)	0.410185	0.391899	0.385688	0.353519	0.368777	0.373639	0.359416	0.377589	0.0197305	5.22538
TG(57:10)	0.00120887	0.00313451	0.00405266	0.00342467	0.0012649	0.00117801	0.00154034	0.00225771	0.00123278	54.6033
TG(57:2)	0.809176	0.843914	0.83699	0.795388	0.824025	0.812379	0.781973	0.814835	0.0220493	2.70599
TG(57:3)	0.741156	0.758012	0.74294	0.718845	0.737794	0.748915	0.717315	0.737854	0.0149925	2.03191
TG(57:4)	0.274424	0.268132	0.275254	0.268683	0.279397	0.272762	0.288865	0.27536	0.00710804	2.58137
TG(57:5)	0.221653	0.25546	0.22236	0.239871	0.251415	0.238461	0.233642	0.237552	0.0130253	5.48313
TG(57:6)	0.154736	0.167199	0.185762	0.178963	0.189101	0.205852	0.160021	0.177376	0.0179747	10.1337
TG(57:7)	0.130372	0.123849	0.141283	0.114784	0.129857	0.147373	0.130206	0.131103	0.0107251	8.18064
TG(57:8)	0.0665977	0.0696093	0.0911323	0.0760148	0.0740276	0.0714673	0.0791296	0.0754255	0.00806382	10.6911
TG(57:9)	0.0153285	0.0192024	0.0236184	0.0245079	0.0224331	0.023969	0.0233468	0.0217723	0.00333566	15.3207
TG(58:0)	0.133745	0.133252	0.132835	0.124664	0.128263	0.131209	0.126498	0.130067	0.00360145	2.76893
TG(58:1)	1.6268	1.6438	1.61597	1.55206	1.58675	1.534	1.53252	1.58456	0.0458361	2.89268
TG(58:10)	0.663195	0.745166	0.725634	0.713673	0.709413	0.731811	0.71834	0.715319	0.0259257	3.62436
TG(58:11)	0.138376	0.137767	0.143965	0.139133	0.142856	0.141266	0.149127	0.141784	0.00397644	2.80457
TG(58:12)	0.0159194	0.018146	0.0164711	0.0151496	0.0210846	0.00705802	0.0126644	0.0152133	0.00443777	29.1704
TG(58:2)	4.42703	4.59823	4.57735	4.39997	4.39354	4.42489	4.28422	4.4436	0.109724	2.46925
TG(58:3)	4.85682	4.92916	5.00775	4.80055	4.86245	4.68672	4.71403	4.83678	0.113815	2.35312
TG(58:4)	2.8022	2.98286	2.9846	2.83337	2.92512	2.93366	2.85833	2.90288	0.0724221	2.49484
TG(58:5)	1.87834	1.97681	2.05311	1.99481	2.04538	2.00993	2.00845	1.99526	0.0581072	2.91226
TG(58:6)	2.71413	2.92818	2.82715	2.80885	2.83568	2.83735	2.88211	2.83335	0.066136	2.3342
TG(58:7)	2.50474	2.69804	2.75111	2.67588	2.64353	2.79107	2.69434	2.67982	0.0912753	3.40603
TG(58:8)	2.13682	2.27722	2.24292	2.2897	2.29466	2.27703	2.27809	2.25663	0.0553518	2.45285
TG(58:9)	1.6103	1.67511	1.63331	1.66771	1.68603	1.71823	1.61067	1.65734	0.0406659	2.45369
TG(59:0)	0.0248708	0.0231691	0.0241249	0.0236411	0.0236991	0.023274	0.0219656	0.0235349	0.000897733	3.81447
TG(59:1)	0.169681	0.172415	0.161693	0.156956	0.162454	0.161957	0.157391	0.163221	0.00583125	3.57261
TG(59:10)		0.00179532		0.00189894	0.00438722
TG(59:11)			0.00185574
TG(59:12)		0.00142473
TG(59:2)	0.447574	0.466578	0.450476	0.427553	0.43186	0.444441	0.421278	0.441394	0.0155527	3.52354
TG(59:3)	0.413653	0.449654	0.47004	0.453384	0.454805	0.436662	0.447903	0.446586	0.0175977	3.94049
TG(59:4)	0.215544	0.218406	0.220509	0.209696	0.22342	0.214235	0.21114	0.216136	0.00496203	2.29579
TG(59:5)	0.0816801	0.0894328	0.109631	0.0868281	0.0994034	0.0973708	0.0911134	0.0936371	0.00927697	9.90737
TG(59:6)	0.0572914	0.0674052	0.0735596	0.0571704	0.0870194	0.0715171	0.0570723	0.0672908	0.0112043	16.6506
TG(59:7)	0.0227463	0.024468	0.0324562	0.0317177	0.0387918	0.0374182	0.0228302	0.0300612	0.0067812	22.558
TG(59:8)	0.0213867	0.0157345	0.0204664	0.0250681	0.0146983	0.0193387	0.0189965	0.0193842	0.00348612	17.9844
TG(59:9)	0.00622541	0.00288805	0.00617644	0.00742454	0.00551863
TG(60:0)	0.0354082	0.0382548	0.035326	0.0328823	0.0345682	0.0342637	0.034089	0.0349703	0.00167847	4.79971
TG(60:1)	0.501131	0.513099	0.492213	0.480645	0.487428	0.490689	0.478062	0.491895	0.0120716	2.45409
TG(60:10)	0.218364	0.225606	0.219401	0.212525	0.230177	0.233192	0.211379	0.221521	0.00842689	3.80411
TG(60:11)	0.219707	0.251143	0.240631	0.251967	0.244803	0.2386	0.221548	0.238343	0.0130758	5.48613
TG(60:12)	0.139143	0.156406	0.144262	0.137657	0.141578	0.142144	0.140871	0.143152	0.00621643	4.34255
TG(60:13)	0.0141007	0.0157819	0.0161003	0.0185041	0.0139605	0.0148533	0.0161538	0.0156364	0.00155499	9.94472
TG(60:2)	1.98319	1.98612	1.94553	1.86078	1.90567	1.8624	1.85549	1.91417	0.057692	3.01395
TG(60:3)	2.28253	2.37611	2.32756	2.23559	2.23839	2.25805	2.20846	2.27524	0.0586663	2.57846
TG(60:4)	1.42427	1.4725	1.47663	1.38838	1.42446	1.3918	1.39349	1.4245	0.037321	2.61993
TG(60:5)	0.646624	0.692611	0.653551	0.635655	0.646462	0.649687	0.628414	0.650429	0.0205051	3.15256
TG(60:6)	0.455833	0.47021	0.472742	0.462431	0.452219	0.454802	0.467105	0.462192	0.00810653	1.75393
TG(60:7)	0.413988	0.425741	0.424234	0.418954	0.424129	0.451603	0.453682	0.430333	0.0157639	3.66319
TG(60:8)	0.19797	0.207521	0.226477	0.223774	0.203894	0.196179	0.202161	0.208282	0.0121187	5.81841
TG(60:9)	0.197981	0.207884	0.212798	0.199528	0.204948	0.206781	0.196808	0.203818	0.00589977	2.89462
TG(61:0)	0.00969045	0.00925242	0.0115057	0.0112187	0.00852429	0.0105735	0.00920711	0.00999602	0.00112118	11.2162
TG(61:1)	0.0411722	0.0407419	0.041301	0.0385373	0.0415773	0.0407559	0.0411338	0.0407456	0.00101732	2.49675
TG(61:11)
TG(61:12)
TG(61:2)	0.145734	0.147162	0.139337	0.135806	0.136514	0.139859	0.139797	0.140601	0.00431827	3.07129
TG(61:3)	0.152434	0.15511	0.147534	0.146747	0.151379	0.144172	0.136417	0.147685	0.0062121	4.20632
TG(61:4)	0.0804655	0.086614	0.0868873	0.077842	0.0794506	0.0805882	0.0802922	0.0817343	0.00355277	4.34674
TG(61:5)	0.0356688	0.0435029	0.0395374	0.0375036	0.0486633	0.0514354	0.0432851	0.0427995	0.00576235	13.4636
TG(61:6)	0.0306917	0.0271416	0.0313608	0.0274457	0.028482	0.0258565	0.0246493	0.0279468	0.00243648	8.71828
TG(61:7)	0.00708583	0.00821356	0.0100456	0.0110159	0.0117077	0.00808622	0.00673225	0.00898387	0.0019471	21.6733
TG(61:8)	0.00119297	0.00133989	0.003332	0.00136358		0.00168591
TG(62:0)	0.0132044	0.013665	0.0147964	0.0132135	0.013812	0.0127005	0.0130001	0.0134846	0.000690666	5.1219
TG(62:1)	0.0918016	0.0941818	0.0914455	0.0891161	0.0883195	0.0901346	0.0882854	0.0904692	0.00215425	2.3812
TG(62:10)	0.0402364	0.0382375	0.0425675	0.0444226	0.0410153	0.0372631	0.0299761	0.0391026	0.00470243	12.0259
TG(62:11)	0.041767	0.0289883	0.0331286	0.0501506	0.0433707	0.0555635	0.0482464	0.0430307	0.0094156	21.8811
TG(62:12)	0.0494319	0.0563772	0.0546949	0.0497202	0.0547432	0.0488062	0.0509664	0.0521057	0.00308033	5.91169
TG(62:13)	0.0438804	0.0504881	0.0555924	0.050644	0.056522	0.0531522	0.0519517	0.0517473	0.00416911	8.05669
TG(62:14)	0.0238608	0.0213759	0.0260615	0.0227168	0.0270814	0.0245465	0.0248716	0.0243592	0.00193442	7.94121
TG(62:15)	0.00104739		0.000832025
TG(62:2)	0.334294	0.342856	0.327971	0.327758	0.327707	0.326376	0.316474	0.329062	0.00804205	2.44393
TG(62:3)	0.363558	0.369878	0.36342	0.340384	0.358603	0.34604	0.337182	0.354152	0.0128117	3.61756
TG(62:4)	0.252135	0.253655	0.256527	0.23589	0.241708	0.240624	0.235266	0.245115	0.00881595	3.59666
TG(62:5)	0.194383	0.206191	0.195896	0.192438	0.19302	0.196321	0.192587	0.195834	0.0048237	2.46316
TG(62:6)	0.178305	0.192858	0.186695	0.170181	0.182186	0.176481	0.178947	0.180808	0.00733874	4.05887
TG(62:7)	0.143069	0.151417	0.151299	0.142756	0.149705	0.135839	0.147864	0.145993	0.00572981	3.92473
TG(62:8)	0.0744813	0.0657817	0.0642016	0.0696576	0.0694392	0.0744937	0.0674483	0.0693576	0.00399469	5.75955
TG(62:9)	0.0406306	0.046854	0.0327775	0.0393415	0.0288809	0.0418874	0.0425375	0.0389871	0.0061431	15.7568
TG(63:0)	0.0038175	0.00455054	0.00469389	0.00435061	0.00399805	0.00458827	0.00462784	0.00437524	0.000340443	7.78113
TG(63:1)	0.0135698	0.0129996	0.0134295	0.0132706	0.0130117	0.0129203	0.0120979	0.0130428	0.000481289	3.69008
TG(63:4)	0.0153251	0.0137903	0.0151523	0.0134992	0.0135575	0.014212	0.0144545	0.0142844	0.000737059	5.15989
TG(63:5)	0.0147587	0.0148141	0.0157761	0.0152555	0.015369	0.013779	0.0152274	0.0149971	0.00063758	4.25135
TG(63:6)	0.0150932	0.0183026	0.0260942	0.021316	0.0150872	0.0156553	0.0165377	0.018298	0.00409373	22.3725
TG(63:7)	0.0134248	0.0210975	0.015499	0.0227197	0.0182843	0.0150523	0.0160016	0.0174399	0.00340648	19.5327
TG(63:8)	0.00890957	0.00614491	0.00767638	0.00773997	0.0100362	0.00628351	0.00714015	0.00770438	0.0013941	18.0949
TG(64:0)	0.0053426	0.00494903	0.00563015	0.00527525	0.00449952	0.00550045	0.00466751	0.0051235	0.000427695	8.3477
TG(64:1)	0.0223789	0.0240379	0.0229091	0.0227647	0.0241185	0.022113	0.0199245	0.0226067	0.00141068	6.24011
TG(64:10)	0.0108087	0.0104263	0.0066913	0.0055203	0.00525468	0.0141245	0.00958887	0.00891638	0.00324884	36.4368
TG(64:11)
TG(64:12)
TG(64:14)			0.00145721				0.00340966
TG(64:15)		0.00161485		0.00170689	0.00158865	0.00160564	0.0014383
TG(64:16)						0.00145493
TG(64:2)	0.0479288	0.0491467	0.0514994	0.0504048	0.0512066	0.0530003	0.0490165	0.0503147	0.00173981	3.45785
TG(64:3)	0.0478748	0.0447561	0.046251	0.0419733	0.0431585	0.0417877	0.0446876	0.0443556	0.00223422	5.03707
TG(64:4)	0.0276416	0.0290994	0.0271231	0.0274319	0.0286434	0.0267461	0.025812	0.0274996	0.00111429	4.05203
TG(64:5)	0.0361286	0.0350638	0.0340796	0.0314708	0.0362644	0.0332871	0.0327227	0.0341453	0.00178817	5.23694
TG(64:6)	0.0521854	0.0522399	0.0536631	0.0503263	0.0521181	0.0498254	0.049207	0.0513665	0.00160173	3.11823
TG(64:7)	0.0631433	0.0653624	0.06422	0.0625244	0.0598294	0.0607233	0.0578177	0.0619458	0.00263403	4.25216
TG(64:8)	0.0403218	0.0402751	0.0395759	0.0421536	0.0408354	0.0384379	0.0368365	0.0397766	0.00172209	4.3294
TG(64:9)	0.0164422	0.0110521	0.0135339	0.0124361	0.0157504	0.0149782	0.014493	0.014098	0.00189359	13.4316
TG(65:0)	0.0032567	0.00359235	0.00305002	0.00416641	0.00290318	0.00414942	0.00289276	0.00343012	0.000551786	16.0865
TG(65:1)	0.00840799	0.00574185	0.0130953	0.00587495	0.00470786	0.00553665	0.00488795	0.00689322	0.00299333	43.4242
TG(65:2)	0.0082113	0.0094925	0.00947667	0.00741926	0.00887797	0.00857901	0.00770107	0.00853683	0.000813243	9.5263
TG(65:5)	0.0027836	0.0040679	0.00359517	0.00309925	0.00264259	0.00418562	0.0026683	0.00329178	0.000658135	19.9933
TG(65:7)	0.00370586	0.00358405	0.00420312	0.00242204	0.00498182	0.00407998	0.00245749	0.00363348	0.000930958	25.6217
TG(65:8)	0.000774228	0.000724307	0.00223485	0.000765415	0.000960989	0.000868701	0.0023709	0.00124277	0.000729433	58.6941
TG(66:0)	0.00313897	0.00313977	0.00230992	0.00304607	0.00237466	0.00288161	0.00345779	0.00290697	0.000422539	14.5354
TG(66:1)	0.00891935	0.00843316	0.00840251	0.00794059	0.0077632	0.00737231	0.00797984	0.00811585	0.000509068	6.27251
TG(66:10)	0.0014411	0.00284468	0.00276589	0.00383265	0.00174259	0.00300748	0.00300458	0.00266271	0.00081519	30.6151
TG(66:2)	0.0188224	0.0184417	0.0164886	0.0185911	0.0177425	0.0165966	0.0168635	0.0176495	0.000997716	5.65294
TG(66:3)	0.0180721	0.018369	0.0190483	0.0167422	0.0176355	0.0170677	0.0173983	0.0177619	0.000794722	4.47432
TG(66:4)	0.00806777	0.00770405	0.00849359	0.00907359	0.00957402	0.00799612	0.00764864	0.0083654	0.000725122	8.66811
TG(66:5)	0.00571923	0.00704818	0.00690308	0.00604499	0.00641703	0.00696195	0.00623127	0.0064751	0.00051117	7.89439
TG(66:6)	0.0082121	0.00838312	0.0077952	0.00788614	0.00808877	0.0084787	0.00768927	0.00807619	0.000299898	3.71336
TG(66:7)	0.00961256	0.0122169	0.0108029	0.0111122	0.00880755	0.00999325	0.00994061	0.0103551	0.00111722	10.789
TG(66:8)	0.0107417	0.011092	0.0117478	0.0100472	0.0104927	0.0101075	0.0101399	0.0106241	0.000625415	5.88675
TG(66:9)	0.00446223	0.00990554	0.00533897	0.00561062	0.0063671	0.00470687	0.00662399	0.00614505	0.00183737	29.9
TG(67:0)	0.00194823	0.00146482	0.000982007	0.00136914	0.00177851	0.00190107	0.00199643	0.00163432	0.000375538	22.9783
TG(67:1)	0.00206875	0.00180888	0.00223084	0.00182659	0.00158687	0.0016429	0.00169461	0.00183706	0.000234603	12.7706
TG(67:2)	0.00320758	0.00492784	0.00647198	0.00390471	0.00357559	0.00312364	0.00845783	0.00480988	0.00199322	41.4401
TG(67:3)	0.00503055	0.00605586	0.00465933	0.00550611	0.0054092	0.00373281	0.00401347	0.00491533	0.00083509	16.9895
TG(67:4)	0.00435679	0.00445777	0.00564799	0.00506908	0.00548748	0.00518227	0.0043691	0.00493864	0.000543896	11.0131
TG(68:0)	0.000866306	0.000611528	0.00123948	0.00137284	0.0015812	0.000886033	0.000965018	0.00107463	0.000336195	31.2848
TG(68:1)	0.00240802	0.00238712	0.00236967	0.00294583	0.00238043	0.00264124	0.0021481	0.00246863	0.000254343	10.303
TG(68:10)	0.00216612	0.00425872	0.00491782	0.00269028	0.00299251	0.00364372	0.00484152	0.00364438	0.00107647	29.5377
TG(68:2)	0.0049183	0.00520565	0.00551455	0.00482093	0.00475014	0.00535041	0.00496316	0.00507473	0.000286726	5.65008
TG(68:3)	0.0032831	0.00577727	0.00615001	0.00625842	0.00531308	0.00568519	0.00565149	0.00544551	0.00100504	18.4563
TG(68:4)	0.00314684	0.00383751	0.00388467	0.00365276	0.00336625	0.00275653	0.00297238	0.00337385	0.000437333	12.9624
TG(68:5)	0.00223816	0.00149407	0.00171695	0.00202631	0.00185704	0.00121138	0.00226712	0.00183015	0.000388428	21.2239
TG(68:6)	0.00165145	0.000974036	0.00128554	0.00160203	0.0018973	0.0016714	0.00171845	0.00154289	0.000310389	20.1174
TG(68:7)	0.00116985	0.00100178	0.00147495	0.000594352	0.00172091	0.000987251	0.000962043	0.00113016	0.000370067	32.7446
TG(68:8)	0.00154278	0.0010793	0.00167278	0.000871331	0.0011156	0.00152649	0.0013721	0.00131148	0.000294378	22.4462
TG(68:9)	0.000235815	0.00108347	0.00127423	0.00132074	0.00181121	0.001129	0.000596245	0.00106439	0.00051279	48.177
TG(69:0)	0.000338077	0.00051495	0.000674468	0.000312222	0.000501221	0.000346108	0.000195165	0.000411744	0.000160326	38.9384
TG(69:2)	0.00169521	0.00231094	0.00144844	0.00111156	0.000890617	0.0006239	0.0015746	0.00137932	0.000561516	40.7095
TG(69:8)	0.0023047	0.00246094	0.00278205	0.0019364	0.00205255	0.00247868	0.0024767	0.002356	0.000286626	12.1658
TG(70:0)	0.000113145			0.000241045		0.000106609	0.000324103
TG(70:1)	0.000451136	0.000613296	0.000418635	0.000155312	0.000123498	0.00095971	0.000396348	0.000445419	0.000283911	63.7401
TG(70:2)	0.00109207	0.001475	0.00134643	0.0014347	0.00157872	0.0011928	0.0012762	0.00134227	0.000169013	12.5916
TG(70:3)	0.00134642	0.00163843	0.00137846	0.00141368	0.000865629	0.00222103	0.00189952	0.0015376	0.000435317	28.3115
TG(70:4)	0.00205358	0.00216665	0.0011629	0.00158717	0.001867	0.00163123	0.00104369	0.0016446	0.000425415	25.8673
TG(70:5)	0.000330613	0.00059969	0.000742617	0.000779466	0.000823923		0.000545496
TG(72:1)			0.000115355				0.000138243
TG(72:2)	0.000450332	0.000149562	0.000282193		0.000636428	0.000745682	0.000100841
TG(72:3)	0.000356764	0.000133051	0.000117016	0.000571623	0.000304019	0.000762848	0.000307869	0.000364741	0.000232136	63.644
TG(72:4)	0.000335599		0.000181471	0.000118542		0.000261896	0.00024059
TG(O-40:0)	0.00457611	0.00496441	0.00245946	0.00406454	0.00188189	0.00403	0.00464827	0.00380353	0.0011745	30.8793
TG(O-40:1)	0.00572672	0.0052462	0.00469415	0.00456007	0.00486043	0.00696384	0.00669406	0.00553507	0.00096762	17.4816
TG(O-42:0)	0.00328855	0.00151832	0.00230671	0.00421674	0.00160446	0.00235385	0.00149574	0.00239777	0.00102703	42.8329
TG(O-42:1)	0.0116689	0.0113017	0.0105619	0.00974895	0.00853085	0.00904852	0.00839393	0.00989354	0.00131797	13.3215
TG(O-43:1)
TG(O-44:0)	0.00144927	0.00365664	0.00136804	0.00144708	0.00436753	0.00178891	0.00557796	0.00280792	0.00171441	61.0564
TG(O-44:1)	0.020397	0.0121132	0.00862905	0.0117764	0.0111858	0.0121238	0.018994	0.0136028	0.00435026	31.9807
TG(O-44:2)	0.00840997	0.00715708	0.0069951	0.0108631	0.0137021	0.0119272	0.0112029	0.0100368	0.0025574	25.4803
TG(O-44:3)	0.0114395	0.0131945	0.00728819	0.00883391	0.0123721	0.00956175	0.00916302	0.0102647	0.00212209	20.6737
TG(O-46:0)	0.00447304	0.00768577	0.0101058	0.00464255	0.00966379	0.0050385	0.0126392	0.00774981	0.00318506	41.0986
TG(O-46:1)	0.0115497	0.0155545	0.00825872	0.0102551	0.00224461	0.00858135	0.00513259	0.00879665	0.00432175	49.1295
TG(O-46:2)	0.00818741	0.0178529	0.0173776	0.0139185	0.0174515	0.0125948	0.0132086	0.0143702	0.00350239	24.3726
TG(O-46:3)	0.00935167	0.0133636	0.0162482	0.0112037	0.0070923	0.0141793	0.011664	0.0118718	0.00306559	25.8224
TG(O-46:4)	0.00794754	0.00562232	0.00673882	0.00588487	0.00282419	0.00235382	0.00569767	0.0052956	0.00202045	38.1533
TG(O-46:5)	0.0142639	0.0142569	0.0156796	0.0146994	0.0167608	0.0147272	0.0135305	0.0148455	0.00106563	7.17813
TG(O-47:0)	0.00873685	0.00658068	0.00704072	0.00565562	0.00288201	0.00732183	0.00752005	0.00653397	0.00186248	28.5046
TG(O-47:5)	0.000670009			0.00211413	0.00135497		0.00114118
TG(O-48:0)	0.162408	0.179629	0.169219	0.166577	0.160084	0.165464	0.166678	0.167151	0.00626917	3.7506
TG(O-48:1)	0.143923	0.144184	0.143265	0.151115	0.143118	0.139452	0.155433	0.145784	0.00549383	3.76847
TG(O-48:2)	0.0540378	0.0579372	0.0451491	0.0570196	0.0379309	0.0598868	0.0459339	0.0511279	0.00819704	16.0324
TG(O-48:3)	0.0219124	0.0228746	0.0185781	0.0217092	0.013803	0.029607	0.0212293	0.0213877	0.00475382	22.227
TG(O-48:4)	0.008884	0.0134104	0.00553703	0.00606929	0.0142146	0.0102287	0.0107521	0.00987087	0.00332939	33.7294
TG(O-48:5)	0.00482662	0.00897725	0.00498049	0.00630569	0.00625152	0.014564	0.00719413	0.00758567	0.00338143	44.5766
TG(O-48:6)	0.0138884	0.0118409	0.0145514	0.0123438	0.011711	0.00985516	0.0124023	0.0123704	0.00153321	12.3942
TG(O-48:7)	0.00113682	0.00479936	0.005421	0.00175308	0.000998808	0.00331086	0.00398137	0.00305733	0.0017873	58.4596
TG(O-49:0)	0.0245941	0.0303691	0.0264711	0.0251717	0.0272961	0.0278634	0.0295286	0.0273277	0.0021306	7.79647
TG(O-49:1)	0.0117723	0.0129063	0.0137121	0.0128051	0.0159543	0.0171702	0.0171211	0.0144916	0.00222067	15.3238
TG(O-49:2)	0.0135919	0.0133813	0.0175553	0.0159196	0.0135929	0.0160579	0.0217314	0.0159758	0.00299233	18.7304
TG(O-50:0)	0.29429	0.319029	0.32129	0.307226	0.3002	0.310363	0.301342	0.307677	0.00997371	3.24162
TG(O-50:1)	1.06528	1.10436	1.12516	1.10384	1.10055	1.09002	1.10698	1.09946	0.0183431	1.66838
TG(O-50:2)	0.734309	0.769336	0.741816	0.77853	0.757176	0.762368	0.781542	0.760725	0.0177725	2.33625
TG(O-50:3)	0.291511	0.323756	0.279221	0.310665	0.286211	0.319528	0.315852	0.303821	0.0178069	5.86098
TG(O-50:4)	0.0408278	0.0464683	0.0505933	0.0592472	0.0542736	0.0508662	0.0492781	0.0502221	0.00579734	11.5434
TG(O-50:5)	0.01462	0.0183025	0.019548	0.0129797	0.0196373	0.0128753	0.0244299	0.0174847	0.00423367	24.2136
TG(O-50:6)	0.0142205	0.00365709	0.0059094	0.0137899	0.0101424	0.0165385	0.00845773	0.0103879	0.00471238	45.3639
TG(O-50:7)	0.00434163	0.0020926	0.00749213	0.00782266	0.00597475	0.0101508	0.00790437	0.00653985	0.00265778	40.6398
TG(O-50:8)
TG(O-51:0)	0.0236674	0.0288694	0.0303066	0.0237207	0.0205443	0.0288121	0.0259022	0.0259747	0.00353775	13.62
TG(O-51:1)	0.0842994	0.0827821	0.083939	0.0808578	0.078396	0.0838052	0.0829639	0.0824348	0.00211411	2.56458
TG(O-51:2)	0.0799343	0.0899083	0.0870333	0.0898856	0.075269	0.0728561	0.0804531	0.0821914	0.0068966	8.39091
TG(O-51:3)	0.0302376	0.0300041	0.0305473	0.033182	0.0388503	0.0331163	0.0375471	0.033355	0.00357512	10.7184
TG(O-52:0)	0.0992877	0.104256	0.103949	0.0975878	0.0950437	0.101201	0.0878472	0.0984532	0.0057298	5.81983
TG(O-52:1)	0.96902	1.00089	1.00718	0.94426	0.955174	0.939695	0.951483	0.966815	0.0271112	2.80418
TG(O-52:2)	1.8831	2.00068	1.97561	1.91492	2.00827	1.9413	1.92419	1.94972	0.0466677	2.39355
TG(O-52:3)	1.38804	1.47325	1.48685	1.49094	1.46035	1.47603	1.48209	1.46536	0.0355332	2.42487
TG(O-52:4)	0.677921	0.778821	0.746474	0.761643	0.812293	0.788208	0.791931	0.765327	0.0440228	5.75215
TG(O-52:5)	0.0499803	0.0620921	0.0562948	0.0658128	0.069816	0.0571443	0.0781558	0.0627566	0.00942726	15.0219
TG(O-52:6)	0.0383143	0.0390251	0.0488881	0.0473083	0.0454255	0.0485734	0.0345928	0.0431611	0.00575083	13.3241
TG(O-52:7)	0.0115235	0.00689926	0.00443781	0.0075814	0.0039227	0.00414542	0.00846048	0.00671008	0.00278502	41.505
TG(O-52:8)					0.00286715	0.00165347
TG(O-53:0)	0.00813363	0.00720463	0.00784402	0.00724969	0.00828126	0.00628499	0.00652151	0.00735996	0.000772066	10.4901
TG(O-53:1)	0.0474011	0.0508931	0.0473065	0.045223	0.0490205	0.0508373	0.0493868	0.0485812	0.00206446	4.24949
TG(O-53:3)	0.0790557	0.0995342	0.0839716	0.0775523	0.0785109	0.0862302	0.0811251	0.0837114	0.00763891	9.12528
TG(O-53:4)	0.0348368	0.0357851	0.0354909	0.0341114	0.0334194	0.0337679	0.0367998	0.0348873	0.00121384	3.4793
TG(O-53:5)	0.0208254	0.0251919	0.0210335	0.0262486	0.0239736	0.0267805	0.0355664	0.02566	0.0049595	19.3277
TG(O-53:6)	0.00386328	0.00200671	0.00518048	0.00803069	0.00429129	0.0101831	0.00187172	0.00506104	0.00307128	60.6847
TG(O-53:7)	0.0086678	0.0106412	0.0120975	0.00674784	0.00413899	0.00996104	0.00998342	0.00889111	0.00267419	30.0771
TG(O-54:0)	0.0254555	0.0275141	0.0246274	0.0243174	0.0239935	0.0251566	0.023034	0.0248712	0.00140947	5.66706
TG(O-54:1)	0.193913	0.199814	0.197618	0.185022	0.183916	0.189607	0.18332	0.190459	0.00676708	3.55305
TG(O-54:2)	0.679389	0.722453	0.701531	0.672381	0.689442	0.704555	0.683244	0.693285	0.0172793	2.49238
TG(O-54:3)	0.896564	0.949732	0.927842	0.891808	0.907822	0.911635	0.892221	0.911089	0.0213059	2.33851
TG(O-54:4)	0.756992	0.857543	0.790333	0.77605	0.81228	0.809515	0.790705	0.79906	0.0320143	4.00649
TG(O-54:5)	0.622916	0.663904	0.659644	0.678748	0.669543	0.666748	0.673339	0.66212	0.0183718	2.7747
TG(O-54:6)	0.650364	0.621206	0.680566	0.72809	0.723934	0.776506	0.743964	0.703519	0.0549411	7.80947
TG(O-54:7)	0.0743308	0.0998907	0.0886863	0.0912107	0.0827144	0.0842511	0.0787258	0.0856871	0.0084614	9.87477
TG(O-54:8)	0.0107865		0.00365383		0.00595539	0.00292839	0.00241245
TG(O-55:0)	0.00288953	0.00332147	0.00447993	0.0035814	0.00340101	0.00308493	0.002949	0.00338675	0.000542731	16.0251
TG(O-55:4)	0.0246522	0.0250247	0.0266351	0.0246588	0.0239195	0.0245662	0.0240086	0.0247807	0.000904942	3.6518
TG(O-55:5)	0.0361741	0.0429417	0.035355	0.0395179	0.0397813	0.0369818	0.0428173	0.0390813	0.00306284	7.83711
TG(O-55:6)	0.0363601	0.0352969	0.0395396	0.0348556	0.0355504	0.0342608	0.0402069	0.0365815	0.00234594	6.41292
TG(O-55:7)	0.00585906	0.0127731	0.00497821	0.00662702	0.0082496	0.00334525	0.00668775	0.00693143	0.00299557	43.2171
TG(O-56:0)	0.0116399	0.0135516	0.0122077	0.0114772	0.0130907	0.0120909	0.0114559	0.0122163	0.000818547	6.70046
TG(O-56:1)	0.0880096	0.092843	0.0894849	0.0868593	0.0889995	0.0882456	0.082999	0.0882058	0.00296461	3.36102
TG(O-56:10)
TG(O-56:2)	0.208256	0.21559	0.214371	0.197326	0.204128	0.198533	0.202188	0.20577	0.00725479	3.52567
TG(O-56:3)	0.232995	0.241643	0.237419	0.229953	0.229107	0.231004	0.225054	0.232454	0.00553326	2.38037
TG(O-56:4)	0.234039	0.24034	0.240553	0.227348	0.235436	0.224401	0.231003	0.233303	0.0061532	2.63743
TG(O-56:5)	0.534791	0.572248	0.556293	0.528078	0.547311	0.521321	0.529211	0.541322	0.0181714	3.35685
TG(O-56:6)	0.980375	1.05604	1.03527	1.01462	1.02865	1.04613	1.04754	1.0298	0.0257372	2.49923
TG(O-56:7)	0.602245	0.668212	0.643648	0.652377	0.680787	0.690182	0.670984	0.658348	0.0293632	4.46013
TG(O-56:8)	0.0945414	0.113219	0.0714843	0.100755	0.0948282	0.108336	0.103728	0.0981274	0.0135637	13.8225
TG(O-56:9)	0.0172966	0.0166036	0.0201173	0.0145054	0.0182565	0.0169241	0.0220141	0.0179597	0.00246525	13.7266
TG(O-57:1)	0.00835084	0.00965433	0.00831942	0.00951776	0.00877778	0.00892315	0.00887076	0.00891629	0.000517004	5.79843
TG(O-57:2)	0.0170622	0.0159343	0.0173501	0.014025	0.0140811	0.0150151	0.0151639	0.0155188	0.00132831	8.55936
TG(O-57:4)	0.0130803	0.0112279	0.0137439	0.0116271	0.0124218	0.0128711	0.0127049	0.0125253	0.000860772	6.87227
TG(O-57:6)	0.0405987	0.0495734	0.0511504	0.0433996	0.0410644	0.03909	0.0510497	0.0451323	0.00528472	11.7094
TG(O-57:7)	0.0202468	0.0152039	0.0217037	0.0221464	0.0236582	0.0207993	0.0245856	0.021192	0.00304621	14.3743
TG(O-57:8)	0.00290492	0.0022941	0.00350223	0.0048151	0.00365142	0.00180447
TG(O-58:0)	0.00451481	0.00441237	0.00383639	0.00390531	0.00401437	0.00396768	0.00432693	0.00413969	0.000271522	6.55899
TG(O-58:1)	0.0358436	0.0374702	0.0368642	0.0372837	0.0353881	0.0359664	0.0387181	0.0367906	0.00115245	3.13245
TG(O-58:10)	0.00887575	0.00604645	0.0138409	0.00883321	0.00765758	0.00874739	0.0111568	0.0093083	0.00251838	27.0552
TG(O-58:11)	0.00209961		0.00481474	0.00342074	0.00505385
TG(O-58:2)	0.130912	0.13409	0.131485	0.123103	0.123072	0.125596	0.121008	0.127038	0.00506899	3.99014
TG(O-58:3)	0.179188	0.18533	0.176949	0.177181	0.180735	0.166391	0.171504	0.176754	0.00619805	3.5066
TG(O-58:4)	0.153422	0.160459	0.153191	0.148327	0.15005	0.149576	0.150609	0.152233	0.00407672	2.67794
TG(O-58:5)	0.212575	0.217516	0.219292	0.205427	0.216007	0.212614	0.205495	0.212704	0.00551386	2.59227
TG(O-58:6)	0.377122	0.405722	0.393414	0.369553	0.395746	0.388902	0.370058	0.385788	0.0138473	3.58935
TG(O-58:7)	0.371493	0.40638	0.386257	0.382247	0.381581	0.377608	0.375708	0.383039	0.0113612	2.96607
TG(O-58:8)	0.142133	0.152905	0.14699	0.137171	0.15549	0.14411	0.153446	0.147464	0.00677797	4.59637
TG(O-58:9)	0.043603	0.0535957	0.0437344	0.0403096	0.0498803	0.0457258	0.0370391	0.0448411	0.00558245	12.4494
TG(O-59:3)	0.00800479	0.0105211	0.00932245	0.0098885	0.00951383	0.00841146	0.0101036	0.0093951	0.00090675	9.65131
TG(O-59:4)	0.00837181	0.00809645	0.00746413	0.00634025	0.00734897	0.0063971	0.00695236	0.00728158	0.000781801	10.7367
TG(O-59:7)	0.00842387	0.0076822	0.00955416	0.0099059	0.00732174	0.00979197	0.00880649	0.00878376	0.00102877	11.7122
TG(O-59:8)	0.00298695	0.00232517	0.00257825	0.00225797	0.00149558	0.00145099	0.00199557	0.00215578	0.000557781	25.8737
TG(O-60:0)	0.000447736	0.000497987	0.000205306	0.000535275	0.000351985	0.000756563	0.00128003	0.000582126	0.000351139	60.3201
TG(O-60:1)	0.00581956	0.00635723	0.00650822	0.00604985	0.00640388	0.00620272	0.00553795	0.00612563	0.00034837	5.68708
TG(O-60:10)	0.0153653	0.0154285	0.0159162	0.00925031	0.0175009	0.0194493	0.0131003	0.0151444	0.00325907	21.5199
TG(O-60:11)	0.0058693		0.00783099	0.00121013	0.00149735	0.00375597	0.00133546
TG(O-60:12)	0.00203241	0.0033297					0.00274382
TG(O-60:2)	0.0319653	0.0323598	0.0322435	0.029872	0.0314183	0.0310588	0.0304229	0.0313344	0.000942371	3.00747
TG(O-60:3)	0.0734058	0.0774692	0.0762016	0.073885	0.0759644	0.0750766	0.0755171	0.07536	0.00139175	1.84681
TG(O-60:4)	0.0930851	0.0939612	0.0911891	0.0919537	0.0936177	0.0897225	0.0873345	0.091552	0.00237519	2.59436
TG(O-60:5)	0.0842832	0.0852184	0.0841201	0.0819632	0.084104	0.0815695	0.0820178	0.0833252	0.00143685	1.72439
TG(O-60:6)	0.0836857	0.084805	0.0871232	0.082594	0.0845564	0.0812726	0.0824063	0.0837776	0.00193304	2.30735
TG(O-60:7)	0.0741378	0.0828403	0.0795682	0.0781419	0.0790632	0.0796544	0.0794584	0.0789806	0.00258482	3.27273
TG(O-60:8)	0.043653	0.0502888	0.0513205	0.0469144	0.0471972	0.0485729	0.0494391	0.048198	0.00255306	5.29702
TG(O-60:9)	0.0278281	0.025902	0.0249076	0.0262345	0.0236629	0.0243284	0.0221059	0.0249956	0.00186899	7.47729
TG(O-61:7)	0.00426204	0.00481726	0.00325764	0.00380034	0.00455953	0.00318639	0.00378036	0.00395194	0.000623785	15.7843
TG(O-62:1)	0.00112229	0.00117999	0.00106478	0.000827209	0.00120606	0.00126357	0.00119539	0.00112276	0.00014493	12.9085
TG(O-62:10)	0.00916408	0.0111092	0.0105901	0.0081502	0.00950517	0.00889058	0.0107189	0.0097326	0.00109476	11.2484
TG(O-62:11)			0.00245486	0.00095436	0.00169841	0.00356537
TG(O-62:12)		0.00163072	0.00128289	0.00148611
TG(O-62:2)	0.00331421	0.00263922	0.00257781	0.0032114	0.00363117	0.00327504	0.00327956	0.00313263	0.000383159	12.2312
TG(O-62:3)	0.00943783	0.00928572	0.0090972	0.00805754	0.00935755	0.00946047	0.00848651	0.00902612	0.000543106	6.01704
TG(O-62:4)	0.0122832	0.0126558	0.011356	0.011909	0.0121023	0.0133938	0.0130146	0.0123878	0.000690779	5.57627
TG(O-62:5)	0.0199363	0.0182964	0.018893	0.0180868	0.0186444	0.0177382	0.0170411	0.0183766	0.000917658	4.99362
TG(O-62:6)	0.0275095	0.0300455	0.0295426	0.0284289	0.0269613	0.0282567	0.0274117	0.028308	0.00114127	4.0316
TG(O-62:7)	0.0391955	0.0433171	0.0395908	0.0378712	0.0399102	0.0386863	0.037516	0.039441	0.00191775	4.86231
TG(O-62:8)	0.0294059	0.031904	0.0308518	0.0268901	0.0293494	0.0298482	0.0293788	0.0296612	0.0015494	5.22366
TG(O-62:9)	0.0211319	0.0180542	0.0174455	0.0173489	0.0197347	0.0198151	0.0177492	0.0187542	0.00146787	7.82691
TG(O-63:8)	0.000939508	0.00153648	0.000668297	0.000564173	0.00117254	0.000435564	0.000314765	0.000804475	0.000436222	54.2244
TG(O-64:10)	0.0043007	0.00622768	0.00686286	0.0048273	0.00561002	0.00494016	0.00407582	0.00526351	0.00101981	19.3751
TG(O-64:11)	0.000896908		0.000514858		0.000637652		0.00176967
TG(O-64:2)	0.000593885	0.000150556	0.000698715	0.000915109	0.000668667	0.000281777	0.000403454	0.000530309	0.000265107	49.991
TG(O-64:3)	0.000477334	0.000376819	0.000479409	0.00121223	0.000717946	0.000728775	0.000878744	0.000695894	0.000288111	41.4016
TG(O-64:4)	0.000569557	0.000695759	0.000885135	0.0011539	0.00123868	0.000894588	0.000657563	0.00087074	0.000252689	29.02
TG(O-64:5)	0.00354108	0.00222422	0.00363447	0.00295527	0.00207682	0.00231169	0.00293889	0.00281178	0.000629937	22.4035
TG(O-64:6)	0.00835078	0.00837714	0.0082589	0.00788554	0.0076392	0.0083929	0.00564329	0.00779254	0.000990181	12.7068
TG(O-64:7)	0.0133186	0.0143429	0.0147797	0.0131188	0.0145542	0.0143605	0.0150355	0.0142157	0.000724554	5.09685
TG(O-64:8)	0.0152092	0.0181862	0.0161766	0.0155545	0.015975	0.0160548	0.0163196	0.0162108	0.000951234	5.86789
TG(O-64:9)	0.011278	0.0132113	0.0121042	0.0119579	0.0125425	0.0123892	0.0123474	0.0122615	0.00059005	4.81222
TG(O-66:10)	0.00129167	0.00135116	0.00102839	0.000980235	0.00114616	0.0011438	0.00133946	0.00118298	0.000148593	12.5608
TG(O-66:11)	0.000971176	0.000572141	0.00113139	0.000420947	0.000300446	0.000481345	0.00148703	0.000766354	0.000437779	57.1249
TG(O-66:5)	0.000105163	0.000102317	0.000146227	0.000287058	0.000159587	0.00011426	0.00023187	0.000163783	7.05045e-05	43.0475
TG(O-66:6)	0.000781931	0.000861156	0.000462263	0.00068752	0.000350575	0.000585131	0.000899361	0.000661134	0.000205679	31.11
TG(O-66:7)	0.00244477	0.0017105	0.00138402	0.00165537	0.00162175	0.00210195	0.0011808	0.00172845	0.000425875	24.6391
TG(O-66:8)	0.00205027	0.00178136	0.0017303	0.00237252	0.00173887	0.0021035	0.0014421	0.00188842	0.000306822	16.2476
TG(O-66:9)	0.00198124	0.00210373	0.00112494	0.00117637	0.00195538	0.00142989	0.00153531	0.00161527	0.00040042	24.7897
TG(O-68:10)	0.000118532	0.00010784		0.000120085			0.000165849
TG(O-68:12)			0.00024124		0.000221101
