# Supplementary material for: Integrating Clinical Phenotype With Multiomics Analyses of Human Cardiac Tissue Unveils Divergent Metabolic Remodeling in Genotype-Positive and Genotype-Negative Patients With Hypertrophic Cardiomyopathy
Source: Circ Genom Precis Med. 2024 Jun 10;17(3):e004369. doi: 10.1161/CIRCGEN.123.004369 (PMC11188634; doi:10.1161/CIRCGEN.123.004369)
Supplement: Supplementary file 5 [file hcg-17-e004369-s005.xlsx]

## Sheet: Metabolites
Analyte.name	HMDB.id	KEGG.id	NF Donors											HCM patients
			1666	1698	1708	1716	1727	1739	1763	1767	1785	1789	1801	233	235	239	244	247	252	254	256	257	260	261	268	273	274	275	276	277	278	286	289	UMCU 9	231	234	236	243	246	251	253	255	259	262	263	265	267	269	272
														G-Negative	G-Negative	G-Negative	G-Negative	G-Negative	G-Negative	G-Negative	G-Negative	G-Negative	G-Negative	G-Negative	G-Negative	G-Negative	G-Negative	G-Negative	G-Negative	G-Negative	G-Negative	G-Negative	G-Negative	G-Negative	G-Positive	G-Positive	G-Positive	G-Positive	G-Positive	G-Positive	G-Positive	G-Positive	G-Positive	G-Positive	G-Positive	G-Positive	G-Positive	G-Positive	G-Positive
2-Hydroxybutyric acid	HMDB0000008	C05984	1.6494	0.766771	0.763502	0.574915	3.08906	2.16445	1.39929	2.28391	0.486385	1.4588	1.83125	0.604798	1.1118	0.236926	0.567937	0.1144	0.697443	0.232239	0.247434	1.04361	0.256589	0.982664	0.920233	0.175417	0.326946	0.678558	1.26898	2.18507	0.715112	0.386706	0.278667	1.09556	0.879417	1.00065	1.05661	0.475642	0.598589	0.797532	0.528264	0.472783	0.175479	0.293425	0.162261	1.03244	0.20875	0.98516	0.240057
2-Hydroxyglutarate	HMDB0000606	C01087	3.19113	1.25134	4.14128	1.65328	2.13095	1.16047	1.97571	5.50955	3.83159	2.38615	0.543528	2.36999	2.25134	1.28433	1.6945	1.13221	1.96513	1.86213	1.18039	0.829497	1.65692	2.04397	2.79963	0.550175	1.69034	2.66456	2.53491	2.68478	2.59806	1.44686	2.12937	2.01695	1.0689	1.43866	3.67967	1.44198	2.36406	3.16411	1.29996	2.37078	0.987857	1.58817	1.0258	1.53993	3.34771	2.05545	3.82803
2-Hydroxyglutarate	HMDB0000694	C03196	3.19113	1.25134	4.14128	1.65328	2.13095	1.16047	1.97571	5.50955	3.83159	2.38615	0.543528	2.36999	2.25134	1.28433	1.6945	1.13221	1.96513	1.86213	1.18039	0.829497	1.65692	2.04397	2.79963	0.550175	1.69034	2.66456	2.53491	2.68478	2.59806	1.44686	2.12937	2.01695	1.0689	1.43866	3.67967	1.44198	2.36406	3.16411	1.29996	2.37078	0.987857	1.58817	1.0258	1.53993	3.34771	2.05545	3.82803
2-Hydroxyglutarate	HMDB0059655	C02630	3.19113	1.25134	4.14128	1.65328	2.13095	1.16047	1.97571	5.50955	3.83159	2.38615	0.543528	2.36999	2.25134	1.28433	1.6945	1.13221	1.96513	1.86213	1.18039	0.829497	1.65692	2.04397	2.79963	0.550175	1.69034	2.66456	2.53491	2.68478	2.59806	1.44686	2.12937	2.01695	1.0689	1.43866	3.67967	1.44198	2.36406	3.16411	1.29996	2.37078	0.987857	1.58817	1.0258	1.53993	3.34771	2.05545	3.82803
2-phosphoglyceric acid	HMDB0000362		1.20851	0.371808	0.928091	0.417274	0.750651	0.307455	0.637727	0.833554	0.989658	0.832054	0.257303	3.15401	1.31983	0.969919	1.00112	1.93293	1.48237	1.56098	0.740669	2.41624	1.36615	1.1179	2.69175	1.20981	2.18762	0.962146	0.953505	2.86688	2.03253	1.21568	1.03975	1.14222	0.828626	1.48863	1.36236	2.53251	2.64061	3.0678	0.956497	1.53201	0.515637	1.06844	1.00652	1.43668	2.45419	1.61496	1.97054
3-_or_4-hydroxybenzoic acid	HMDB0000500	C00156	0.130767	0.158204	0.204937	0.0478441	1.59579	0.0625522	0.776222	20.975	0.0845724	0.128224	0.130519	0.293589	0.2942	0.118192	0.206267	0.150204	0.2652	0.350125	0.111956	0.169847	0.13211	0.276906	0.251438	0.0862819	0.186636	0.253192	0.256155	0.332181	0.352856	0.217885	0.179757	0.278921	0.350554	0.10628	0.261618	0.188795	0.228264	0.234146	0.164737	0.245389	0.139124	0.198811	0.149912	0.2536	0.249349	0.187425	0.262216
3-_or_4-hydroxybenzoic acid	HMDB0002466	C00587	0.130767	0.158204	0.204937	0.0478441	1.59579	0.0625522	0.776222	20.975	0.0845724	0.128224	0.130519	0.293589	0.2942	0.118192	0.206267	0.150204	0.2652	0.350125	0.111956	0.169847	0.13211	0.276906	0.251438	0.0862819	0.186636	0.253192	0.256155	0.332181	0.352856	0.217885	0.179757	0.278921	0.350554	0.10628	0.261618	0.188795	0.228264	0.234146	0.164737	0.245389	0.139124	0.198811	0.149912	0.2536	0.249349	0.187425	0.262216
6-Phosphogluconolactone	HMDB0001127	C01236	0.0384412	0.0203575	0.042822	0.0225034	0.039061	0.0491774	0.038472	0.0371618	0.0317324	0.0659105	0.00422406	0.0313265	0.00373741	0.00642703	0.00735507	0.00502427	0.0150982	0.0192822	0.00687948	0.0222357	0.00782591	0.00781575	0.014568	0.0101017	0.0145148	0.0213204	0.0112371	0.0320976	0.0362197	0.0166656	0.0775731	0.0306237	0.0119626	0.0082739	0.00855267	0.0444022	0.021849	0.0136773	0.00644583	0.01817	0.00896187	0.0102431	0.0141075	0.0225769	0.0104415	0.0179568	0.0163342
Acetyl-CoA	HMDB0001206	C00024	0.00803071	0.0223377	0.0239608	0.0951849	0.0165322	0.0306294	0.032381	0.00597021	0.0128524	0.0138654	0.0276091	0.00591303	0.004961	0.0107079	0.00632708	0.00509476	0.0126418	0.0114181	0.00976788	0.00943528	0.0053421	0.00942723	0.000329594	0.0139844	0.000728957	0.0147132	0.00361793	0.000514947	0.0016436	0.0151437	0.00588676	0.000996293	0.0234466	0.00337519	0.00271053	0.0081206	0.00787614	0.00103431	0.0165643	0.00455396	0.0566798	0.0089187	0.0158126	0.00903748	0.000900798	0.0151088	0.00115956
Acetylglutamic acid	HMDB0001138	C00624	0.304281	0.158236	0.250444	0.075868	0.208644	0.119653	0.103288	0.101683	0.158236	0.335372	0.053703	0.242447	0.221838	0.0973001	0.101868	0.0763156	0.141159	0.120295	0.0278646	0.0367624	0.0878635	0.0891585	0.153704	0.00844805	0.118283	0.209034	0.127525	0.188176	0.209326	0.0305718	0.272753	0.199013	0.0299139	0.107177	0.0793682	0.154115	0.123367	0.177917	0.0809991	0.150506	0.0336459	0.0903051	0.0651522	0.11697	0.15117	0.134195	0.159617
Adenine	HMDB0000034	C00147	0.141745	0.099768	0.220708	0.269585	0.165814	0.168383	0.247742	0.25704	0.262307	0.270073	0.0960002	0.0916267	0.0495249	0.127489	0.120624	0.187324	0.155913	0.126086	0.119345	0.129383	0.0890096	0.150134	0.0803976	0.106942	0.046782	0.192254	0.0641332	0.0432341	0.110481	0.129243	0.276135	0.124606	0.113973	0.107542	0.0427618	0.249595	0.174237	0.0448595	0.0915643	0.0619785	0.144644	0.102904	0.148424	0.132652	0.0390315	0.178853	0.0642887
Adenosine	HMDB0000050	C00212	0.178703	0.0768237	0.407575	0.195039	0.142479	0.154853	0.182637	0.302554	0.423955	0.348953	0.0207319	0.117714	0.0640596	0.0617489	0.0905925	0.0691595	0.0542058	0.0761734	0.134224	0.116082	0.136242	0.0376095	0.102971	0.051182	0.0615776	0.335384	0.109451	0.128148	0.20775	0.154916	0.322303	0.245051	0.078564	0.128446	0.129425	0.154915	0.127816	0.117953	0.112105	0.131158	0.0630682	0.0699445	0.0657013	0.120249	0.0608946	0.105013	0.086144
Adenylthiomethylpentose	HMDB0001173	C00170	0.499404	0.276627	0.567305	0.53002	0.727375	0.438696	1e-16	0.540888	0.644992	0.863974	0.307617	0.441184	0.928922	0.389175	0.333805	0.402487	0.42369	0.384567	0.535286	0.397251	0.419862	0.653828	0.277655	0.255168	0.270868	0.684062	0.573567	0.553109	0.378763	0.5691	0.954506	0.333561	0.399007	0.363558	0.413553	0.773567	0.736347	0.344668	0.587309	0.565413	0.56176	0.266833	0.35323	0.442531	1e-16	0.337968	0.308206
ADP	HMDB0001341	C00008	6.72973	8.50973	15.374	10.861	10.5925	10.5369	14.0384	4.70012	7.27671	10.1503	10.9103	5.99012	6.06279	13.032	2.38196	6.98888	14.6648	11.6383	7.43288	4.67514	10.5357	4.40368	3.48324	7.86077	1.57635	12.4629	6.99272	2.38568	3.43573	9.13697	13.4281	3.42239	7.68287	3.62978	4.16661	7.70381	9.26103	2.44333	11.4992	9.34517	11.3366	2.9408	8.92724	5.42783	2.44534	10.5713	3.15714
ADP-Ribose	HMDB0001178	C00301	0.0485281	0.0659337	0.0711447	0.134252	0.0736559	0.0836505	0.0632487	0.0277277	0.0310563	0.0581828	0.08703	0.0615522	0.0622572	0.0705525	0.018454	0.064137	0.105651	0.0685063	0.0456037	0.0436539	0.0872473	0.0378419	0.0189899	0.0677432	0.00668088	0.102945	0.0454521	0.00792214	0.0180301	0.113452	0.0967338	0.0257023	0.0840747	0.0406293	0.0345919	0.0789425	0.074082	0.0106407	0.0940633	0.0628692	0.101576	0.046156	0.0743781	0.0542552	0.0130159	0.10159	0.0353909
Alanine	HMDB0000161	C00041	38.8621	14.6643	42.8582	23.9434	44.6656	21.739	31.1464	52.4835	30.9535	35.3387	16.3249	19.9834	18.0508	16.8253	13.6682	13.6728	16.2669	25.7953	9.72044	12.008	21.3583	17.1963	14.9502	8.59384	10.9105	16.7857	18.8747	19.0785	25.3093	7.37397	17.0811	25.3571	12.5372	14.3212	22.0867	19.3936	18.9416	21.1372	16.5567	17.1891	13.3471	9.31113	12.1901	19.657	15.9772	13.4876	25.0812
Alpha-Ketoglutarate	HMDB0000208	C00026	0.63682	0.493892	2.09882	0.489575	0.888486	0.368841	1.24339	3.26909	1.80877	1.01497	0.105466	0.503611	0.785535	0.388703	0.75917	0.625817	1.00845	2.45229	0.745315	0.260847	2.125	0.982301	3.76558	0.199847	1.79527	3.13528	2.43422	4.50417	4.00821	0.374152	3.0369	12.3541	0.248204	0.506964	1.08567	0.269726	0.640582	2.85588	0.786402	1.76163	0.463471	1.61223	1.09707	1.00626	3.50379	2.26218	6.48952
Aminoadipic acid	HMDB0000510	C00956	0.561217	0.0497177	0.258768	0.136476	0.409822	0.12356	0.128188	1.26493	1.43742	0.0851169	0.0993403	0.313747	0.14565	0.208747	0.557987	0.139488	0.27324	0.180697	0.36817	0.169782	0.12204	0.908241	0.729601	0.173089	0.230086	0.139837	0.612006	0.669645	0.790444	0.0682759	0.120408	1.56415	0.0813178	0.236891	0.625748	0.259081	0.105368	0.806738	0.466346	0.14517	0.228534	0.298253	0.360377	0.575076	0.343719	0.462553	0.749418
AMP	HMDB0000045	C00020	2.41149	1.12983	3.01955	1.81907	2.50891	1.6772	2.36835	1.73255	2.04495	2.62614	0.527269	1.36034	0.44163	0.826257	1.22981	1.43438	0.973243	2.45471	0.69813	0.696164	1.37064	0.812383	1.20057	0.648837	0.768908	1.84824	1.39481	1.3318	2.36111	0.586555	2.34479	2.35432	0.41881	0.25826	0.760382	0.803468	1.26517	1.55369	0.764786	1.51734	1.39515	0.802678	1.22526	0.638378	0.784432	1.44503	1.67261
Anthranilic acid	HMDB0001123	C00108	0.00032418	0.000186226	0.000325822	0.000361904	0.000829696	0.000365627	0.000488649	0.000160865	0.000318919	0.000257501	0.000126046	0.182597	0.210743	0.111534	0.0763968	0.048834	0.0571559	0.303426	0.102243	0.102797	0.317498	0.0906562	0.0680597	0.0663158	0.0283506	0.200599	0.0385745	0.0255178	0.147517	0.036818	0.160222	0.124974	0.0166879	0.105905	0.133691	0.135863	0.14841	0.112659	0.127489	0.0576816	0.126984	0.086465	0.0873899	0.0700463	0.102778	0.0280202	0.163326
Arginine	HMDB0000517	C00062	1.11125	0.301119	0.616693	0.666855	0.928849	0.621597	0.635844	0.618503	0.600358	0.547181	0.337181	0.866824	0.805284	0.696158	0.535675	0.942205	0.471049	1.15302	0.682247	1.12313	0.67779	0.900959	1.06523	0.777505	0.825312	0.821124	0.930334	0.881216	1.05422	0.422237	0.835884	1.28264	0.594241	0.689909	0.922927	0.774266	0.941234	0.831976	0.928329	1.09895	0.897292	0.408214	0.885325	0.857244	0.614545	0.835413	1.02714
Argininosuccinate	HMDB0000052	C03406	0.158213	0.0460556	0.121309	0.053618	0.0936481	0.0704489	0.0968832	0.163643	0.214573	0.0668777	0.0540775	0.155549	0.194708	0.250819	0.130541	0.251774	0.213417	0.186645	0.119051	0.136482	0.186747	0.351709	0.499526	0.116071	0.158851	0.147649	0.518543	0.281974	0.17168	0.0745953	0.0888492	0.198888	0.105294	0.266666	0.36844	0.125957	0.216709	0.180786	0.281122	0.236675	0.104149	0.0853971	0.202806	0.287756	0.110648	0.247167	0.401428
Asparagine	HMDB0000168	C00152	8.57909	2.54635	2.49652	6.5051	16.0778	5.12201	7.09734	4.24616	2.9044	4.84988	2.72752	5.57084	5.2924	2.20366	0.979246	1.54302	2.36972	6.47208	2.82739	3.88387	5.471	1.74054	1.36964	3.24041	1.21911	3.90076	2.34888	1.9855	1.35139	2.0352	4.66329	1.16338	3.65962	1.74384	4.6427	3.91075	3.7525	1.55917	4.3124	4.11562	3.61885	0.617176	1.01368	2.19341	1.58879	1.13967	1.83435
Aspartate	HMDB0000191	C00049	8.76346	1.9905	4.5465	5.7609	6.86504	6.77786	4.31021	3.67262	5.39708	4.00117	0.722926	7.4585	10.2092	5.34799	5.30328	5.53442	8.95853	2.7715	3.44703	6.41243	15.9987	6.28801	5.75285	3.72086	5.8694	4.73788	8.27609	11.6102	8.10935	4.36538	5.65894	8.25901	6.27036	3.28745	9.12821	11.7222	8.59356	9.57897	10.2748	6.96881	5.10955	3.52639	5.18995	6.92583	5.95575	3.93323	11.7929
ATP	HMDB0000538	C00002	2.36512	1.902	2.80609	1.71984	2.3995	2.04918	2.48024	2.56844	2.35339	2.61342	0.839714	2.1701	2.23107	2.57306	1.80267	2.6415	3.17616	2.67502	2.04529	1.13281	2.63465	2.36876	1.75379	1.02565	1.42577	2.06856	2.01253	1.5752	2.51778	2.09206	2.16875	2.31392	1.32184	2.19636	1.16657	2.50213	2.32991	2.13261	2.52452	2.06262	1.88057	1.84467	2.67468	1.4173	2.42447	2.30413	2.50514
beta-Alanine	HMDB0000056	C00099	13.0216	2.73367	4.43993	7.7797	10.2357	7.89707	6.81668	6.16243	7.20968	6.65015	2.71433	9.30718	11.6707	6.83674	6.16309	6.99191	9.66144	4.60316	3.9536	7.3049	18.7416	6.50656	6.12154	5.55427	6.29356	5.42263	8.51657	9.97175	5.13883	4.71363	4.22486	6.00345	9.33918	4.3451	14.4784	12.1804	10.8378	9.17277	11.2842	8.61313	6.03842	3.23336	4.70878	7.86911	6.11295	3.00436	7.71107
Betaine	HMDB0000043	C00719	19.1544	5.57715	15.0993	6.55939	15.6304	13.7098	1e-16	5.79343	10.8667	11.5612	3.87692	11.8529	17.0007	11.6725	6.89959	25.3952	12.3036	28.238	10.0746	18.9242	9.07674	14.5177	10.4042	7.38236	8.19083	17.7659	5.51493	15.6847	22.0056	3.54788	18.0434	15.6793	6.25389	7.00578	7.46917	9.23887	16.7077	8.53085	8.29851	8.30591	19.0742	18.8809	16.4803	6.05666	5.70977	11.9105	17.3966
Carnitine	HMDB0000062	C00318	9.61953	3.24864	7.52287	4.23147	6.37312	4.78979	7.80477	3.41927	3.77165	5.63961	1.05275	5.41213	6.32092	2.09521	2.76816	6.97333	2.85423	8.31014	2.35379	5.1897	3.777	2.83739	1.77786	1.83941	1.45093	6.71639	2.69574	3.28673	9.92798	2.12209	4.16985	6.81075	2.11596	1.05303	2.83462	2.37946	3.67107	3.11428	3.10693	3.17989	5.5134	2.17373	3.39794	1.23292	2.22019	2.95284	6.72869
Carnitine (C10:0)	HMDB0000651		0.0200951	0.00320894	0.0155417	0.00122945	0.00723484	0.00461785	0.00586889	0.00371797	0.00837679	0.00782971	1e-16	0.0179457	0.00626188	0.00305373	0.00230663	0.00595941	0.00544995	0.00908175	0.00369176	0.00251945	0.00419337	0.00197117	0.00479278	0.00141469	0.00163356	0.00665264	0.00424615	0.00790915	0.028377	0.00353893	0.0123262	0.0595746	0.00113796	0.00139412	0.00273975	0.00465331	0.0052475	0.00709252	0.00189235	0.018037	0.00402436	0.00154562	0.00329669	0.00103532	3.45e-05	0.00348842	0.00735176
Carnitine (C10:1)	HMDB0013205		0.00687744	0.000874816	0.00600661	0.000709985	0.00297654	0.0018869	0.00210556	0.00169243	0.00204616	0.00237042	4.76e-05	0.00152714	0.000997799	0.000134346	0.000246233	0.000661096	0.000672983	0.00173169	0.000278811	0.000463013	0.00019948	0.000282999	0.000704502	1.8e-05	0.000421156	0.00190276	0.000414463	0.000743806	0.00520028	2.77e-05	0.0026915	0.00530165	0.00012712	0.000237524	0.000358294	0.000567121	0.000518274	0.000767771	0.000145962	0.000763077	0.000453171	0.000225076	0.000409449	0.000209373	2.58e-05	0.000671515	0.00158933
Carnitine (C12:0)	HMDB0002250		0.0190803	0.00201378	0.0130025	0.00265076	0.00732064	0.005039	0.006642	0.00505041	0.00946743	0.00946369	0.000472652	0.00369418	0.00191742	0.00142726	0.00196431	0.00317331	0.00125467	0.00573805	0.0012208	0.00105145	0.00224515	0.001135	0.00239709	0.000948168	0.000801279	0.00509339	0.00158546	0.00193077	0.00976049	0.00138767	0.0073559	0.0120007	0.000535278	0.000807373	0.00105587	0.00277016	0.00240248	0.00271049	0.000785341	0.00233098	0.00177072	0.00187497	0.00195142	0.000872828	5.83e-05	0.00249822	0.0048359
Carnitine (C12:1)	HMDB0013326		0.00991151	0.00065008	0.00797075	0.000997689	0.0036133	0.00177956	0.00387868	0.00219922	0.00509497	0.00376297	2.04e-05	0.000881391	0.000491592	0.000112278	0.000753412	0.000728688	0.000205231	0.00162016	0.000484093	0.000305684	0.000502592	9.84e-05	0.0004195	0.000166779	0.000359146	0.00326251	0.000825543	0.000459572	0.0044481	6.06e-05	0.00399646	0.00319767	6.59e-05	5.13e-05	0.00022148	0.000606132	0.000540116	0.000873922	0.000183114	0.00050358	0.000270188	0.000531151	0.000554109	0.000105391	1.88e-05	0.00114804	0.00153676
Carnitine (C14:0)	HMDB0005066		0.0243651	0.00203435	0.0100926	0.00316533	0.00863936	0.00454552	0.00965297	0.00535696	0.00891192	0.0115158	0.000486718	0.00334533	0.00147058	0.0019642	0.00335627	0.00414297	0.00128829	0.0049716	0.00132479	0.00108076	0.00234194	0.00151684	0.00231496	0.00192007	0.000899365	0.00734909	0.00170123	0.00116077	0.00756446	0.00171336	0.00681024	0.00908268	0.000556769	0.000687859	0.00101411	0.00327636	0.00278367	0.0016967	0.000775954	0.00145309	0.00157315	0.00360401	0.00252501	0.00071386	0.000128317	0.00360656	0.00587975
Carnitine (C14:1)	HMDB0002014		0.0462276	0.00175364	0.0183741	0.00429419	0.0110309	0.00727494	0.0115017	0.00583873	0.0145407	0.0157075	0.000502389	0.00345025	0.00138074	0.00132691	0.00505708	0.00364469	0.00113116	0.00758901	0.00187767	0.00157388	0.00222059	0.0015639	0.00203102	0.00173801	0.00123269	0.0149689	0.00251231	0.00135536	0.0131902	0.000900108	0.014224	0.0121139	0.000228817	0.000596741	0.000808627	0.00294263	0.00211766	0.00241689	0.000796579	0.00126496	0.00176452	0.00420824	0.00378729	0.000459281	1e-16	0.00519766	0.00728701
Carnitine (C16:0)	HMDB0000222	C02990	0.030029	0.00248867	0.00772131	0.00272391	0.0109284	0.00459969	0.00784951	0.0040038	0.0112647	0.0151795	0.00051479	0.00563276	0.00185353	0.00212046	0.00273769	0.00498699	0.00113427	0.00444996	0.00143666	0.000896115	0.00188539	0.00142309	0.00188146	0.00200703	0.00122612	0.00692092	0.00153552	0.00129192	0.00808228	0.00171375	0.00617427	0.0117325	0.000411724	0.000867693	0.00109718	0.00316609	0.00336834	0.00138167	0.000758634	0.00147081	0.00110593	0.0037091	0.00142986	0.000564761	1e-16	0.00332838	0.00721195
Carnitine (C16:1)	HMDB0013207		0.0323393	0.00172013	0.00840888	0.00203069	0.0079554	0.00425043	0.00903337	0.00449569	0.0114607	0.0132313	0.000434462	0.0039934	0.00125985	0.00165733	0.00447152	0.00545888	0.00123785	0.00519549	0.00143429	0.000990034	0.00186056	0.00165488	0.00220129	0.00221478	0.0011965	0.0126007	0.0026732	0.0015157	0.0081225	0.0014259	0.00868001	0.0124455	0.000238968	0.00047888	0.000842564	0.0028735	0.00301943	0.00148011	0.000795124	0.00107513	0.00114132	0.00512647	0.00314125	0.000565818	1e-16	0.00415462	0.00765416
Carnitine (C18:1)	HMDB0013338		0.0323762	0.00266598	0.00775	0.0018878	0.0103944	0.00617573	0.0076989	0.00438079	0.014358	0.0195868	0.000577781	0.00640912	0.0016522	0.00250263	0.00409932	0.0077261	0.00171841	0.00556125	0.0019329	0.00128455	0.00233389	0.00163314	0.00281459	0.00202605	0.00104436	0.00257496	0.00157705	0.00206081	0.0114826	0.0013943	0.00792508	0.0130958	0.000307558	0.000890905	0.000997147	0.00334626	0.00343628	0.00169013	0.00116743	0.00197293	0.00140476	0.00543976	0.00239846	0.000607499	1e-16	0.0035768	0.0107278
Carnitine (C2:0)	HMDB0000201	C02571	6.54735	3.10537	8.71526	1.76921	5.60789	2.7232	5.70683	2.57946	3.09536	4.28582	0.625668	3.59622	3.81295	1.83761	1.89396	3.80592	1.84645	7.81623	1.6348	4.45213	1.7676	2.4539	1.27345	1.25265	0.870145	8.07067	1.07277	1.67002	6.41964	1.44743	3.47544	4.43508	1.44002	0.87423	1.8937	1.94235	2.79697	1.75324	2.19333	1.78219	3.47979	1.31196	2.25793	0.99874	1.57348	2.34565	4.69128
Carnitine (C3:0)	HMDB0000824	C03017	0.180754	0.0594261	0.195212	0.0677345	0.0994882	0.122635	0.114154	0.171476	0.0545819	0.0764683	0.0329041	0.0626085	0.0377432	0.0396078	0.0506337	0.110667	0.0442079	0.127325	0.0217463	0.121203	0.0340551	0.0458182	0.0203297	0.0319648	0.0179469	0.0803724	0.0269569	0.0441475	0.120532	0.029405	0.0410361	0.0802365	0.0322358	0.0145632	0.0193862	0.0263269	0.0346571	0.0248544	0.0381561	0.0295457	0.179288	0.0817607	0.075454	0.0201651	0.0356324	0.0756841	0.0959494
Carnitine (C4:0)	HMDB0002013	C02862	1.61415	0.815835	1.96874	0.570429	0.814903	0.764106	1.21248	1.04775	0.418036	1.06928	0.252198	0.353427	0.313907	0.572888	0.252042	0.373304	0.296092	2.01064	0.285667	0.398783	0.426117	0.493931	0.249363	0.28661	0.12374	0.637018	0.215792	0.485173	0.567839	0.222081	0.393344	0.576532	0.274135	0.236827	0.204058	0.46609	0.576743	0.318012	0.334536	0.253797	0.597703	0.244996	0.220916	0.219265	0.211948	0.481036	0.263603
Carnitine (C6:0)	HMDB0000756		0.229316	0.0593737	0.227843	0.0488402	0.0792846	0.0708046	0.0710363	0.0947225	0.0510126	0.0878706	0.0172432	0.0455058	0.0298308	0.0600877	0.0211045	0.0293518	0.0281617	0.250916	0.0255809	0.0273136	0.0398875	0.040477	0.0286127	0.0271882	0.0134824	0.0582162	0.0312674	0.0314385	0.107275	0.0147344	0.0692144	0.174249	0.0220015	0.0268722	0.0183852	0.0389105	0.0487787	0.0475008	0.0298805	0.0456258	0.0583776	0.0217802	0.0291676	0.0204794	0.015284	0.0497124	0.0290998
Carnitine (C8:0)	HMDB0000791	C02838	0.0356129	0.00928296	0.035113	0.0040185	0.0131311	0.012477	0.00891445	0.00984763	0.0124156	0.0136157	0.00142665	0.0358611	0.0170831	0.0116801	0.00800917	0.0151431	0.0160384	0.030835	0.00795723	0.009481	0.00877241	0.00771254	0.010242	0.00454383	0.00497365	0.0131631	0.00943217	0.0164385	0.0504506	0.0114238	0.0214675	0.12528	0.00388376	0.005331	0.00661187	0.0103842	0.0176354	0.0179895	0.00605387	0.0398496	0.016295	0.00408069	0.0115159	0.00356013	1e-16	0.00977804	0.0177133
Carnosine	HMDB0000033	C00386	4.16057	1.57223	2.32403	7.00936	36.0792	2.00285	8.42782	4.19083	9.16203	2.7783	1.78232	4.70197	7.67118	12.2749	5.32861	8.64008	11.8879	4.30056	9.57229	4.28843	14.2445	6.04982	6.80818	9.38292	17.038	6.02797	14.8921	10.0826	3.72121	7.41595	11.9356	8.32214	15.6095	14.9963	19.9563	13.2539	11.901	21.6273	9.94853	20.7566	5.16288	3.49997	3.932	15.2765	14.6545	6.34088	4.30543
CDP	HMDB0001546	C00112	0.0954525	0.0803289	0.0438836	0.159689	0.157991	0.106991	0.351608	0.00827465	0.0144216	0.136856	0.00713428	0.294371	0.239398	0.134501	0.0209143	0.0552208	0.144001	0.293992	0.0792174	0.0843139	0.241556	0.0221116	0.0572954	0.0419653	0.0289105	0.175748	0.102429	0.0755003	0.0479881	0.113499	0.243838	0.05539	0.0944442	0.0316141	0.245885	0.202359	0.261688	0.061226	0.200203	0.310352	0.120922	0.0255388	0.0925272	0.037884	0.0494875	0.0821095	0.0395536
CDP-ethanolamine	HMDB0001564	C00570	0.112376	0.207966	0.0559764	0.543076	0.270391	0.197223	0.608303	0.0752648	0.0610342	0.226963	0.112059	0.230085	0.326584	0.163612	0.049478	0.0620921	0.142543	0.344432	0.199096	0.210427	0.848566	0.0714796	0.0573549	0.367909	0.0724799	0.496392	0.111235	0.123458	0.0566401	0.360964	0.555893	0.065199	0.644243	0.0607224	1.09254	0.340031	0.743033	0.0822376	0.753183	0.60081	0.518314	0.0546689	0.111771	0.105496	0.0831003	0.121162	0.064676
Choline	HMDB0000097	C00114	2.46005	0.703091	2.2529	0.707993	1.2929	0.508632	1e-16	0.944566	1.89099	1.61924	0.385397	1.45704	1.4546	0.671457	0.506779	0.727106	0.743802	1.17804	0.636289	1.55217	0.752447	0.723424	0.806463	0.494938	0.722926	1.42625	0.56471	0.773489	2.11648	0.409491	1.10134	1.55647	0.427229	0.676804	0.733196	0.616579	0.758298	0.760948	0.453362	0.636498	0.757424	0.857485	0.720242	0.508939	0.87932	0.499909	1.50974
Cis-Aconitate	HMDB0000072	C00417	5.03535	1.50775	7.61941	0.677848	5.34972	4.02428	1.75554	3.03001	4.16665	4.6082	0.211007	4.33196	5.01564	2.03766	4.18169	2.28411	2.62614	3.33154	1.71565	1.86563	2.20735	4.87252	4.69381	0.503536	2.6107	5.56335	5.30988	3.61235	7.01141	1.5626	4.53543	4.61949	1.04943	3.1135	2.42597	3.25654	2.79107	6.11602	1.34962	2.44595	0.725542	4.65245	3.22951	3.53019	4.4332	4.41997	8.4567
Citric acid	HMDB0000094	C00158	3.13891	0.916864	3.59905	1.51214	3.92753	3.7341	2.28662	1.30738	1.61015	2.8369	0.342437	2.43392	4.69405	1.88434	2.09113	1.67819	1.46892	3.70327	3.15224	2.2159	2.78468	2.35044	1.90082	1.67722	1.18645	4.05164	3.37016	1.57829	2.81991	1.66503	3.04357	1.57552	1.20306	1.68383	3.59248	1.70805	1.93794	2.82937	2.53946	2.59189	1.57413	2.7504	2.56209	2.1459	1.75378	2.6519	2.96919
Citrulline	HMDB0000904	C00327	0.0608266	0.0974526	0.119276	0.0632926	0.0283758	0.103939	0.0740465	0.0224454	0.037442	0.150118	0.0577595	0.0939754	0.0725188	0.149498	0.0861771	0.112065	0.0883221	0.221961	0.0704569	0.166054	0.156018	0.272695	0.250815	0.136751	0.094981	0.11391	0.116001	0.293123	0.0700747	0.146306	0.119205	0.145621	0.0971969	0.0557966	0.218016	0.10965	0.228797	0.0777302	0.272359	0.117846	0.0977024	0.071236	0.207093	0.120323	0.0723934	0.0717231	0.381728
CMP	HMDB0000095	C00055	0.0214514	0.0118396	0.0848219	0.0191306	0.0292	0.0162881	0.0453281	0.0169805	0.0255685	0.0201906	0.00249588	0.0258832	0.00945951	0.0224115	0.0209299	0.0204057	0.0268744	0.0289346	0.0100163	0.011318	0.0201173	0.0170888	0.0418859	0.00660366	0.0236621	0.0171574	0.0416366	0.0334814	0.037575	0.0161164	0.0209311	0.0626625	0.0105783	0.0117331	0.0267523	0.0202991	0.0178487	0.0379581	0.0144131	0.0314629	0.00973942	0.0200514	0.029409	0.0148163	0.0337605	0.0182877	0.0250413
CoA-Glutathione		C00920	0.0475828	0.0580363	0.106426	0.166423	0.0675516	0.0897818	0.0741008	0.0137904	0.0215189	0.0680606	1e-16	0.0515819	0.0899257	0.042826	0.0529717	0.0339399	0.0665394	0.0441175	0.0531932	0.0289594	0.0643896	0.0439049	0.00797003	0.0429135	0.00821953	0.0806335	0.0364551	0.00578893	0.0234124	0.0809816	0.0620349	0.0148237	0.093276	0.0178355	0.0249202	0.0485278	0.0536668	0.0301173	0.0788363	0.0569402	0.133863	0.0706327	0.0529384	0.0337783	0.0127902	0.0538168	0.0142821
Coenzyme_A	HMDB0001423	C00010	0.0414935	0.0465878	0.144344	0.172182	0.0269568	0.039736	0.0534873	0.0213951	0.0246418	0.0414533	0.0802278	0.0309933	0.0624083	0.0348108	0.0186924	0.0308988	0.0531687	0.0321453	0.0301318	0.0139707	0.0295188	0.0322417	0.00520876	0.0265666	0.00402322	0.0366487	0.0304701	0.00286924	0.0173485	0.0261283	0.0305085	0.00114639	0.048428	0.0147242	0.00976429	0.0238656	0.0372393	0.0128475	0.0476375	0.0390252	0.056237	0.0224143	0.0402336	0.0236959	0.00550488	0.053307	0.0138206
Creatine	HMDB0000064	C00300	4.50478	3.97982	8.93395	10.4569	3.72858	3.94855	9.25324	5.17409	3.51031	3.69836	2.37211	2.40855	1.21551	3.95453	3.37319	4.586	2.86277	8.01866	2.45686	2.63354	4.87205	2.58361	2.88934	3.98676	3.51466	1.34071	4.90661	3.82879	6.11663	1.46383	1.84494	6.77455	1.3261	1.65886	1.791	2.13525	1.62659	5.14024	2.79375	2.27108	3.52385	3.25933	8.28976	3.43899	4.72933	3.69913	7.05114
Creatine-P	HMDB0001511	C02305	0.0072696	0.000771224	0.00465945	0.00121828	0.00570479	0.00112628	0.00245585	0.00228428	0.00184731	0.00262424	0.00117856	0.0651552	1.124	0.0345132	0.0195175	0.266164	0.0938478	0.0163343	0.0925356	0.0211722	0.0959995	0.053918	0.067971	0.00444771	0.0760597	0.017535	0.267834	0.0542061	0.103073	0.0242548	0.00499263	0.099264	0.00544767	0.0700775	0.596034	0.0425599	0.0515251	0.731004	0.128983	0.243145	0.0105514	0.0193649	0.0136887	0.0400434	0.0478172	0.0249825	0.113803
Creatinine	HMDB0000562	C00791	1.74432	1.41102	4.24268	2.97202	1.95868	1.37427	4.28613	3.8101	1.43954	1.76418	0.6681	0.919	0.717991	0.951402	0.529965	0.791267	0.769945	1.90938	0.462441	0.596299	1.03688	0.650563	0.864143	0.451177	0.806691	0.629744	1.20887	0.891434	2.04021	0.259806	0.626956	2.01563	0.362485	0.432168	0.684853	0.943223	0.509663	1.23166	0.45302	0.71161	0.636761	0.68675	1.18822	0.988569	1.65335	1.16573	2.33869
CTP	HMDB0000082	C00063	0.0276417	0.0125307	0.0274548	0.00622047	0.0337985	0.014149	0.049571	0.00921534	0.0170701	0.0359847	0.0126845	0.0648825	0.0812156	0.0288088	0.00921045	0.0243554	0.03981	0.0506237	0.033387	0.0187782	0.0633154	0.000605789	0.0236238	0.000563323	0.0163847	0.0368137	0.0302062	0.0157425	0.0320827	0.0326967	0.040531	0.0220802	0.0134944	0.0179668	0.0681989	0.0485188	0.0591483	0.0315648	0.0481544	0.0850989	0.026213	0.012998	0.0244491	0.0120072	0.0297722	0.0159619	0.0308642
Cystathionine	HMDB0033142	C10461	0.00966713	0.00437715	0.00752415	0.0122242	0.0304885	0.0161913	0.0242256	0.0293004	0.0534798	0.00798707	0.123445	0.0119673	0.0143666	0.0276646	0.0158833	0.0203673	0.0202581	0.0208063	0.0170421	0.0159479	0.0202447	0.182903	0.0172439	0.0168379	0.0229816	0.0324159	0.0318264	0.0196416	0.0309956	0.0130624	0.00781531	0.0175752	0.00985466	0.0474614	0.025825	0.00816205	0.0299867	0.0361051	0.0227952	0.00945248	0.0238008	0.0117658	0.022139	0.023688	0.0357474	0.0113599	0.033718
Cytidine	HMDB0000089	C02961	0.391448	0.177418	0.151016	0.16621	0.157833	0.274825	0.234254	0.168696	0.332758	0.496775	0.0116794	0.27182	0.150346	0.0910433	0.196573	0.124265	0.126851	0.353875	0.0696783	0.380047	0.182163	0.0582772	0.109075	0.0236962	0.0915856	0.417071	0.13155	0.0658364	0.542374	0.054423	0.753003	0.284958	0.184948	0.143392	0.201932	0.282372	0.350806	0.138279	0.254758	0.312084	0.184442	0.0712522	0.0712896	0.121615	0.131148	0.153083	0.176586
dAMP	HMDB0000905	C00360	0.00288665	0.00155304	0.00208256	0.00176585	0.00280991	0.0016413	0.0040016	0.00119129	0.00158055	0.00293306	0.00151695	0.00431001	0.00553873	0.00392538	0.00258402	0.00652481	0.00361201	0.00663699	0.00387392	0.00359669	0.00684246	0.00210095	0.00397292	0.00247252	0.00501002	0.00365301	0.00470581	0.00466098	0.00379438	0.0013417	0.00289009	0.00301393	0.00111315	0.0022679	0.00646723	0.00332085	0.00497549	0.00687015	0.00425758	0.00568089	0.00238925	0.0016651	0.00256168	0.00271396	0.00383645	0.00236337	0.00474956
Erythrose-4-phosphate	HMDB0001321	C00279	0.0855693	0.12407	0.0788974	0.409845	0.0983104	0.120163	0.201859	0.272968	0.13292	0.0658517	0.165853	0.0406207	0.0248833	0.150378	0.150598	0.0604027	0.124212	0.109738	0.0298284	0.156553	0.0347134	0.0972332	0.0423387	0.128456	0.0616108	0.0616188	0.0474532	0.0780444	0.103092	0.113345	0.0878092	0.0843249	0.132028	0.0503786	0.0178371	0.136878	0.0529607	0.0791367	0.032061	0.0564873	0.232739	0.119214	0.193952	0.248894	0.063995	0.212314	0.035483
FAD	HMDB0001248	C00016	0.00927868	0.012047	0.0453001	0.0407734	0.0161725	0.0180205	0.025125	0.025352	0.0370487	0.014349	0.0280154	0.0130888	0.0130113	0.0564724	0.0227544	0.0255242	0.0839188	0.0164061	0.01683	0.00846045	0.0254044	0.0266865	0.0179848	0.0235556	0.0112044	0.0243544	0.0260963	0.0117815	0.0152563	0.0227734	0.0278164	0.0187423	0.032874	0.0311751	0.00947076	0.0189384	0.0215052	0.0140746	0.0223201	0.0189766	0.0321939	0.0328711	0.0444511	0.0346958	0.020212	0.0513919	0.0154903
FADH2	HMDB0001197	C01352	0.0415725	0.017079	0.0733401	0.0376722	0.0356182	0.0315859	0.0295917	0.109181	0.0882248	0.0464768	0.00896646	0.0442247	0.0347615	0.0438046	0.0908743	0.0344963	0.0708435	0.046009	0.0300396	0.014492	0.0589728	0.090632	0.0537549	0.0171417	0.0467719	0.0470052	0.0546837	0.0469499	0.0811763	0.0174984	0.0416105	0.108702	0.0409808	0.0344959	0.0290458	0.030247	0.0281551	0.076103	0.0239438	0.0116021	0.0453912	0.107097	0.0577955	0.0489359	0.0989814	0.0700247	0.0678518
FAICAR	HMDB0001439	C04734	0.0823934	0.0695385	0.0677564	0.0877506	0.0868758	0.0953558	0.0951145	0.0685895	0.0804886	0.0998024	0.0293797	0.0843828	0.0783636	0.0679305	0.0618158	0.0812902	0.0764886	0.177308	0.104156	0.117588	0.108517	0.0689908	0.0622048	0.11794	0.0410084	0.0865313	0.0844527	0.0282602	0.0873475	0.0977328	0.124627	0.0868078	0.0701049	0.0414361	0.0894907	0.0809725	0.12248	0.0683805	0.139764	0.108828	0.15385	0.0380632	0.0809813	0.0641443	0.0607018	0.0721165	0.0641137
Fructose-1,6-diphosphate	HMDB0001058	C00354	3.63221	3.92969	2.9689	12.6514	4.72158	4.79138	6.89184	6.8047	4.52006	3.01797	1.37306	2.25673	1.37582	3.72478	2.9409	2.06064	3.43277	2.72003	1.46297	5.42235	1.0343	2.80744	1.51345	4.03917	1.64882	2.20225	1.29948	2.09856	3.37247	4.57937	3.91835	1.08321	5.1406	3.4554	1.27851	4.46277	2.5976	1.67152	2.07473	1.58742	2.54167	2.0143	3.59806	4.42798	1.37208	3.78792	1.32117
Fumarate	HMDB0000134	C00122	0.530826	0.0828206	0.13379	0.636813	0.350332	0.3533	0.510224	0.366071	0.270331	0.229367	0.040171	0.193253	0.104297	0.68946	0.0918583	0.0950312	0.111359	0.316408	0.166635	0.128507	0.253607	0.102673	0.162245	0.221252	0.108387	0.210851	0.190461	0.26234	0.130493	0.10021	0.188907	0.174886	0.105768	0.0497431	0.416339	0.189596	0.212205	0.10049	0.273008	0.228278	0.153472	0.0951762	0.108173	0.123961	0.091182	0.147262	0.175241
GDP	HMDB0001201	C00035	0.555385	0.665135	0.273973	1.36077	1.18656	1.06259	1.43391	0.174307	0.253204	0.603235	0.351519	0.786624	0.402514	0.495631	0.145913	0.199207	0.640178	1.06625	0.513728	0.558716	1.00301	0.207833	0.254182	0.58932	0.169086	1.19979	0.324736	0.412137	0.242607	0.577798	1.39986	0.330513	0.846742	0.16016	0.441879	0.869222	1.04935	0.185469	0.684036	1.13986	0.920503	0.156482	0.458779	0.365754	0.190239	0.520012	0.187486
Gluconate-6P	HMDB0001316	C00345	0.594588	0.323229	0.665472	0.482435	0.509673	0.598282	0.43332	1.34739	1.07914	0.777629	0.15024	0.279366	0.060948	0.139486	0.190509	0.0777022	0.174082	0.119542	0.0418717	0.306406	0.0758634	0.166493	0.343452	0.0974042	0.4922	0.133487	0.144294	0.679823	0.414097	0.157488	0.326975	0.481248	0.154019	0.105427	0.0877529	0.28704	0.132905	0.367951	0.0470703	0.104514	0.0586258	0.292584	0.191563	0.756757	0.338803	0.36165	0.237013
Glucose	HMDB0000122	C00031	0.105027	0.110281	0.0443342	0.360404	0.135111	0.378204	0.233257	1.23027	0.167693	0.0840156	0.648246	0.0896675	0.101958	0.226417	0.211892	0.167169	0.249995	0.13474	0.0880445	0.499171	0.0704443	0.197706	0.198696	0.285672	0.156999	0.0821651	0.296222	0.465135	0.231738	0.217633	0.10592	0.191383	0.723626	0.219178	0.210843	0.255367	0.139079	0.280985	0.0754458	0.13896	0.196989	0.172505	0.211228	0.683611	0.186325	0.221909	0.117443
Glutamate	HMDB0000148	C00025	28.9664	16.789	36.7942	15.7621	25.2565	13.7629	20.1789	13.5724	30.3592	26.3883	4.82977	28.6825	29.5662	18.2831	16.5031	21.6842	28.5915	30.846	15.4844	18.8445	34.2756	16.5241	24.4353	10.0155	18.6934	34.4648	24.2203	21.6389	34.4021	14.5505	46.6589	34.5831	14.2559	18.5597	19.1082	27.8473	23.7736	26.1308	23.3483	26.7182	18.4288	12.6213	19.6454	15.5579	28.6276	26.6652	34.0841
Glutamine	HMDB0000641	C00064	75.0593	39.9062	99.4928	47.5742	45.8634	59.0691	59.6815	71.4328	87.6558	92.8215	16.3047	100.433	98.8895	52.5454	54.1803	73.6143	67.4281	131.095	58.8017	76.9387	81.0862	79.2127	76.1961	45.9439	41.5303	77.1596	78.4133	46.7018	107.151	42.2731	110.666	110.718	34.9818	40.8741	71.7174	85.0082	93.5065	66.4529	100.936	83.0438	79.2482	43.0085	75.5608	46.1519	66.0736	69.8716	113.786
Glutathione	HMDB0000125	C02471	47.4628	32.6042	63.9148	19.5824	24.764	19.2177	35.705	37.6865	31.099	53.2433	18.5458	48.6956	45.596	25.608	26.8367	35.3138	31.3987	58.883	17.1589	11.8964	20.633	38.0049	36.9363	7.13637	30.1396	42.1211	42.2808	26.8879	64.2953	7.4992	44.0961	40.7964	10.374	33.1363	21.5099	41.6203	52.7514	51.5467	35.5475	54.2362	12.8403	14.5127	24.0544	24.996	49.1216	37.4502	71.4388
Glycerate	HMDB0000139	C00258	0.831867	0.866471	1.19506	0.825756	0.940298	0.484032	0.800829	1.32653	0.93701	2.24204	0.282767	1.16591	0.749372	0.366343	0.285527	0.450149	0.894535	0.71526	0.400506	0.651442	1.05634	0.627372	0.652755	0.481697	0.544857	0.617712	0.356816	1.01512	0.590626	0.964151	0.659665	0.34552	0.612445	0.726166	1.10869	1.28648	2.05229	0.576028	0.546965	1.0275	0.386083	0.567197	0.445785	0.64561	0.858971	0.620097	0.499166
Glycerol-2P	HMDB0002520	C02979	3.66491	3.33376	5.8491	1.68163	8.33263	4.67693	5.8691	6.81105	3.58365	4.3598	0.395675	9.37943	4.76967	5.30193	4.84402	4.38996	5.45981	9.99499	3.755	7.60534	5.93356	4.50604	6.19113	2.53708	5.001	8.20472	4.15914	7.96116	9.05498	4.34198	14.0711	7.97635	4.25057	3.61893	5.0535	11.4792	7.20122	6.97826	3.62852	6.16272	3.96605	5.01593	4.49678	6.01194	5.94723	6.67748	6.89048
Glycerophosphocholine	HMDB0000086	C00670	18.9153	9.742	25.2623	9.26496	13.6055	8.20085	9.81322	12.4947	5.49902	16.1549	3.15973	11.5496	8.68601	5.78091	3.36769	4.33922	6.6387	7.43655	2.26341	4.96695	11.645	4.50026	5.78959	3.11372	7.89278	11.8421	6.52447	4.23351	12.0145	2.77523	5.65145	10.0417	5.04337	5.27991	8.39128	13.632	12.5311	8.12911	5.89749	7.05339	5.72747	2.05894	3.12579	6.29674	1e-16	7.07827	6.79229
Glycerophosphoinositol	HMDB0011649	C01225	0.0128705	0.00560882	0.0200603	0.00548687	0.0298506	0.00461076	0.0134684	0.0376323	0.0168658	0.00750242	0.0164237	0.0831572	0.192348	0.0594538	0.0399953	0.0794043	0.0624176	0.0748761	0.0336109	0.0402851	0.09601	0.0612094	0.0789904	0.0408584	0.236617	0.081043	0.0904009	0.0905728	0.1406	0.0405602	0.065126	0.153509	0.0328752	0.0455009	0.158875	0.047774	0.063721	0.243416	0.0623476	0.0845462	0.0429015	0.0388084	0.0302573	0.064009	0.110883	0.0468024	0.154096
GMP	HMDB0001397	C00144	0.0562361	0.042402	0.0966239	0.0892077	0.10717	0.0777998	0.0837608	0.0680609	0.0698019	0.0587786	0.0297772	0.0337967	0.0136778	0.0322539	0.0365837	0.0230962	0.0390728	0.0559114	0.0247835	0.0315939	0.0499443	0.0360956	0.0475723	0.0329956	0.0374979	0.055842	0.0409813	0.0632848	0.0447533	0.051113	0.077937	0.0692182	0.0540657	0.0186139	0.0190493	0.0429995	0.0347081	0.0330416	0.0249499	0.040464	0.0369137	0.0297936	0.0473474	0.0323523	0.0296414	0.0391524	0.0354395
GTP	HMDB0001273	C00044	0.121065	0.0793368	0.0813236	0.0632506	0.122598	0.0831383	0.111808	0.0967266	0.0895223	0.125168	0.0315312	0.135122	0.137781	0.0942306	0.0768803	0.101501	0.158734	0.121264	0.0995784	0.0624278	0.198177	0.122755	0.102743	0.0384514	0.116389	0.0993285	0.103555	0.125445	0.126325	0.100379	0.108495	0.106315	0.0680889	0.131553	0.0893175	0.128155	0.124391	0.146361	0.131762	0.142955	0.0908102	0.0731326	0.100235	0.100473	0.144008	0.094621	0.150608
Guanine	HMDB0000132	C00242	0.28271	0.160988	0.091926	0.0471813	0.175027	0.145466	0.109694	0.0787594	0.0731641	0.316923	0.0433732	0.244025	0.0560568	0.0663232	0.0410272	0.0240561	0.0601214	0.161086	0.0551206	0.190469	0.103063	0.0817857	0.0999604	0.103515	0.122441	0.17348	0.0675119	0.0930408	0.0895444	0.0809328	0.179203	0.0710045	0.113236	0.10372	0.0917634	0.287482	0.15871	0.0458253	0.0620732	0.0726992	0.0603278	0.0534253	0.0437139	0.149426	0.0695232	0.0755257	0.140049
Guanosine	HMDB0000133	C00387	1.61701	0.79343	0.895441	0.885827	1.42444	1.10408	0.643138	1.86136	1.54641	1.16781	0.436004	2.47432	1.94451	1.05743	1.22545	0.595354	1.38723	1.0662	0.868394	3.53886	0.962598	1.50524	1.18252	1.59718	1.6797	2.18311	0.894905	1.61821	1.48631	1.06664	1.4115	1.43857	2.33788	2.53295	1.52565	2.74953	1.68085	0.79258	1.38334	0.904843	1.36569	1.12221	0.661745	3.72943	1.74881	1.39376	1.92181
Hexose-P	HMDB0000645	C00446	1.98265	3.43131	1.69633	9.42604	2.34803	3.0278	4.96627	5.18442	2.35242	1.99051	2.96063	1.51891	0.734366	3.1081	2.73265	1.39424	2.66152	2.38638	0.815706	3.49173	0.863375	2.02121	1.02997	2.87417	1.26692	1.36206	1.03288	1.54622	2.09153	2.96639	2.24257	1.53098	3.45694	1.23139	0.575669	3.51534	1.51505	1.47905	0.961748	1.13299	4.44614	2.18322	3.62467	4.30816	1.30478	3.63247	1.25051
Hexose-P	HMDB0001078	C00275	1.98265	3.43131	1.69633	9.42604	2.34803	3.0278	4.96627	5.18442	2.35242	1.99051	2.96063	1.51891	0.734366	3.1081	2.73265	1.39424	2.66152	2.38638	0.815706	3.49173	0.863375	2.02121	1.02997	2.87417	1.26692	1.36206	1.03288	1.54622	2.09153	2.96639	2.24257	1.53098	3.45694	1.23139	0.575669	3.51534	1.51505	1.47905	0.961748	1.13299	4.44614	2.18322	3.62467	4.30816	1.30478	3.63247	1.25051
Hexose-P	HMDB0001586	C00103	1.98265	3.43131	1.69633	9.42604	2.34803	3.0278	4.96627	5.18442	2.35242	1.99051	2.96063	1.51891	0.734366	3.1081	2.73265	1.39424	2.66152	2.38638	0.815706	3.49173	0.863375	2.02121	1.02997	2.87417	1.26692	1.36206	1.03288	1.54622	2.09153	2.96639	2.24257	1.53098	3.45694	1.23139	0.575669	3.51534	1.51505	1.47905	0.961748	1.13299	4.44614	2.18322	3.62467	4.30816	1.30478	3.63247	1.25051
Hexose-P	HMDB0006330	C00636	1.98265	3.43131	1.69633	9.42604	2.34803	3.0278	4.96627	5.18442	2.35242	1.99051	2.96063	1.51891	0.734366	3.1081	2.73265	1.39424	2.66152	2.38638	0.815706	3.49173	0.863375	2.02121	1.02997	2.87417	1.26692	1.36206	1.03288	1.54622	2.09153	2.96639	2.24257	1.53098	3.45694	1.23139	0.575669	3.51534	1.51505	1.47905	0.961748	1.13299	4.44614	2.18322	3.62467	4.30816	1.30478	3.63247	1.25051
Hippuric acid	HMDB0000714	C01586	0.724972	0.0843645	14.6184	2.22084	2.76481	5.7502	0.388214	11.1172	1.84666	10.6948	0.0228255	5.17646	7.98416	4.30038	3.23142	2.64698	5.1968	11.8969	3.02974	4.87629	10.0907	5.51478	4.45998	2.21554	3.93701	4.12029	4.8015	4.69966	4.39377	2.96472	3.6164	12.2091	4.88012	4.00447	7.11603	6.12106	7.29542	4.04817	4.47897	4.89406	4.25507	3.04725	2.77715	4.15902	3.60028	5.18205	5.19584
Histidine	HMDB0000177	C00135	2.20711	1.30782	0.754004	2.05759	2.39231	1.76508	1.97802	0.874173	1.24813	3.24794	1.00835	1.91026	1.91714	1.05558	0.67389	1.66629	1.16154	3.99975	1.65088	2.46688	1.5415	1.10834	1.03833	1.77504	0.943163	1.56506	1.29886	0.899777	1.25364	1.15844	2.75543	1.07033	1.12077	0.809922	1.42541	1.82569	2.84129	0.94092	1.70791	2.00832	1.53896	0.538498	1.35255	0.979491	0.747359	0.707246	1.23356
Homoarginine	HMDB0000670	C01924	0.0245018	0.0154146	0.0294021	0.0145985	0.0359812	0.00973098	0.0390338	0.0564217	0.0471416	0.0500506	1e-16	0.036753	0.0182205	0.0205982	0.0160018	0.0168763	0.0137798	0.0459686	0.0128304	0.0401347	0.0124806	0.0363771	0.0285391	0.00912103	0.0163789	0.036862	0.0107779	0.0098461	0.05004	0.0111817	0.0177793	0.0411931	0.0104228	0.0174688	0.0278625	0.0524551	0.0266346	0.0328103	0.0207072	0.0212207	0.0338165	0.017844	0.0402383	0.0216471	0.0195305	0.0399373	0.0609076
Homoglutathione	HMDB0029395		0.181047	0.110577	0.176083	0.0608515	0.0715848	0.0381393	0.0919807	0.140169	0.0725849	0.135602	0.0341121	0.202836	0.26317	0.0629022	0.0864876	0.106852	0.134624	0.178929	0.061719	0.0570877	0.17748	0.11228	0.113752	0.0409023	0.0614074	0.0833823	0.150891	0.0851218	0.19667	0.0639282	0.0937111	0.15903	0.0773828	0.0739799	0.107471	0.168967	0.216494	0.213908	0.152923	0.282261	0.0651672	0.0619347	0.0571705	0.0726677	0.135305	0.117764	0.159585
Hydroxyphenyllactic acid	HMDB0000755	C03672	0.526227	0.383956	0.315592	0.206049	0.684427	0.161674	0.698907	0.292836	0.471799	1.13463	0.38361	0.162946	0.129501	0.0579952	0.100564	0.0547738	0.0567687	0.140705	0.0763205	0.0877297	0.0784577	0.0600764	0.166341	0.0367646	0.0400947	0.171975	0.13862	0.087587	0.147882	0.0602235	0.156241	0.149874	0.045673	0.102952	0.0739082	0.0782762	0.0934596	0.104962	0.0819087	0.0989855	0.0638626	0.0625108	0.037012	0.0720427	0.097477	0.0700473	0.0830397
Hypoxanthine	HMDB0000157	C00262	50.3472	33.2892	64.548	47.1586	47.1047	37.3337	50.0866	71.3118	75.2184	72.2665	29.8038	29.2761	13.9936	17.1293	14.8871	13.5646	19.1065	22.3523	13.2952	33.1522	14.4265	23.8865	24.3848	22.3646	20.235	34.0199	15.1285	19.1486	29.5408	14.4361	36.7667	37.3535	21.7354	16.9701	19.58	32.5099	29.5865	10.5336	16.6274	9.84498	25.468	15.8963	15.6293	28.8298	17.5279	26.7132	42.5615
IMP	HMDB0000175	C00130	0.0431278	0.0158494	0.0626446	0.0443222	0.323801	0.0476018	0.0541791	0.0540841	0.0198112	0.0421355	0.0152411	0.0763156	0.0809658	0.0713963	0.0806955	0.0989666	0.0986833	0.200603	0.0723172	0.0504472	0.112006	0.0937449	0.262876	0.0420324	0.153235	0.167837	0.164161	0.208335	0.175201	0.12348	0.312624	0.507427	0.0602417	0.0307624	0.0852796	0.0761939	0.0724022	0.1461	0.0529476	0.140847	0.0475674	0.0795672	0.20615	0.0622488	0.129897	0.165288	0.161819
Inosine	HMDB0000195	C00294	274.618	184.698	155.077	262.065	189.199	205.614	296.264	185.088	206.716	302.364	41.4477	229.886	170.2	39.6865	39.8848	30.6447	49.8655	176.61	77.9512	243.313	61.2934	49.6934	31.7095	130.574	34.9655	222.53	25.5736	32.945	59.1342	79.9377	136.338	55.5689	149.47	53.9903	113.677	242.285	176.889	18.6218	106.643	56.9482	150.805	40.6596	29.3092	107.495	47.3831	80.4025	88.7148
Isoleucine	HMDB0000172	C00407	0.311725	0.0847087	0.151196	0.228164	0.275275	0.186641	0.198863	0.365795	0.23785	0.143372	0.186256	0.2843	0.292079	0.224094	0.217215	0.165286	0.254751	0.369977	0.140523	0.29042	0.354652	0.283423	0.241404	0.196369	0.243473	0.423681	0.26967	0.361656	0.311174	0.173652	0.270986	0.267428	0.321098	0.225768	0.246982	0.230029	0.308481	0.271661	0.247638	0.199108	0.192942	0.177767	0.176518	0.369807	0.207844	0.311901	0.168465
Kynurenine	HMDB0000684	C00328	0.0138771	0.00548463	0.00272983	0.0207072	0.0330503	0.0212085	0.0186573	0.00456375	0.00482884	0.0109479	0.00200685	0.0130783	0.0166764	0.0145487	0.00616404	0.00815855	0.0129618	0.0292661	0.0236581	0.0258244	0.0178548	0.0094095	0.00997875	0.0235497	0.0092719	0.0192494	0.00416013	1e-16	0.00252457	0.0159336	0.0206111	0.00399247	0.00961074	0.00897835	0.00979641	0.0184106	0.016932	0.00501751	0.0136801	0.0161986	0.0166119	0.00859866	0.0151916	0.00963946	0.00576076	0.0091634	0.00566224
Lactate	HMDB0000190	C00256	21.0486	23.4611	33.1131	69.6723	16.0815	25.9057	62.8312	40.0109	27.4102	19.3253	22.4811	10.7824	5.43671	18.6269	14.7981	20.8004	17.6651	34.8614	11.5643	17.8015	23.5303	13.1891	13.1304	22.9624	16.1516	7.92101	23.3798	26.8869	22.5464	6.84552	9.98027	25.0839	10.6751	9.85973	9.85409	11.4572	10.3054	14.5633	14.8566	11.1497	19.018	11.2966	30.4967	19.6408	18.814	13.4851	26.7025
Leucine	HMDB0000687	C00123	0.679037	0.235706	0.329617	0.518099	0.58462	0.364797	0.379774	0.621721	0.459742	0.29723	0.401651	0.58582	0.540562	0.398596	0.363873	0.335298	0.488528	0.641048	0.240073	0.470867	0.662345	0.495897	0.435583	0.367899	0.396476	0.729954	0.505526	0.602148	0.598866	0.286028	0.495828	0.521198	0.582319	0.403088	0.452842	0.457645	0.559768	0.466225	0.42751	0.35172	0.339337	0.318051	0.339696	0.639704	0.358124	0.508644	0.459933
Lysine	HMDB0000182	C00047	3.14417	0.699063	1.81756	1.37421	3.0643	1.43906	1.37798	1.8007	1.8826	1.64386	0.806346	1.92611	1.89371	1.16839	1.09071	1.69916	1.50642	2.381	1.27267	2.56583	1.5216	1.76215	1.51096	1.19907	1.15571	1.68037	1.85807	1.83363	2.0659	0.809215	2.18239	1.95884	1.17022	1.52992	1.54622	1.71299	1.76748	1.47732	1.75461	1.63797	1.25103	0.824223	1.62497	1.75953	1.37038	1.44319	2.18541
Malate	HMDB0000156	C00149	2.02625	0.683906	1.18544	4.28032	1.7109	1.83098	3.52856	2.3865	1.97831	1.33717	0.614991	0.820516	1.12928	1.29756	1.05813	1.33358	1.03265	1.81738	1.72004	1.15797	3.0081	1.04691	1.21022	2.44259	0.915916	1.18989	1.91137	1.9251	1.22534	1.06023	1.40512	1.63451	1.09072	0.579554	2.02609	0.829781	1.17037	1.26824	2.1601	1.87803	2.04929	1.01859	1.32665	1.14614	0.996935	1.10888	1.42062
Melatonine	HMDB0001389	C01598	0.0271151	0.0248077	0.039235	0.0601471	0.0614612	0.0355478	0.0504115	0.026137	0.0359285	0.0365974	0.0308239	0.0311689	0.0308383	0.0567004	0.0396733	0.0608033	0.0406762	0.0643932	0.0389753	0.0455489	0.0352122	0.0185545	0.0473705	0.0413439	0.0379299	0.017786	0.0245052	0.0353286	0.0230142	0.0156072	0.0413427	0.0676213	0.0159087	0.0345644	0.035352	0.0346271	0.0365513	0.053086	0.0531223	0.0381074	0.054461	0.0276229	0.0400178	0.0463743	0.0504976	0.0307286	0.0375527
Methionine	HMDB0000696	C00073	0.473634	0.10388	0.457839	0.416751	0.657929	0.233057	0.223866	0.208803	0.31132	0.24909	0.281966	0.151152	0.149226	0.110554	0.116397	0.137593	0.139028	0.200583	0.103792	0.119304	0.158434	0.126943	0.178563	0.105288	0.125271	0.172272	0.182546	0.144455	0.199443	0.0968452	0.139003	0.19138	0.0992938	0.103496	0.0768845	0.0846386	0.126877	0.113131	0.171617	0.142964	0.106674	0.082774	0.119528	0.14179	0.115975	0.126605	0.153208
Methylmalonylcarnitine	HMDB0013133		2.89106	2.48758	3.80703	2.38187	2.07398	3.52903	4.66531	4.5584	2.88004	4.40004	2.39338	1.74022	2.98731	2.64389	2.30679	3.07323	2.66664	1.54887	2.23634	1.15737	1.67107	4.03026	2.33209	1.31487	1.07222	2.53838	3.1536	2.31724	1.65495	1.70814	2.17418	2.09499	1.45514	1.92482	1.16506	1.66479	1.28258	1.56784	2.37406	2.07044	2.32525	1.994	3.51706	1.15612	0.753992	2.34028	2.17506
NAD+	HMDB0000902	C00003	0.765465	0.870065	1.84748	0.908972	1.05214	0.935278	1.00719	0.478385	0.672806	0.853565	0.737895	0.955669	0.877808	0.984791	0.298083	0.578293	1.62178	1.12012	0.644064	0.346221	1.68848	0.630671	0.357173	0.677039	0.198436	1.30971	0.71264	0.276049	0.430407	0.99955	1.42891	0.365681	0.918013	0.459976	0.72031	1.16699	1.13312	0.323072	1.38954	1.07188	1.1887	0.354594	0.751953	0.677985	0.333405	0.994773	0.476753
NADH	HMDB0001487	C00004	0.310391	0.220888	0.520601	0.211964	0.244218	0.229717	0.446201	0.0624804	0.227284	0.342437	0.148466	0.141868	0.172578	0.202616	0.0467696	0.0831753	0.232133	0.142902	0.0731222	0.0912279	0.126917	0.073725	0.0593792	0.128133	0.0266329	0.15602	0.111693	0.0600587	0.118136	0.244659	0.304508	0.146753	0.153399	0.0979663	0.125218	0.111314	0.298962	0.0698449	0.14892	0.139427	0.192562	0.0478106	0.163099	0.155452	0.0329991	0.173493	0.0387662
NADP+	HMDB0000217	C00006	0.0635445	0.0685208	0.212097	0.0865304	0.0934069	0.0725519	0.0881787	0.0497109	0.0954343	0.0637574	0.0673575	0.139183	0.124523	0.17589	0.0525508	0.0996126	0.270391	0.162407	0.111818	0.0603169	0.159415	0.0913915	0.0551385	0.13382	0.0303131	0.173361	0.114889	0.0372239	0.0500607	0.15686	0.184859	0.0349959	0.143382	0.0879495	0.101028	0.191421	0.185659	0.0364644	0.19144	0.153243	0.176827	0.0644846	0.123693	0.120665	0.0430191	0.166018	0.0720934
NADPH	HMDB0000221	C00005	0.016958	0.0149462	0.0297995	0.0188785	0.0203071	0.0168671	0.0295832	0.00347716	0.0207842	0.0161905	0.00990288	0.00740972	0.0163834	0.0157925	0.00626403	0.00779089	0.0137422	0.0163596	0.00736419	0.00878535	0.00997705	0.00577464	0.0043912	0.0133855	0.00262163	0.0150362	0.0104482	0.00366125	0.00810907	0.0211043	0.0287833	0.0110505	0.00729558	0.00441298	0.00446806	0.00740505	0.0142756	0.00520314	0.0118384	0.014565	0.0128363	0.00550617	0.0171365	0.0110974	0.00418869	0.0153585	0.00486154
Nicotinamide		C00153	4.1919	1.66813	3.77946	5.84254	5.44846	4.31269	1e-16	3.87126	5.65335	7.31801	1.40339	3.20014	3.10652	2.87849	2.11934	2.91419	2.29882	2.82184	2.94524	3.59033	2.4527	3.63013	2.42459	1.81929	2.08205	5.92053	2.34297	3.81239	3.55282	2.45077	8.40809	2.90604	2.17792	2.52496	1.8905	5.29466	3.24947	2.17785	1.91061	2.45798	2.75694	2.78597	3.46053	3.03368	2.30197	3.2509	3.61645
Ophthalmic acid	HMDB0005765	C21016	2.73528	0.474622	2.22692	0.742876	3.26469	1.68366	0.412677	1.45973	1.67869	1.09472	1.41575	0.957499	2.09647	0.62997	0.780982	0.493857	1.26509	0.851769	0.77795	0.765646	0.84272	1.17399	0.85312	0.326812	0.505721	0.896822	1.07161	2.65723	0.886625	0.642871	1.27844	0.648836	0.564633	0.673328	0.83087	1.18947	0.522788	0.884705	0.890526	1.11678	0.251249	0.591826	0.362714	1.39286	0.701636	0.62516	0.588629
Ornithine	HMDB0000214	C00077	0.82886	0.16431	0.319743	0.208558	0.209459	0.265837	0.157939	0.209828	0.378731	0.404993	0.424534	0.338426	0.303634	0.293774	0.223987	0.306771	0.328007	0.423579	0.249681	0.399522	0.44785	0.370145	0.393937	0.271122	0.242276	0.403411	0.427339	0.418766	0.312466	0.171223	0.392667	0.412607	0.220091	0.309224	0.306408	0.268096	0.314793	0.27876	0.365419	0.338143	0.258048	0.188317	0.313005	0.313266	0.306481	0.220988	0.381309
Oxiglutathione	HMDB0003337	C00127	28.3258	24.7318	18.6842	16.746	34.5148	28.667	32.3907	11.6208	12.593	35.7044	4.58038	53.4897	57.2767	34.6998	67.9383	43.1513	33.5454	90.9033	53.7189	68.3115	74.8804	51.5489	57.8757	28.8343	50.0683	48.2552	51.5907	63.8378	70.6498	43.712	57.0195	88.1683	35.1384	33.0663	61.6203	58.634	74.1752	83.5372	78.8706	68.7139	54.4712	52.8923	44.1514	43.5378	64.327	35.6313	54.3242
Pantothenic acid	HMDB0000210	C00864	2.75728	0.67079	9.71965	0.455515	2.40022	0.330431	2.92342	0.846015	0.351605	5.53273	0.0845093	6.65171	7.36865	1.42042	2.2238	2.91955	2.87079	8.16238	1.32006	1.77804	3.48327	2.45659	0.902181	1.19697	0.961048	7.56368	3.91654	1.54956	8.5615	1.64245	6.98311	10.015	1.06827	2.68972	1.67109	1.69167	3.13784	7.28291	2.34303	6.16674	1.51762	1.67394	1.51281	3.86452	3.28049	3.69015	7.92158
Phenylalanine	HMDB0000159	C00079	0.546663	0.2974	0.623618	0.689595	0.660979	0.346426	0.529066	0.598309	0.550776	0.513637	0.356796	0.334193	0.365144	0.241396	0.218913	0.228867	0.361697	0.312559	0.185065	0.250778	0.294591	0.286283	0.311796	0.231474	0.231118	0.331924	0.359582	0.333111	0.332909	0.231435	0.297347	0.323182	0.26347	0.195644	0.240164	0.240731	0.242443	0.242189	0.294272	0.27526	0.220737	0.191671	0.231958	0.332733	0.264333	0.285983	0.301708
Phosphoenolpyruvate	HMDB0000263	C00074	1.59913	0.809022	3.1995	1.46777	1.77897	1.32567	1.18487	3.68993	2.79416	1.54518	0.235268	2.06733	0.370269	0.414304	0.52945	0.307104	0.482397	0.985394	0.432126	1.29607	0.573037	0.464992	1.46433	0.434802	0.587044	1.15789	0.320698	1.41878	2.27489	0.88384	2.94742	1.27038	0.379103	0.8783	0.846946	2.83588	0.945087	0.882033	0.388161	0.708523	0.299552	0.682287	0.550647	0.94639	1.00612	1.22773	1.03843
Phosphorylethanolamine	HMDB0000224	C00346	0.450436	0.5192	1.26287	1.22876	0.879107	0.865953	1.30854	2.21706	1.68699	0.982429	0.629785	0.730864	0.675166	0.668857	0.717264	0.543566	0.976688	0.787195	0.338364	0.800135	0.565913	0.799543	1.28777	0.310292	0.846863	0.866989	0.726266	1.18805	1.53685	0.547988	1.57555	1.47886	0.385621	0.632891	0.359996	1.16277	0.655049	0.999094	0.349871	0.508376	0.313455	0.756976	0.565972	1.04512	0.831475	0.964631	1.34106
Proline	HMDB0000162	C00148	0.723877	0.178442	0.360987	0.593421	1.29874	0.338291	0.435272	0.726995	0.424985	1.46257	0.730515	0.504472	0.446818	0.246776	0.322397	0.399046	0.388564	0.234708	0.187639	0.492639	0.443443	0.270593	0.402298	0.218425	0.481209	0.826613	0.688346	0.958256	0.593053	0.265132	0.330418	0.578853	0.438536	0.405644	0.524128	0.253376	0.308266	0.399017	0.473438	0.603221	0.189772	0.207978	0.138381	0.589762	0.334498	0.283251	0.305252
PRPP	HMDB0000280	C00119	0.0167248	0.00610361	0.00214134	0.0112693	0.013265	0.00749423	0.0244847	0.00138109	0.00303885	0.0147222	0.00227974	0.00949336	0.0164475	0.00387044	1e-16	1e-16	0.00155865	0.00419731	0.00406802	0.00514377	1e-16	1e-16	0.000127545	0.000798643	0.000746848	0.00903823	0.00317256	0.000503703	0.000485223	0.00926978	0.00750333	0.000968488	0.00282183	1e-16	0.0124456	0.00786246	0.0100742	0.000581839	0.00274814	0.0425846	1e-16	1e-16	1e-16	0.00143057	0.00106211	0.00082662	0.00131807
Pyroglutamic acid	HMDB0000267	C01879	20.5665	10.4587	20.7134	5.184	7.75594	8.81269	7.60523	13.9766	28.5094	36.4477	3.74516	17.7485	18.8058	3.59533	3.14865	4.10898	6.13977	16.934	4.23588	6.11718	10.3215	6.02449	6.16606	2.70011	2.82837	14.4434	6.51424	3.46629	13.1872	3.41549	14.1778	11.0564	3.37572	2.81013	7.87567	12.5744	11.9833	6.75776	8.80505	11.0604	6.29972	3.52016	3.84155	3.91423	5.86975	6.95502	13.186
Pyruvate	HMDB0000243	C00022	4.22271	2.22521	3.79665	6.13534	4.97939	4.77883	5.12737	6.14885	3.93137	4.61276	1.61104	3.35494	1.43458	2.37345	1.95813	2.22931	3.90768	4.15865	3.1634	3.47353	3.83566	2.98674	3.99118	3.32377	7.30951	3.47	3.56475	7.66545	4.67122	2.158	4.01758	4.82754	2.17751	2.63273	3.28596	3.76378	3.12367	3.48962	3.47855	3.29592	2.82358	2.40211	5.08863	4.45559	4.9987	3.5827	6.8598
Ribose-5P	HMDB0001548	C00117	0.924941	0.614503	0.971206	1.66636	1.91027	1.84649	1.0723	1.87956	0.862354	1.05716	0.194955	1.29775	0.439471	0.441173	0.512831	0.297602	0.439471	0.6032	0.246864	1.08188	0.224832	0.407361	0.704937	0.49629	0.898095	1.21085	0.285828	0.614741	1.26829	0.481281	1.43001	1.57795	0.430298	0.49681	0.478214	1.68716	0.518339	0.398518	0.199276	0.366913	0.327392	0.637448	0.45678	1.06066	0.802056	0.878481	1.27201
S-adenosyl homocysteine	HMDB0000939	C00021	0.0239031	0.0106668	0.0166162	0.0166829	0.0223884	0.0123798	0.0171741	0.0212078	0.0140361	0.0272673	0.00562565	0.0293968	0.0218679	0.0125916	0.00782497	0.0121017	0.0174077	0.0177062	0.00943048	0.0191304	0.0185124	0.0116311	0.0161306	0.013487	0.0253128	0.0253288	0.0196244	0.0186353	0.0146218	0.0127748	0.0154978	0.0136844	0.0184838	0.0115922	0.0369219	0.0221617	0.0248293	0.0128759	0.0160196	0.0215731	0.0129263	0.00813193	0.0102582	0.0170588	1e-16	0.0132794	0.0167811
S-adenosyl methionine	HMDB0001185	C00019	0.274152	0.154563	0.307901	0.383676	0.356205	0.192687	0.203035	0.771452	0.371359	0.305338	0.13692	0.262772	0.152327	0.230468	0.196374	0.219454	0.242092	0.190991	0.118397	0.126892	0.192948	0.311798	0.151763	0.111788	0.231212	0.248599	0.198115	0.213158	0.252318	0.232013	0.239792	0.27055	0.180651	0.261099	0.18006	0.36213	0.319569	0.182987	0.243613	0.191996	0.207193	0.173613	0.182068	0.214815	1e-16	0.237741	0.312532
Sedoheptulose	HMDB0003219	C02076	1.78653	0.538083	1.94553	0.565893	2.65769	1.59776	2.23648	3.03758	2.54308	0.74008	2.25556	1.73432	1.41149	2.7992	0.773741	1.65791	1.37302	2.16322	0.857559	0.818609	1.03003	0.770801	1.27469	0.41301	0.968203	1.30301	2.38665	1.70016	3.17055	3.341	1.09812	1.52483	1.51598	0.590921	3.01966	1.78909	2.68268	5.00285	0.984108	4.93496	0.99276	0.910017	1.59641	0.529459	2.53384	0.956069	1.35651
Sedoheptulose-7P	HMDB0001068	C00281	0.116139	0.0804405	0.196189	0.218691	0.186715	0.118848	0.158368	0.114046	0.160296	0.325284	0.202537	0.186907	0.158097	0.136744	0.112739	0.0950008	0.0596113	0.103752	0.0766386	0.178237	0.14847	0.0556166	0.0677204	0.14325	0.0895408	0.114685	0.0909554	0.112688	0.154427	0.294367	0.129575	0.074222	0.228566	0.0335717	0.649029	0.261953	0.238048	0.198515	0.123828	0.472116	0.160094	0.0836853	0.0547577	0.236172	0.116154	0.0748087	0.134005
Serine	HMDB0000187	C00065	3.36605	0.629392	2.70064	2.24522	2.61419	1.66741	1.04014	2.08159	1.83896	2.0516	1.76653	2.26543	2.35861	1.50081	0.820202	1.1064	1.56528	2.08634	0.837204	1.43339	2.06239	1.14141	1.09387	0.960743	1.65027	1.81163	1.40282	2.36702	1.93488	0.941403	1.67058	1.62729	1.04808	0.976422	2.36327	1.89049	1.60574	1.48341	1.23454	1.5893	1.12793	0.734115	0.843438	1.13237	1.22331	1.00863	1.75393
Succinate	HMDB0000254	C00042	2.58968	4.60144	2.62614	2.41775	2.99277	2.13168	4.59399	5.21636	1.80551	2.3496	5.23897	1.86134	1.82719	4.44632	3.43551	2.78489	3.06267	4.23698	2.04881	2.05561	3.28044	3.90296	0.741982	2.25207	0.929883	1.14931	2.32695	0.0175503	1.05442	1.77799	0.648297	0.470489	3.7315	2.08294	2.23538	3.63632	3.87167	3.05197	2.95106	1.81226	3.62402	1.95377	2.32372	4.0191	1.29223	2.89807	1.14264
Succinyl_AMP	HMDB0000536	C03794	0.118009	0.0519871	0.0862158	0.248373	0.228762	0.130946	0.219992	0.231665	0.12073	0.132848	0.0308689	0.0796071	0.0169172	0.0853261	0.124372	0.12468	0.0823648	0.223161	0.0417582	0.0692288	0.0891592	0.0793411	0.131283	0.0414238	0.0860713	0.154957	0.0869355	0.237864	0.129206	0.0458871	0.113225	0.223227	0.0613978	0.0221449	0.077361	0.0918305	0.0858294	0.103822	0.0485914	0.0778305	0.0438496	0.079768	0.127745	0.0740169	0.0766166	0.122305	0.190667
Taurine	HMDB0000251	C00245	123.719	82.3751	113.486	110.996	126.505	105.92	161.569	132.938	136.845	128.601	41.9732	139.607	175.459	105.429	92.3042	126.318	132.088	171.605	97.5303	108.691	187.682	107.9	141.462	69.0707	97.0658	117.726	137.334	130.35	115.525	103.477	175.916	156.227	106.509	76.9677	146.178	169.43	182.297	152.048	136.764	205.783	100.903	68.1904	102.917	102.124	149.262	105.579	125.04
Threonine	HMDB0000167	C00188	5.04498	1.26228	1.22454	3.49682	5.24391	3.34639	3.42694	1.59731	2.23124	2.78718	1.3763	2.65435	2.88357	1.48991	1.39965	2.09948	1.75093	4.47674	1.82982	2.93074	3.17517	1.53374	1.37919	1.81251	1.16832	3.63026	1.76712	2.09912	2.02266	1.03104	2.96461	1.89749	1.81154	1.18805	3.06333	1.97105	2.47679	1.7296	2.61595	2.52205	1.77333	0.9203	1.34887	1.42149	1.4164	1.27564	1.62696
Tryptophan	HMDB0030396	C00806	0.151677	0.109955	0.151362	0.226329	0.224936	0.139981	0.112522	0.194977	0.146136	0.188413	0.0802545	0.187211	0.152222	0.121651	0.11535	0.131674	0.118369	0.202104	0.115479	0.188825	0.227166	0.136332	0.142759	0.121145	0.137954	0.128423	0.194233	0.226639	0.157021	0.160137	0.194508	0.19652	0.151196	0.111679	0.162128	0.141016	0.146729	0.160799	0.160904	0.15439	0.0945264	0.0982714	0.0937368	0.178418	0.151498	0.133529	0.161488
Tyrosine	HMDB0000158	C00082	0.842686	0.25608	0.58065	0.658917	0.823256	0.522226	0.470481	0.556522	0.634149	0.711957	0.372238	0.489502	0.722729	0.396841	0.42662	0.505023	0.514688	0.578771	0.400475	0.520258	0.827147	0.452442	0.674421	0.419318	0.36521	0.55561	0.612038	0.593463	0.591706	0.37322	0.614731	0.746718	0.523956	0.386259	0.340033	0.411046	0.510496	0.507244	0.568203	0.545318	0.420183	0.354416	0.315338	0.549973	0.575549	0.390418	0.608508
UDP	HMDB0000295	C00015	0.250773	0.247052	1.01137	0.283104	0.624841	0.277406	0.592517	0.198317	0.45265	0.223373	0.785943	0.687382	0.703394	1.52739	0.265167	0.614739	1.56686	0.933054	0.325106	0.278132	0.72428	0.510692	0.399279	0.253869	0.210816	0.487829	0.841966	0.276227	0.254548	0.640481	0.627915	0.403642	0.362115	0.276261	0.477535	0.638956	0.835782	0.413929	0.641429	0.890358	0.399241	0.237085	0.679863	0.644821	0.457768	0.698952	0.331024
UDP-HexNac	HMDB0000290	C00043	0.214442	0.217101	0.728739	0.315507	0.391613	0.314591	0.370287	0.318789	0.342255	0.363399	0.338271	0.282558	0.39885	0.467647	0.130511	0.207289	0.681744	0.329343	0.137812	0.15647	0.49435	0.263818	0.207911	0.247089	0.134595	0.324568	0.301763	0.131695	0.160176	0.568904	0.303339	0.24901	0.371792	0.178697	0.342938	0.520156	0.467411	0.154506	0.461884	0.448029	0.272192	0.145505	0.217363	0.458164	0.278683	0.406366	0.189391
UDP-HexNac	HMDB0013112	C01170	0.214442	0.217101	0.728739	0.315507	0.391613	0.314591	0.370287	0.318789	0.342255	0.363399	0.338271	0.282558	0.39885	0.467647	0.130511	0.207289	0.681744	0.329343	0.137812	0.15647	0.49435	0.263818	0.207911	0.247089	0.134595	0.324568	0.301763	0.131695	0.160176	0.568904	0.303339	0.24901	0.371792	0.178697	0.342938	0.520156	0.467411	0.154506	0.461884	0.448029	0.272192	0.145505	0.217363	0.458164	0.278683	0.406366	0.189391
UDP-HexNac	HMDB0060522	C00203	0.214442	0.217101	0.728739	0.315507	0.391613	0.314591	0.370287	0.318789	0.342255	0.363399	0.338271	0.282558	0.39885	0.467647	0.130511	0.207289	0.681744	0.329343	0.137812	0.15647	0.49435	0.263818	0.207911	0.247089	0.134595	0.324568	0.301763	0.131695	0.160176	0.568904	0.303339	0.24901	0.371792	0.178697	0.342938	0.520156	0.467411	0.154506	0.461884	0.448029	0.272192	0.145505	0.217363	0.458164	0.278683	0.406366	0.189391
UDP-hexose	HMDB0000286	C00029	1.20573	0.291509	2.04968	0.442412	1.06516	0.580865	0.676563	1.07014	1.43711	0.737007	0.0801122	0.999963	1.6493	0.577498	0.671929	0.752535	0.730847	0.771549	0.422845	0.334254	0.808904	0.628717	1.78581	0.0855859	1.99845	0.486489	1.34726	3.18251	2.15856	0.594905	0.858172	3.39971	0.361258	0.488429	0.992968	0.735026	0.763416	2.85656	0.645115	2.30365	0.203874	0.345438	0.322694	0.566509	2.5754	0.550005	1.49371
UDP-hexose	HMDB0000302	C00052	1.20573	0.291509	2.04968	0.442412	1.06516	0.580865	0.676563	1.07014	1.43711	0.737007	0.0801122	0.999963	1.6493	0.577498	0.671929	0.752535	0.730847	0.771549	0.422845	0.334254	0.808904	0.628717	1.78581	0.0855859	1.99845	0.486489	1.34726	3.18251	2.15856	0.594905	0.858172	3.39971	0.361258	0.488429	0.992968	0.735026	0.763416	2.85656	0.645115	2.30365	0.203874	0.345438	0.322694	0.566509	2.5754	0.550005	1.49371
UMP	HMDB0000288	C00105	0.104931	0.0338548	0.0891234	0.05095	0.0956978	0.0326409	0.140844	0.0346406	0.0518579	0.0711369	0.0159437	0.111421	0.0644265	0.0520523	0.0662603	0.0612817	0.0622807	0.13217	0.0376008	0.0430797	0.100511	0.0459926	0.0672753	0.0338769	0.0608434	0.0459079	0.0761707	0.121496	0.0699625	0.0689447	0.0625838	0.120657	0.0478063	0.0173004	0.0893195	0.0790504	0.072284	0.122436	0.0481287	0.124073	0.0423655	0.0539009	0.054552	0.0355074	0.104982	0.0405986	0.068133
Uracil	HMDB0000300	C00106	0.0211824	0.0058146	0.00604184	0.016596	0.0429327	0.0153432	0.0121982	0.0125841	0.0291219	0.0144387	0.0358459	0.0186082	0.0178627	0.0153901	0.00541565	0.00457291	0.00739396	0.00466002	0.00973768	0.0393753	0.00360633	0.0155691	0.0109287	0.0232586	0.02018	0.0278454	0.00996063	0.023325	0.00719584	0.0191238	0.019781	0.0021403	0.0243232	0.00912099	0.0134772	0.0209788	0.0196651	0.00244898	0.00693579	0.00940992	0.0110493	0.00450652	0.00463057	0.0306342	0.00921385	0.0114571	0.0095046
Uric acid	HMDB0000289	C00366	6.49853	5.57938	7.60717	9.71979	19.1501	11.685	21.489	19.2731	22.3837	17.9631	3.98971	16.6396	23.6052	7.57911	11.5194	6.60051	18.5225	15.7093	9.34342	30.3063	13.5575	15.5777	17.485	5.23348	19.1067	23.7561	19.8213	26.5388	21.6002	8.2668	17.9865	37.0806	17.0443	10.0502	19.8533	18.0594	12.8534	16.4387	9.67815	12.6966	9.71968	9.20598	9.95028	29.0626	8.00857	15.9291	20.8956
Uridine	HMDB0000296	C00299	0.288988	0.18724	0.210798	0.436511	0.52632	0.403299	0.366213	0.581484	0.499094	0.227752	0.247741	0.408351	0.311191	0.461076	0.473891	0.365864	0.520212	0.4329	0.307682	0.697601	0.424405	0.377412	0.411426	0.474352	0.565406	0.597728	0.504581	0.480851	0.624676	0.52166	0.679743	1.04337	0.698771	0.423418	0.524311	0.482678	0.621473	0.390798	0.410021	0.455338	0.397326	0.382189	0.357669	0.835929	0.536225	0.540652	0.457087
UTP	HMDB0000285	C00075	0.167335	0.0877314	0.295187	0.0414934	0.0923459	0.0415385	0.125557	0.0264341	0.0617985	0.152431	0.0362318	0.226517	0.391715	0.193006	0.0598708	0.305759	0.367197	0.128134	0.0835814	0.0372419	0.126307	0.174308	0.148332	0.0245705	0.11378	0.0544002	0.188566	0.0789545	0.102439	0.124387	0.0551218	0.0987205	0.0404432	0.181509	0.108543	0.197621	0.158641	0.178635	0.132131	0.199145	0.0525111	0.0663202	0.0916286	0.102535	0.287545	0.0893572	0.171944
Valine	HMDB0000883	C00183	0.482509	0.18047	0.239852	0.416567	0.392199	0.281496	0.273159	0.413442	0.316306	0.241079	0.313627	0.633239	0.555093	0.411494	0.405656	0.349172	0.533896	0.606691	0.295745	0.593225	0.752305	0.530501	0.508958	0.362824	0.425315	0.772663	0.521922	0.747348	0.624009	0.370304	0.609577	0.611501	0.606952	0.441292	0.531885	0.523352	0.57051	0.557651	0.430276	0.418695	0.385464	0.342718	0.324056	0.733043	0.469834	0.558103	0.485048
Xanthine	HMDB0000292	C00385	1.44395	0.778799	0.401968	1.90507	5.70454	0.689574	1.74144	2.353	1.30322	1.65235	2.94251	1.73657	7.9798	0.837918	1.44265	1.20984	3.30757	3.13925	1.29613	2.72309	2.34139	1.64886	3.07747	0.991976	0.861492	2.49891	1.64179	1.50758	3.40489	1.84198	1.55954	5.58364	1.71576	0.90533	0.890735	1.09492	1.73804	1.48272	1.52527	0.991326	1.75064	0.824763	0.628727	3.53484	1.19712	0.786505	1.56395
[truncated: 12 more columns]

## Sheet: Lipids (major classes)
Lipid class	NF Donors												HCM patients
	1666	1698	1708	1713	1716	1727	1739	1763	1767	1785	1789	1801	233	235	239	244	247	252	254	256	257	260	261	268	273	274	275	276	277	278	282	286	289	UMCU 9	231	234	236	243	246	251	253	255	259	262	263	265	267	269	272
													G-Negative	G-Negative	G-Negative	G-Negative	G-Negative	G-Negative	G-Negative	G-Negative	G-Negative	G-Negative	G-Negative	G-Negative	G-Negative	G-Negative	G-Negative	G-Negative	G-Negative	G-Negative	G-Negative	G-Negative	G-Negative	G-Negative	G-Positive	G-Positive	G-Positive	G-Positive	G-Positive	G-Positive	G-Positive	G-Positive	G-Positive	G-Positive	G-Positive	G-Positive	G-Positive	G-Positive	G-Positive
DG	860.993	1159.54	966.164	986.876	1088.44	1188.34	868.962	1069.93	1099.59	738.033	1345.72	794.979	643.588	235.395	629.441	714.076	640.311	871.195	778.367	311.174	284.731	289.985	742.949	412.183	366.94	364.909	732.84	500.997	380.931	510.528	682.142	236.227	930.599	823.183	595.488	716.721	97.1518	640.119	616.728	274.175	382.318	396.157	596.673	748.179	1149.05	354.219	295.895	915.829	917.674
LPS	0.0205869	0.0164608	0.0527692	0.0318659	0.0455543	0.0381355	0.039838	0.0312032	0.0348485	0.0275915	0.0332975	0.0221553	0.0549007	0.0406178	0.0524071	0.0766872	0.053303	0.0513221	0.079068	0.0823782	0.0675929	0.0778912	0.102858	0.047639	0.0778288	0.0574653	0.0657571	0.0293348	0.0499216	0.0728712	0.0512271	0.0609445	0.0784999	0.0571705	0.0654578	0.0949053	0.040959	0.0821665	0.0760582	0.0589124	0.144019	0.0464529	0.0700997	0.0567755	0.040185	0.0499716	0.107893	0.0858311	0.0873886
LPC[O]	0.184772	0.0951766	0.411068	0.240642	0.167237	0.148638	0.123976	0.202416	0.322946	0.164866	0.238553	0.12059	0.335452	0.23997	0.606844	0.499049	0.380577	0.422366	0.67412	0.410876	0.445951	0.366382	0.445755	0.391742	0.69564	0.845786	0.337108	0.347029	0.465195	0.407666	0.56665	0.289793	0.368503	0.379038	0.513639	0.496449	0.295876	0.637732	0.451234	0.394101	0.364982	0.301784	1.25727	1.20402	0.465985	0.345993	0.474456	0.556562	0.421583
1-acyl LPC	4.73448	4.17179	15.199	9.95761	5.36305	5.78897	4.51989	8.11504	9.12083	6.86005	10.3506	4.4947	12.3539	10.9566	13.9634	13.657	15.5477	11.1046	25.5798	8.70744	22.8768	14.7031	13.9487	12.7986	19.9152	32.2402	15.0033	12.8156	15.3819	14.3932	14.7783	9.80771	12.8379	12.0576	15.4173	12.279	21.0481	20.0968	18.3481	13.5128	16.6762	9.11409	44.9294	32.5199	22.9178	13.6594	14.9343	23.2289	19.4836
C1P[d]	0.272779	0.148679	0.329609	0.141666	0.0839289	0.123642	0.165801	0.165848	0.175888	0.221288	0.29083	0	0.130807	0.0807132	0.0479921	0.0847622	0.115624	0.107479	0.0288727	0.0399911	0.0680614	0.0614193	0.149364	0.0843975	0.0535606	0.0119715	0.141995	0.031357	0.0962485	0.115244	0.0729887	0.0225237	0.0796817	0.169263	0.134477	0.174669	0.0330514	0.289436	0.154964	0.0264406	0.191927	0.051968	0.106651	0.0916488	0.12954	0.0370953	0.0890644	0.0928701	0.345978
AC-OH	117.465	21.2284	55.7549	159.826	67.0638	171.165	52.6766	88.3262	77.6929	189.562	109.584	4.33045	19.0596	7.73275	26.4296	9.00032	9.02404	23.0946	31.1614	21.4951	8.70749	15.9357	10.0952	17.5894	5.61871	3.15075	20.0366	11.3371	13.4853	35.6825	11.4323	5.79992	24.604	7.70761	8.47475	16.8499	5.35865	23.2005	14.6653	25.4561	8.74064	17.2373	8.54014	14.3493	14.211	18.8888	7.06878	16.8205	17.8846
LPE[O]	0.157421	0.0637238	0.210076	0.148798	0.109862	0.111856	0.0759845	0.0891964	0.258028	0.0826083	0.120948	0.048446	0.111022	0.0711601	0.271365	0.212395	0.149817	0.179116	0.382377	0.211238	0.131453	0.122535	0.237948	0.105035	0.369874	0.393236	0.169356	0.200382	0.174145	0.303444	0.372085	0.154054	0.392521	0.277292	0.311245	0.227678	0.0697424	0.30307	0.150117	0.13099	0.200926	0.105687	0.993715	0.7223	0.239513	0.121649	0.171959	0.311758	0.273762
DG[O]	11.2608	2.15182	5.64624	10.6521	3.93692	5.05018	2.96773	1.67633	9.48883	3.01213	3.25775	2.43392	3.09339	1.29955	1.84747	2.83723	1.95356	3.87376	3.55593	1.67682	1.47676	0.823518	3.04717	1.35149	1.78877	1.2059	1.97756	1.71145	1.88473	4.07899	2.58579	0.862847	3.84542	4.37892	2.82073	3.69312	0.461191	2.20606	1.67751	0.952829	1.59142	1.81537	2.53776	3.32761	2.45927	1.30624	0.993445	3.81377	3.26793
GA1[d]	0.978116	0.397452	1.34002	1.65434	1.63818	2.12305	0.90659	1.45614	0.961865	1.01621	0.734668	0.499252	1.51921	1.41389	2.72309	1.57082	2.31762	2.86481	1.73155	2.35183	1.94011	2.58783	1.733	1.67486	2.25192	2.12843	1.23141	1.36069	2.15926	2.17753	1.75893	2.13537	1.26061	1.47821	2.11653	1.69493	1.1976	1.58104	1.57771	2.07079	2.36663	2.3602	2.84013	1.02869	2.1808	1.89133	2.58837	1.29471	1.40901
AC	855.249	287.946	635.76	932.657	311.306	974.532	611.804	735.865	393.526	876.421	754.186	87.6849	314.742	100.903	290.399	208.003	274.757	331.06	546.156	270.887	133.946	289.414	218.229	312.166	177.559	130.414	480.186	360.509	292.269	568.408	171.063	120.432	412.763	245.984	70.7719	124.284	98.7773	196.808	199.837	357.491	174.658	334.329	198.463	203.32	432.372	146.609	264.856	330.884	364.057
TG	667.74	1172.97	1207.66	1496.32	1651.55	1711.12	1216.53	1505.96	649.182	1483.17	1029.57	918.963	889.38	410.133	980.365	989.98	1396.44	941.602	1088.96	1137.21	742.515	1055.95	463.065	1511.61	391.873	974.067	723.751	1535.45	657.843	633.206	1233.23	846.388	1056.85	521.463	690.986	785.492	432.703	466.231	813.734	1121.15	769.872	914.527	1476.72	707.534	978.539	706.534	480.245	971.672	752.138
LPC	10.9518	7.01334	25.383	17.478	13.7753	13.9715	9.83567	15.099	15.1786	14.2168	18.4684	7.28879	12.8189	13.4635	22.7044	20.1426	22.5393	19.2311	24.0195	12.0005	27.6296	16.1542	23.9414	14.5901	25.3721	33.9196	13.5799	20.1337	20.9441	13.6262	22.1044	14.9042	13.4892	16.3018	22.9121	13.8831	22.3011	19.2163	23.1021	17.3169	17.7714	14.7053	50.9246	40.76	27.4433	18.1504	20.9221	31.2897	17.0624
PE[O]	9.26123	4.25826	3.95417	8.2361	4.20486	7.36307	4.17478	4.60937	8.08644	7.37327	5.44366	2.12336	3.48729	2.08138	5.62101	4.09751	2.5421	3.6176	6.39548	3.43033	2.37076	2.29952	4.40088	2.23955	2.83485	3.96068	2.82479	4.60551	2.68494	3.11872	3.91515	3.28897	8.61818	2.96314	4.14523	3.03406	2.19341	3.77443	3.85365	3.42205	4.46058	4.21279	4.00359	2.3834	3.82622	4.17002	2.40255	4.7685	2.61605
Cer[d]	15.925	16.2785	19.7758	17.3644	31.5621	24.4405	23.0314	32.7677	22.0738	21.6357	25.2546	9.19689	16.1453	7.51023	17.8853	15.9576	19.473	16.0926	18.4475	12.1319	9.42895	11.9317	14.8106	11.7798	11.9871	12.9932	17.3599	16.4541	10.7334	21.5568	16.6789	10.5064	21.5186	15.2887	12.4444	16.9847	5.38738	16.9193	14.4402	11.5766	14.2306	12.851	22.5244	19.5275	18.1694	9.57938	11.2181	21.374	21.8495
HexCer[t]	0.00893146	0.00461488	0.0128826	0.017499	0.0236264	0.010007	0.139225	0.0085672	0.0170689	0.0108306	0.00574672	0.0276006	0	0.00160872	0.00441307	0.00505954	0.00238391	0	0.00303387	0.00353355	0.00459828	0.00751312	0.0100689	0.0131891	0.00431833	0.00406413	0.0159081	0.00672784	0.00868538	0.00656559	0.0105644	0	0.00739384	0.0172957	0.0137072	0.00741611	0	0	0	0.00443188	0.0389929	0	0	0	0.0083961	0.0030041	0.00184584	0.00312492	0.00718246
TG[O]	24.8949	13.2727	22.232	32.3634	43.5585	67.8581	18.8963	16.1576	21.5785	22.9395	18.4636	12.4489	20.3005	9.43463	13.4391	17.798	30.8785	25.2261	36.4487	11.5054	9.69472	15.3032	9.124	8.55202	9.14504	13.8681	9.63224	23.3878	15.7226	21.3262	12.7128	13.6001	40.0788	10.6368	16.7092	14.2499	4.55747	7.47652	9.00649	17.0701	12.6343	15.9103	41.8615	12.1958	16.3712	11.4302	5.63787	20.9168	16.2414
PA	3.51134	2.68412	3.23349	5.58113	5.094	5.69755	4.62413	3.92867	3.55551	3.70014	5.12002	4.20228	4.12682	6.15395	5.92235	9.66146	5.7164	6.92097	4.77853	5.84613	5.87851	4.45139	7.88564	3.79644	7.05671	4.34546	4.56366	5.7084	3.12901	3.61982	5.22726	4.24085	3.36316	5.03012	11.4284	6.93298	2.92951	4.07637	4.66006	5.39174	9.59891	4.4719	6.60512	6.50739	6.52981	4.38704	6.34537	8.8749	4.26219
LPI	0.0638932	0.0653348	0.175426	0.203697	0.149378	0.139129	0.147258	0.113423	0.0958238	0.132361	0.0955241	0.061691	0.148014	0.153316	0.137022	0.101423	0.179607	0.161688	0.167517	0.299458	0.126962	0.220889	0.112221	0.113524	0.184008	0.137475	0.21671	0.111072	0.155102	0.160954	0.105869	0.156641	0.316653	0.150825	0.110371	0.206417	0.145482	0.283197	0.226524	0.154249	0.383783	0.12183	0.163332	0.176471	0.126766	0.120324	0.496082	0.200409	0.222335
PS	89.1809	85.6779	98.7744	141.94	184.551	137.661	131.622	110.806	116.303	109.158	95.2361	83.3935	107.435	88.474	150.632	167.276	137.167	124.278	141.086	132.326	114.662	153.88	140.156	123.032	179.603	164.915	137.519	144.183	145.39	133.997	132.328	141.101	156.541	157.547	140.9	105.194	88.1773	121.425	143.434	148.052	165.328	162.778	160.518	116.159	164.494	109.406	159.8	165.948	119.143
PC[O]	10.6994	4.82173	10.1994	14.2941	13.3935	9.76266	10.0749	10.382	7.42182	12.2312	8.42544	5.36438	9.55814	9.71478	13.5426	12.4416	13.0682	21.0631	12.8806	17.8167	11.5188	12.1097	12.7948	11.6886	12.9286	14.1342	9.81477	15.2302	9.9274	10.7632	14.1679	12.9456	11.4138	9.4967	12.6504	10.3311	10.1514	10.4651	11.0899	15.5146	18.4184	16.685	15.7038	11.0072	12.8333	14.0987	11.761	9.36202	10.4161
CE	427.132	187.673	606.485	461.942	436.31	363.025	259.997	566.558	394.738	385.167	393.396	522.524	302.444	768.67	616.954	646.983	600.754	1296.63	935.979	408.02	519.261	833.725	922.988	589.628	843.28	472.81	428.532	336.534	1083.1	869.593	245.615	351.253	672.519	1163.28	616.509	207.984	394.152	490.345	411.331	364.513	501.277	675.962	391.208	633.878	563.904	895.544	506.122	444.387	546.467
SM[d]	178.057	116.771	208.531	248.095	291.606	221.609	221.929	206.811	190.487	197.787	174.685	124.207	174.538	173.773	281.765	290.604	278.434	276.781	242.342	252.9	233.074	262.515	250.848	213.438	282.494	243.31	196.973	249.558	214.27	203.52	268.758	247.289	241.347	250.314	237.33	211.878	153.53	225.754	250.325	244.092	256.667	232.142	312.942	232.089	286.06	215.659	222.187	242.11	231.938
LPA	7.79217	2.92187	3.79583	7.57992	3.70736	5.61542	3.28941	3.981	3.11256	3.54552	5.6065	1.79742	1.99468	2.68271	4.24925	4.16617	4.19972	3.28767	1.61991	3.761	2.27798	3.74882	6.97587	3.22474	3.66441	0.499198	3.60544	3.04868	1.32956	1.93728	1.40119	3.44947	2.88549	3.44953	2.07446	2.63516	1.48014	2.13701	2.41637	2.6709	4.18131	1.53853	1.55861	3.14651	5.01459	2.49078	4.3133	6.33993	4.10432
DLCL	0.0663736	0.0221672	0.165311	0.131362	0.0856162	0.0521931	0.0481926	0.0734725	0.00965859	0.045088	0.1053	0.00835958	0.122681	0.134626	0.0977684	0.106047	0.142605	0.134511	0.162717	0.101069	0.0905105	0.111636	0.132051	0.0816846	0.124118	0.0685047	0.0837734	0.107365	0.100596	0.203317	0.0613048	0.0417077	0.182854	0.094876	0.0780274	0.090555	0.0782772	0.205472	0.093787	0.157293	0.321272	0.124304	0.171233	0.130899	0.195322	0.0607284	0.135985	0.0933295	0.157057
SPH[d]	0.633459	0.404237	0.690711	1.02843	1.11135	0.83067	0.486424	0.83259	0.961508	0.839728	0.695268	0.30142	0.369924	0.34212	0.575114	0.830513	0.595082	0.636051	0.441734	0.379255	0.411003	0.403679	0.55138	0.522914	0.684848	0.769083	0.491183	0.515309	0.577352	0.550438	0.633283	0.480993	0.665586	0.542409	0.616918	0.392252	0.276347	0.459952	0.433034	0.400591	0.483025	0.461145	0.616662	0.619174	0.497265	0.3658	0.484038	0.675877	0.525712
DG[P]	24.704	6.96749	26.9226	34.4694	14.8243	22.8253	10.5332	9.33333	19.9956	10.846	19.2218	5.93565	16.3062	6.48059	11.2199	13.425	10.3025	17.6315	18.1934	7.11433	8.00692	5.44704	13.1592	6.61559	12.0078	4.2794	14.9594	7.71902	9.00116	14.6158	12.1434	3.85787	21.4998	22.0459	8.21545	16.6485	1.88335	10.675	8.42785	4.72771	5.76249	5.45743	13.9724	23.5354	17.2829	5.39448	3.97459	19.6065	22.5762
BMP	73.1056	31.3105	107.807	74.1861	74.0524	56.5108	42.3902	71.0195	65.9107	60.9662	57.1264	13.9777	24.755	22.5842	38.3529	56.7377	47.1183	55.1425	39.518	40.8482	23.4006	35.5763	74.942	59.6848	46.0691	37.1725	47.9926	34.4841	28.8402	53.6264	52.4546	12.9118	39.1817	50.8736	33.3303	34.3866	12.5251	30.5163	30.1931	28.6805	44.3295	18.3281	47.8539	63.7887	56.8604	22.6501	29.7455	63.4945	57.9039
Hex3Cer[t]	0.0547422	0.0146127	0.0457227	0.0724816	0.0587787	0.0684326	0.0236118	0.0377032	0.0353561	0.038029	0.0281665	0.0244935	0.019204	0.00829983	0.0347029	0.0354607	0.0570639	0.0292442	0.0637937	0.0259391	0.0114601	0.0306436	0.018645	0.0226778	0.0269909	0.0180488	0.0317471	0.0155765	0.0266455	0.0553393	0.021363	0.023875	0.0685243	0.0149711	0.023625	0.0261233	0.0125656	0.0163045	0.0196004	0.0171691	0.0272084	0.0154917	0.0691406	0.0324848	0.0740225	0.0228814	0.0193818	0.0199527	0.0476372
HexCer[d]	1.96152	1.45491	2.91617	2.86201	3.36989	3.22196	1.68131	2.50772	2.81958	1.73829	1.76387	1.35064	1.58031	2.2521	2.46671	2.31214	1.40363	1.75408	1.66907	1.50592	1.22959	1.63799	2.39053	2.19476	1.96994	3.32603	1.45508	1.85363	1.7576	2.92944	2.05604	1.58784	1.73249	2.03544	3.3136	1.66983	0.951595	1.38967	1.2753	1.69605	1.89343	1.62559	1.47659	2.0056	1.50472	1.56345	1.94149	1.80515	1.32812
MG[O]	0.144522	0.0333363	0.0329356	0.122969	0.0490725	0.0872199	0.0440527	0.019512	0.0560185	0.0527327	0.0268556	0.291765	0.0409905	0.0301289	0.0349969	0.0394324	0.0388322	0.0504736	0.0409615	0.043249	0.0407432	0.0289815	0.0581032	0.0360689	0.040608	0.0387302	0.0236437	0.0317643	0.04778	0.041861	0.0426096	0.0241434	0.0353058	0.0304417	0.0512712	0.0479112	0.0146728	0.0314793	0.0297943	0.0361333	0.0419249	0.0575281	0.0449164	0.0481691	0.0450682	0.0420592	0.0311309	0.0387117	0.0249785
GA1[t]	0.0287596	0.00859158	0.0291385	0.0456885	0.028822	0.025763	0.0134684	0.0114565	0.0186384	0.0353022	0.0114839	0.00939862	0.00914834	0.00543101	0.0131732	0.0155452	0.0278879	0.0317095	0.0312976	0.0125129	0.0166054	0.0256811	0.0144017	0.00613102	0.0291054	0.00416541	0.0152201	0.00756986	0.0113719	0.0245131	0.0161506	0.00416853	0.0306722	0.0157895	0.0141008	0.0251708	0.00649146	0.0119467	0.0145255	0.00641512	0.0216706	0.00549902	0.0320349	0.0125115	0.0420323	0.0104589	0.00789449	0.0100617	0.0425968
LPE[O+P]	1.66068	1.55371	4.07263	4.69844	2.88333	2.5522	1.64653	2.26829	3.41348	2.00607	3.054	1.44413	1.85626	0.85501	2.8227	3.05566	3.39649	2.19239	5.55283	2.97925	1.91376	2.87409	3.02073	2.68642	6.50148	3.45764	3.40633	2.70234	3.13802	3.35905	4.91445	2.40215	3.91372	3.57825	1.99735	3.53941	1.24674	3.10446	3.32251	1.697	2.38999	1.93019	15.7249	8.83561	5.10269	1.89716	2.74278	5.61151	4.36342
PC	306.375	265.675	382.335	474.144	518.811	477.299	376.987	476.968	320.824	413.523	323.107	252.172	304.494	287.899	498.779	461.055	574.515	493.292	479.385	444.836	412.209	438.831	395.824	357.893	427.645	412.291	373.837	499.145	349.611	391.637	481.772	417.175	444.082	373.415	365.402	312.749	288.452	349.618	423.187	441.479	490.724	442.731	531.129	385.692	573.693	386.85	380.164	444.41	409.355
PA[O+P]	0.65445	0.268221	0.503086	0.721367	0.804287	0.77105	0.631329	0.672769	0.408955	0.551593	0.591112	0.492431	0.436389	0.575443	0.788379	0.897283	0.788957	0.860087	0.622391	0.801149	0.713344	0.60819	1.12868	0.553755	0.897198	0.453583	0.307859	1.03107	0.4721	0.472862	0.569103	0.588257	0.429299	0.660893	0.991406	0.509164	0.38746	0.364605	0.542917	0.841654	1.0747	0.554751	1.05217	0.619567	0.594603	0.534558	0.881285	1.25081	0.530412
PG	27.6543	17.3965	31.3629	27.3264	37.6374	40.4888	19.3779	32.7066	27.8696	29.9553	35.3328	7.43178	18.1832	12.0485	24.0677	25.0753	27.1708	21.9199	24.7661	15.1345	14.9385	17.3309	23.0814	16.9599	16.5986	13.9639	18.6403	24.7967	13.2479	23.3767	23.6479	16.0395	29.621	23.2854	23.0739	20.2083	8.95393	29.4598	30.5189	19.532	18.9977	24.8051	30.5813	31.5194	35.7841	13.1069	13.1444	35.538	25.1476
PE[O+P]	222.112	127.801	238.46	315.275	286.501	261.782	224.115	243.412	185.514	194.516	236.439	105.837	184.513	179.36	293.325	268.616	318.564	288.115	274.306	254.244	222.199	280.689	259.666	234.445	287.626	210.098	202.543	272.841	203.308	213.262	251.033	214.739	266.61	231.682	219.621	228.298	138.807	203.95	252.612	263.977	237.091	239.111	287.759	212.893	311.013	163.123	252.189	280.501	238.607
LPE[P]	5.88053	4.10456	13.2609	12.247	6.49381	7.37345	4.56722	6.58573	10.1474	5.59293	9.80441	2.96013	5.70029	3.03309	7.62876	7.73804	8.31469	6.51628	16.1255	7.41012	4.86197	7.45381	8.48581	6.20694	15.1951	8.428	9.66854	6.37709	7.99288	10.3286	13.0118	5.30528	10.8344	10.0789	6.16641	9.51746	2.6982	10.8104	9.36541	4.5231	5.96653	4.79548	46.4309	30.7573	14.211	4.52568	6.04155	14.4615	13.6594
PE	138.673	127.194	168.653	268.878	242.512	237.395	195.861	202.613	157.345	231.375	178.4	113.029	112.096	109.932	164.238	188.892	220.696	185.806	211.29	164.606	146.32	171.373	160.531	138.456	159.763	157.412	155.127	173.552	117.807	166.546	189.515	131.188	167.604	147.274	126.303	130.279	95.6348	156.903	168.884	154.757	175.854	183.788	231.439	169.503	245.282	111.029	154.657	213.831	156.123
DLCL	0.137709	0.0465369	0.409533	1.01841	0.141407	0.220248	0.113141	0.165049	0.0554224	0.0930481	0.19531	0.0271803	0.189584	0.192071	0.122052	0.173547	0.258474	0.1726	0.204049	0.242308	0.150739	0.200055	0.176478	0.169334	0.196347	0.163592	0.163039	0.199525	0.245397	0.358809	0.149744	0.130012	0.495679	0.203632	0.0989176	0.153801	0.138293	0.172053	0.182458	0.170989	0.354708	0.257576	0.233361	0.235736	0.305792	0.175841	0.284835	0.158624	0.327268
SLBPA	0.208797	0.0978555	0.402984	0.28744	0.205471	0.232184	0.11411	0.195982	0.240125	0.17495	0.22179	0.0743955	0.133656	0.102103	0.168766	0.181307	0.172746	0.15964	0.1409	0.116675	0.103101	0.132651	0.215698	0.235888	0.164218	0.174642	0.16871	0.189363	0.118287	0.186618	0.165943	0.114086	0.226018	0.176026	0.168256	0.17678	0.0683743	0.208966	0.199632	0.107566	0.167921	0.134244	0.230341	0.240503	0.213963	0.0928444	0.158185	0.219276	0.203879
GM3[d]	0.0201376	0.0113526	0.0415164	0.0439397	0.025622	0.0419624	0.0184312	0.0239518	0.0108365	0.0264345	0.0197523	0.0207944	0.0223332	0.0306129	0.0197496	0.0132771	0.0246121	0.0374981	0.0197406	0.0278016	0.0334126	0.0401749	0.0234264	0.0313294	0.0100518	0.0172203	0.0150068	0.0200674	0.0437527	0.0159796	0.0222545	0.016723	0.0311541	0.00860784	0.0100283	0.0283629	0.0225275	0.0135699	0.0139637	0.0336277	0.046199	0.0472004	0.0173824	0.00550693	0.0139995	0.0230605	0.0263308	0.0083435	0.0198314
LPG	5.70775	4.52991	7.37924	8.05579	7.23569	7.98151	4.09154	6.23936	7.20171	6.49538	8.79054	2.0479	4.24274	3.63789	6.43304	5.37511	5.65572	4.81676	7.37567	4.08321	3.65125	6.57574	6.58767	7.69693	7.74144	7.92498	4.05719	6.56068	3.96952	7.07364	6.1538	4.44775	8.06374	5.35883	4.18009	3.69567	4.47923	5.16097	3.84022	5.90305	4.95408	4.36758	4.63872	6.12671	4.62697	5.03452	6.06277	5.37608	5.78485
FA	13.5023	13.2416	29.4638	23.2214	22.2242	17.3207	14.9062	20.8024	23.7275	12.2307	24.9131	11.6627	16.259	13.8062	18.9608	19.3367	26.8155	29.7389	31.6347	14.5522	18.7732	9.50693	24.3071	20.9086	28.269	17.4076	21.5028	13.5452	24.3065	15.8379	31.9946	12.4642	18.1981	23.9516	21.607	24.4219	6.39398	22.0897	17.7768	9.16094	14.8151	11.0006	63.3415	54.6129	46.1768	24.3715	14.9426	32.0742	39.4171
PC[O+P]	257.821	133.694	267.994	316.042	354.21	313.22	230.406	276.174	204.509	251.611	221.271	104.495	223.274	180.942	341.855	319.198	409.981	369.817	302.852	327.374	246.748	198	227.906	223.665	306.6	149.202	224.652	321.717	218.461	231.607	332.713	195.018	254.535	237.241	200.234	222.436	103.564	219.292	242.497	309.897	239.835	248.75	374.603	276.345	305.961	195.031	226.003	269.298	293.137
SM[t]	1.75219	0.865841	1.45411	2.10071	2.21727	1.46451	1.80333	1.3758	1.41828	1.3583	1.63778	0.879357	1.1792	1.00632	1.47933	1.89278	1.62092	1.9743	1.881	1.35137	1.39411	2.15565	1.94286	1.29266	2.09528	1.65431	1.5964	1.23717	1.43296	1.66649	1.8235	1.43189	2.05339	2.15915	1.40142	1.84955	0.869668	1.35258	1.56617	1.42938	1.65135	1.45888	1.98032	1.64316	2.39337	1.42225	1.30842	1.43677	1.97017
LPC[P]	4.16784	2.19991	12.492	7.78934	3.71723	4.37374	2.37718	5.21303	7.08217	3.88104	8.20531	1.21174	4.08614	1.90787	5.18989	6.1956	7.17807	5.03689	12.4445	5.14711	3.01173	3.01193	4.66729	4.50432	9.3856	2.69642	8.36775	4.47543	5.50482	5.73177	8.6199	2.17418	5.35237	5.08833	3.04886	6.60339	0.96705	7.25706	5.71641	2.92713	2.67021	2.4563	33.3489	29.0059	10.0908	2.42015	3.94542	12.1863	11.5368
Hex2Cer[t]	0.00841604	0.0132718	0.0154615	0.0157261	0.0240042	0.00808348	0.0186604	0.0156599	0.013185	0.0156657	0.0256038	0.003325	0.0167602	0.0100822	0.00977113	0.0164943	0.0146872	0.0119275	0.0178369	0.0141756	0.0138967	0.0145305	0.0211951	0.0141884	0.0202674	0.0345313	0.00942092	0.016289	0.0194419	0.00755562	0.0159221	0.0225801	0.0109152	0.0212429	0.0177689	0.0241092	0.0141977	0.0207294	0.0236392	0.0286926	0.0192893	0.0269531	0.0106465	0.011239	0.018832	0.018016	0.0261209	0.0118224	0.0104606
PE[P]	643.314	368.397	677.265	888.897	783.098	780.406	640.602	714.897	573.063	669.508	608.642	246.074	563.843	426.462	757.796	747.071	883.992	792.6	771.461	655.813	541.305	759.206	639.3	547.288	713.656	518.364	588.308	749.972	531.213	605.154	660.096	605.04	777.055	670.946	567.991	569.767	331.259	577.762	811.987	656.626	721.9	670.49	852.756	618.145	872.279	494.946	505.044	788.974	685.775
PI	6043.79	3120.67	8269.59	6393.99	5899.05	10367.2	4556.08	7140.12	5818.95	5274.72	6895.32	2255.14	5288.61	4104.31	5846.84	4782.56	9164.73	4366.32	9383.99	8086.09	4249.66	7774.67	11019.5	5514.39	5176.07	5069.1	4856.27	5354.67	2483.18	9093.29	7472.3	4381.99	10627.6	8047.7	4745.56	3170.41	2755.64	6112.99	6179.09	7548.76	5971.15	8467.12	10638.4	8958.2	6151.16	3834.08	3871.08	6130.93	9242.58
2-acyl LPE	8.28433	3.90842	10.2098	10.1767	9.05521	8.66915	6.4064	9.11619	6.85537	8.37765	8.78244	2.12149	4.53794	5.04431	6.75264	9.1418	7.44343	6.17578	8.43549	4.84792	4.53664	5.95952	11.5119	4.52749	6.32486	5.51618	6.08724	4.80494	4.84484	6.13928	6.41748	4.00359	8.50212	5.93771	8.23682	5.93972	3.21554	7.03931	7.26169	4.63987	12.5125	5.30358	10.6287	8.55701	8.88497	3.71224	10.5932	13.3352	7.02905
LPC[O+P]	4.67854	2.32952	13.0974	8.29419	4.44671	5.00772	2.65746	5.60901	7.6907	4.13966	8.97843	1.60185	3.4445	1.94164	7.02197	6.50569	7.93105	6.77992	9.20078	5.66367	3.69982	2.81958	5.89047	3.94773	10.1508	3.26744	5.16078	5.61195	5.64927	4.04567	11.0631	3.11964	4.0657	5.06325	4.16939	6.01556	1.32892	5.78089	5.65129	3.43776	2.31314	3.13556	33.4576	30.3226	9.45437	3.25846	3.87162	11.6346	7.59361
PC[P]	374.596	174.122	366.714	468.228	504.235	425.793	340.106	381.043	282.368	391.515	324.948	145.696	306.611	248.105	456.411	430.74	569.372	499.577	441.938	454.458	353.805	305.572	316.817	313.997	451.798	205.375	301.86	452.864	284.241	333.86	454.23	266.8	362.633	318.75	250.361	330.297	139.089	298.643	336.141	419.665	335.875	317.137	533.345	378.227	437.548	262.658	294.544	361.075	402.662
LPE	6.40112	4.9576	10.4373	12.0388	9.91296	9.83252	6.54231	8.96058	8.43132	8.9549	8.06086	3.62288	4.43287	5.12347	7.66604	9.66336	8.91889	5.95388	12.5837	6.54853	5.61015	6.89623	9.95651	5.4607	11.1227	9.60051	8.74418	6.5506	6.13962	7.71943	9.46122	5.85004	9.38737	7.04243	8.29515	6.79212	5.15777	6.74006	8.51471	4.90841	11.6727	5.3849	29.056	17.1534	12.5242	4.52494	10.6472	16.122	9.23203
Hex2Cer[d]	1.72346	1.03555	1.47021	1.54913	2.85861	2.07499	1.09967	1.81047	1.37843	1.11253	1.1579	1.4038	1.25952	0.804087	2.399	1.7532	1.00383	1.5614	2.44575	0.942104	0.804665	1.28326	2.16551	1.34469	1.60429	2.06944	1.13857	1.50848	1.88708	1.58835	1.38889	1.74987	1.03082	1.56497	1.63436	1.12678	0.447744	1.61162	1.54474	1.53332	1.10556	2.03157	1.5188	3.06645	1.39777	1.02744	1.52819	1.93548	0.913244
Hex3Cer[d]	1.83704	1.56365	1.79396	2.95543	3.83577	3.54421	2.06417	2.75773	2.01183	1.80651	2.16198	1.61212	2.15393	1.33791	2.90171	2.26765	2.883	2.21039	3.16417	1.93397	2.03581	2.3152	2.23571	1.81378	2.31233	2.90676	1.90932	1.4998	2.21645	2.91916	2.36454	1.84258	3.37637	2.15358	2.56005	2.06202	1.46797	2.05825	2.41255	2.08669	2.2595	2.31474	2.99519	2.11642	3.41211	1.92167	2.49975	2.76778	2.76779
FA-OH	1.74821	1.16128	2.01251	3.10945	3.54453	2.8418	2.30857	2.35032	1.88761	2.48802	1.87195	1.47813	1.43099	1.4583	2.41829	2.33998	3.2334	2.35463	2.27436	2.66963	2.58396	2.48875	1.82544	2.48072	3.02185	2.20373	1.82016	2.9609	2.22857	2.01547	2.1728	2.31296	2.14371	1.87626	1.89909	1.40443	1.59807	1.42146	1.93233	2.50275	2.97227	2.13144	2.91239	1.84302	2.85958	2.0824	2.17768	2.18411	1.79939
2-acyl LPC	5.65562	2.94015	8.45324	7.00682	6.02006	6.57256	4.29397	6.56257	5.54719	6.85746	6.84266	1.78467	3.79921	4.12907	5.15304	7.29379	5.72297	5.27496	5.98859	3.79039	4.22214	4.40635	7.50847	5.14737	4.96683	7.34196	5.25442	4.86977	5.70419	4.4302	4.4763	2.78287	5.68371	4.48738	5.62303	4.15127	3.76095	5.56106	5.59669	4.01137	7.36482	4.1794	6.61598	5.75824	5.53446	3.31118	8.55643	8.97952	6.0939
1-acyl LPE	7.88298	10.4951	22.3621	21.3886	9.94974	14.9201	9.02149	12.5872	20.603	12.9112	15.6704	6.00656	7.84787	4.59583	7.83834	9.61195	11.821	7.60295	41.2818	11.3092	6.81189	9.52436	8.8162	6.44596	19.3289	14.5461	20.2779	10.1825	8.96645	18.0619	22.756	6.98225	16.5388	12.7082	7.83176	12.4543	5.33693	16.9987	14.4503	5.77013	6.67052	5.88856	131.272	78.056	31.3647	4.75496	6.99492	33.5006	24.9722
MG	22.5419	9.80016	37.3409	26.1757	21.318	31.9588	20.7217	24.8934	20.1593	22.1496	23.5632	9.90885	17.305	11.7029	23.7124	22.9314	39.2234	33.6165	27.438	19.1498	21.6702	14.4862	26.9088	20.2417	24.0205	17.8584	24.7962	21.1569	19.6536	21.2148	26.5778	12.2074	19.3613	19.7835	21.9937	19.9113	9.42352	16.8092	22.402	15.1087	22.4995	17.1132	23.8862	19.9408	46.7045	22.574	13.6395	25.939	29.7039
CL	268.577	141.637	313.139	271.242	252.117	227.374	186.721	279.868	222.751	272.167	181.174	62.4063	187.976	126.555	233.052	209.247	256.11	245.707	305.622	188.972	163.204	190.353	232.795	144.33	196.764	153.029	157.693	228.678	138.805	286.438	215.512	118.907	329.374	229.503	153.689	153.152	96.6167	250.393	258.587	169.759	194.056	211.91	310.363	294.941	352.4	116.653	143.814	345.15	271.244
MLCL	4.86375	2.10269	9.96681	6.50622	4.92235	5.75348	3.28805	5.18681	2.88368	5.38574	7.33184	0.826178	4.79795	1.99161	3.08207	4.21248	4.405	3.87252	4.50206	4.13261	3.27224	2.94777	4.63066	3.04544	4.76553	3.04738	3.79301	4.64074	3.54566	6.48611	3.92108	2.67353	12.2898	4.99191	2.32468	3.50756	2.14157	4.95017	4.85929	3.21212	7.04298	4.58221	5.56365	6.09765	8.14325	2.51281	4.65108	6.19393	8.47903
[truncated: 13 more columns]

## Sheet: Lipids (individual species)
Lipid	NF Donors												HCM patients
	1666	1698	1708	1713	1716	1727	1739	1763	1767	1785	1789	1801	233	235	239	244	247	252	254	256	257	260	261	268	273	274	275	276	277	278	282	286	289	UMCU 9	231	234	236	243	246	251	253	255	259	262	263	265	267	269	272
													G-Negative	G-Negative	G-Negative	G-Negative	G-Negative	G-Negative	G-Negative	G-Negative	G-Negative	G-Negative	G-Negative	G-Negative	G-Negative	G-Negative	G-Negative	G-Negative	G-Negative	G-Negative	G-Negative	G-Negative	G-Negative	G-Negative	G-Positive	G-Positive	G-Positive	G-Positive	G-Positive	G-Positive	G-Positive	G-Positive	G-Positive	G-Positive	G-Positive	G-Positive	G-Positive	G-Positive	G-Positive
1-acyl LPC(14:1)	0.000221475	0.000301984	0.000769824	0.000529247	0.000396155	0.000388583	0.000256631	0.00051634	0.000638413	0.00138802	0.000397623	0.000312817	0.000271489	0.00103306	0.000467236	0.000342347	0.000406236	0.000371354	0.000548566	0.000545286	0.000343156	0.000402133	0.00049967	0.000345672	0.000651598	0.000752576	0.000842753	0.00112678	0.000777527	0.000418297	0.000145619	0.000962019	0.000888663	0.000294438	0.000572342	0.000211345	0.000854091	0.000248953	0.000547845	0.00044147	0.00124498	0.000419097	0.00066424	0.00113505	0.000303024	0.000320796	0.00142551	0.000693971	0.000540565
1-acyl LPC(15:0)	0.00880145	0.0164652	0.0697014	0.0296833	0.0172756	0.0139654	0.0122015	0.0295087	0.0391084	0.015676	0.044926	0.0189482	0.0428462	0.0504479	0.045733	0.0420633	0.0484745	0.0462645	0.11779	0.0535035	0.106993	0.0642358	0.0554132	0.0414385	0.0713271	0.069217	0.0535098	0.0401706	0.0704976	0.0493789	0.0473886	0.0469597	0.0509171	0.0367106	0.0391852	0.0417651	0.0505138	0.0761274	0.0610237	0.0653639	0.0737761	0.0359982	0.227199	0.164613	0.0750723	0.0536018	0.0892792	0.134992	0.0855677
1-acyl LPC(16:0)	3.11011	2.70946	11.0128	7.31675	3.54915	3.70445	3.01012	5.78487	6.19178	4.50485	7.1818	2.81845	7.34851	5.87416	8.13538	8.18959	9.99511	7.0003	16.5551	5.41616	13.0084	8.42206	8.26896	7.25538	11.1078	17.0345	9.89221	8.38256	8.68808	8.92639	9.70783	5.45805	8.32394	7.28134	8.48522	7.79962	11.3209	11.3974	10.6731	7.57331	9.89166	4.81721	31.9994	20.9617	15.2167	7.87863	7.86933	15.1961	12.7091
1-acyl LPC(16:1)	0.0430582	0.0290303	0.105846	0.123692	0.0384792	0.0490256	0.0189884	0.0455829	0.0661921	0.102567	0.0698565	0.0617647	0.0724583	0.0862772	0.0489272	0.0926985	0.0622951	0.0609372	0.0881365	0.074262	0.204281	0.0795453	0.0547419	0.0688205	0.105088	0.183103	0.151549	0.192578	0.159839	0.0820835	0.0627589	0.0585751	0.0691717	0.0573275	0.0746136	0.0526717	0.215834	0.0879606	0.0872228	0.126362	0.131494	0.0598572	0.170085	0.130224	0.074762	0.0871531	0.133414	0.116194	0.0798791
1-acyl LPC(17:0)	0.0405201	0.0509366	0.227659	0.0843425	0.0490633	0.039822	0.0430071	0.0873824	0.106165	0.0513793	0.120735	0.0416904	0.118363	0.105083	0.14818	0.126669	0.140852	0.120551	0.404626	0.126398	0.257446	0.18641	0.153912	0.136111	0.232584	0.18541	0.137272	0.103735	0.200677	0.158456	0.155836	0.13584	0.165149	0.120561	0.123347	0.12636	0.125456	0.248374	0.200275	0.163426	0.158793	0.0929661	0.628315	0.535017	0.274147	0.15544	0.229393	0.414478	0.266717
1-acyl LPC(17:1)	0.00186865	0.00165893	0.00720924	0.00376991	0.0021226	0.00202853	0.00128963	0.00316116	0.00538405	0.00422799	0.00557007	0.00317194	0.00538199	0.00537675	0.00470796	0.00687659	0.00871525	0.00483384	0.0107465	0.00530138	0.0161924	0.00769032	0.0040587	0.00497978	0.0117328	0.00891266	0.00715654	0.00836676	0.011299	0.00626006	0.00543377	0.00796792	0.00504783	0.00435085	0.0066623	0.00408551	0.0131831	0.00831323	0.00686927	0.00991284	0.00855339	0.00451506	0.018017	0.0192415	0.0058901	0.00727926	0.0129936	0.0146273	0.00972231
1-acyl LPC(18:0)	0.705884	0.741891	2.00486	0.970009	0.802778	0.799449	0.676175	1.30129	1.3994	0.711193	1.15863	0.746728	2.82848	2.6967	3.69748	3.44765	3.74945	2.43579	5.68771	1.86483	4.82351	3.90185	3.70988	3.5011	4.91737	8.28857	2.76045	2.18269	3.31031	2.99193	3.23503	2.38869	2.67259	2.94253	4.2307	2.90546	4.04224	5.64756	4.39555	3.28089	4.0828	2.17662	8.05935	7.48091	5.21481	3.96658	3.58965	5.19411	4.23565
1-acyl LPC(18:1)	0.382583	0.346665	0.984297	0.812938	0.475568	0.472454	0.344308	0.417701	0.848342	0.767735	1.02138	0.484162	0.886284	0.943641	0.905551	1.02028	0.747691	0.785062	1.54759	0.60923	1.93981	1.06482	0.930835	0.926258	2.01566	2.75134	1.27096	1.03233	1.59321	1.0592	1.00152	1.0683	0.899343	0.882512	1.29832	0.816401	2.51691	1.41101	1.40683	1.04575	1.31001	0.985748	2.68154	2.22321	1.36378	0.834971	1.62557	1.38124	1.23243
1-acyl LPC(18:2)	0.237525	0.203563	0.547899	0.427293	0.28476	0.552577	0.294587	0.280672	0.309453	0.501667	0.535234	0.236588	0.789071	0.842369	0.708799	0.426022	0.461897	0.429219	0.811362	0.393182	1.9669	0.721051	0.553775	0.643461	1.00816	3.12258	0.489765	0.602049	0.999992	0.872785	0.365069	0.470897	0.449643	0.529649	0.79755	0.332403	2.19338	0.848323	1.135	0.926082	0.741623	0.749607	0.784097	0.57445	0.429535	0.473876	1.01042	0.459417	0.570743
1-acyl LPC(18:3)	0.00440774	0.00365483	0.00945263	0.00690426	0.00610758	0.00696125	0.00343347	0.0046374	0.00485804	0.0070578	0.0101075	0.00547993	0.0137046	0.0126746	0.00756747	0.0068008	0.00517898	0.00689615	0.0117153	0.00583173	0.0222871	0.00854904	0.0078304	0.00979682	0.0150551	0.0101103	0.00834245	0.0118125	0.0158457	0.0145925	0.00620987	0.00844785	0.0058302	0.00710897	0.0104743	0.00379615	0.0388664	0.0137704	0.0160187	0.0130233	0.0131991	0.00996974	0.010179	0.0072003	0.00601818	0.00803892	0.0166481	0.00575035	0.00952043
1-acyl LPC(19:0)	0.00117931	0.00184399	0.00350995	0.00116433	0.00197485	0.000889497	0.0011884	0.00190384	0.00158221	0.00137179	0.00260771	0.00260989	0.0116431	0.00968887	0.0096864	0.00778689	0.0113091	0.00872225	0.0194282	0.0068776	0.012881	0.0159451	0.0090278	0.00891478	0.0116434	0.0186881	0.00517777	0.00527993	0.0115482	0.008844	0.00850598	0.00721845	0.0069474	0.00753717	0.0093652	0.0081489	0.00809289	0.0153836	0.0153784	0.00854147	0.00963354	0.00572861	0.0195909	0.0223622	0.0171502	0.00892064	0.0134691	0.0144963	0.0127736
1-acyl LPC(19:1)	0.00286666	0.00365378	0.0172494	0.00669145	0.00406013	0.00219553	0.00437792	0.00687055	0.0104844	0.00753442	0.00799963	0.00296445	0.00393366	0.00527339	0.00767205	0.00577049	0.00728175	0.00545219	0.0138196	0.00812035	0.00793564	0.00482689	0.00524229	0.00621544	0.0109139	0.0107061	0.00757733	0.00539978	0.00764928	0.00903509	0.00448384	0.00926493	0.0120616	0.00466587	0.00675476	0.00578174	0.00558981	0.009418	0.00674776	0.00750052	0.00921053	0.00373066	0.0263989	0.0258063	0.0116098	0.00616324	0.0100504	0.0172981	0.0127021
1-acyl LPC(19:2)		7.85e-05	0.000234053	6.51e-05	4.3e-05	0.000125528		0.000116061	2.88e-05	0.00013506	0.000217803	7.25e-05	7.85e-05	0.000136019	0.000113133	9.8e-05	0.000135878	0.000107452	0.00020014	8.07e-05	0.000332388	0.000111434	4.52e-05	7.95e-05	0.000222579	0.000358551	0.000203095	0.000256828	0.000241147	0.000109869	0.000117389	0.000154641	9.75e-05	7.32e-05	0.00018676	0.000130447	0.000312088	0.000287179	0.000307028	0.000389896	0.000289899	0.000144119	0.000277867	0.000374547	8.74e-05	0.000120161	0.00033192	0.00024251	0.000241964
1-acyl LPC(20:0)	0.00204609	0.00222453	0.00363577	0.00255406	0.00223773	0.00129518	0.00229046	0.00258135	0.00186681	0.00171301	0.0030997	0.00492758	0.0175527	0.0155011	0.0136855	0.012634	0.0181162	0.0106021	0.0185625	0.00775	0.0183042	0.019298	0.0159667	0.0149792	0.0146828	0.040081	0.0073	0.00731147	0.0120272	0.013878	0.013253	0.00997895	0.00722634	0.0136427	0.0197094	0.0106133	0.0178702	0.0222285	0.0263917	0.0110226	0.0157288	0.0134024	0.0198052	0.0206877	0.0202541	0.0107275	0.0122089	0.0135329	0.0136192
1-acyl LPC(20:1)	0.0130295	0.00906451	0.0200242	0.0220551	0.0108422	0.0099509	0.00744807	0.0122482	0.0200039	0.0190699	0.0198745	0.0143751	0.0201844	0.0209281	0.0259214	0.0290315	0.048322	0.0230168	0.0401016	0.0180433	0.0304672	0.0335157	0.0220141	0.0261715	0.0417152	0.069813	0.0238409	0.0240712	0.0329224	0.0285595	0.0218176	0.0159113	0.0242765	0.0243932	0.0343797	0.015993	0.0346485	0.0306882	0.0367569	0.020258	0.0253299	0.0192295	0.0708142	0.0709305	0.0381848	0.0163369	0.0315307	0.033379	0.032942
1-acyl LPC(20:2)	0.0086968	0.00697511	0.019669	0.0129204	0.0105577	0.0100245	0.00731807	0.00984435	0.0142908	0.0122654	0.0200104	0.00780392	0.0125691	0.0131812	0.0175196	0.0124632	0.0117356	0.0117647	0.018407	0.00702311	0.0179215	0.0151254	0.0107914	0.013819	0.0237079	0.0790459	0.0128882	0.0128319	0.0163386	0.0189994	0.0104352	0.0100048	0.0136407	0.0131102	0.0182705	0.00934199	0.0275089	0.0226958	0.0195982	0.0134829	0.0133886	0.0119801	0.0357643	0.0303971	0.0174958	0.0139943	0.0161048	0.0183085	0.0200037
1-acyl LPC(20:3)	0.0260313	0.00612277	0.0204391	0.0244754	0.0158116	0.0162258	0.01368	0.0172639	0.0156776	0.0214965	0.0266764	0.0104288	0.0571288	0.0638418	0.0353304	0.0393253	0.0276967	0.02934	0.0722046	0.0237074	0.116468	0.0377653	0.0413119	0.0422215	0.0596652	0.106564	0.0501395	0.0626498	0.0770524	0.0398002	0.0322336	0.0273927	0.0258472	0.0304793	0.0551551	0.040504	0.214514	0.0760756	0.0806742	0.0766921	0.0691288	0.0344036	0.0476114	0.0454384	0.0331513	0.0436095	0.0535904	0.0526541	0.0430834
1-acyl LPC(20:5)	0.00653235	0.00134366	0.00578586	0.00769556	0.00660903	0.00650268	0.00270601	0.00388857	0.00231162	0.00376869	0.00623727	0.000999211	0.0183447	0.0219824	0.011174	0.0234209	0.0277426	0.0115327	0.017772	0.0101477	0.0481843	0.013149	0.0014167	0.00919536	0.00187191	0.000554109	0.0076574	0.023112	0.0226407	0.00585781	0.000405107	0.00231246	0.00635145	0.00142139	0.019829	0.00521149	0.0412129	0.0180527	0.0203205	0.0185381	0.000941291	0.00832838	0.00894038	0.0200367	0.00635568	0.0144496	0.0167667	0.00375662	0.0158038
1-acyl LPC(21:0)								5.06e-05	2.97e-05		7.61e-05		0.00049459	0.000161891	0.000244017	0.000274668		0.000385332	0.000391579	0.000113207	0.000391419	0.000208147	0.000146252	0.000165058	0.000281267	0.00052545			0.000283701	0.000191866	4.34e-05	0.000243873		0.000178365	0.000308545	0.000246031	0.00026803	0.000405915	0.000476787	0.00022278	0.000416389	0.000375936	0.000284851	0.000876976	0.000333393	0.000212565	0.000194183	0.000149225	0.000278966
1-acyl LPC(21:1)	0.000541503	0.000129989	0.00138998	0.000486839	0.000330945	0.000684336	0.000293987	0.000717968	8.67e-05	0.000199123	0.000183381	6.96e-05	9.19e-05	0.000140163		0.00078243	0.00041657	0.000384658	0.000490237	0.000274321	0.000185923		0.000581176		9.95e-05	6.43e-05	0.000308603	8.14e-05	0.000233421	0.00020497			0.000303479	5.16e-05		0.000131115		6.49e-05	0.000382084	0.000305349	0.000497877	8.54e-05	0.000397301	0.000311862	0.000251717	0.000102032	0.000303411	0.00173786	0.000382679
1-acyl LPC(22:0)	3.56e-05		3.37e-05	6.46e-05	4.85e-05		0.00012996		4.56e-05			8.31e-05	0.000583043	0.000283896	0.000262001	0.000283936	0.000194639	0.000164028	0.000287444	6.3e-05	0.000287416	0.000324372	0.000511426	0.000316024	0.000262505	0.000944219	0.000207232	0.000101028	0.000225883	0.00039386	0.000426841	0.000138307	0.000142036	0.000369166	0.000506942	0.000208974	0.000276955	0.000630945	0.00061158	0.000320923	0.000291046	0.000388077	0.000216611	0.000319483	0.000374227	0.000110429	0.000179457	0.0003218	0.000284347
1-acyl LPC(22:1)	0.00436151	0.0015651	0.00660443	0.0060364	0.00302741	0.00481241	0.00247021	0.00352159	0.00416225	0.00440409	0.00365786	0.00212627	0.00388203	0.00430068	0.00597971	0.00869506	0.0236963	0.0049373	0.00742181	0.00360819	0.00349282	0.00431793	0.00306797	0.00308781	0.00589541	0.00687991	0.0054523	0.00352487	0.00416414	0.00586361	0.00341002	0.00238569	0.005403	0.00493529	0.00520724	0.00378371	0.00308256	0.00497151	0.00537293	0.00370667	0.00380932	0.00298183	0.00833912	0.0231006	0.00699065	0.00203148	0.00572175	0.00742709	0.00633183
1-acyl LPC(22:2)	0.00250679	0.000418577	0.0018781	0.00165921	0.0012352	0.000838657	0.00109318	0.00182788	0.00102651	0.00170472	0.00148009	0.000483193	0.000877337	0.00106114	0.00156966	0.00350918	0.00169834	0.00189925	0.00149603	0.00148432	0.000846062	0.000947	0.00308842	0.000958923	0.00155083	0.00316553	0.0011945	0.000836732	0.00129897	0.000839863	0.0012302	0.000534125	0.00108037	0.00151108	0.000419162	0.00180614	0.00107827	0.00118469	0.00135849	0.000853238	0.00185572	0.00120554	0.00219584	0.00316135	0.00153338	0.00108172	0.0018042	0.00275875	0.00136042
1-acyl LPC(22:3)	0.000799904	0.000677703	0.000684079	0.00100968	0.000459679	0.000731454	0.000811944	0.000720878	0.000684797	0.000779052	0.000508949	0.00068133	0.00074609	0.000743991	0.000562422	0.00245004	0.0017461	0.000634968	0.00127587	0.000153684	0.00149545	0.000629374	0.000924768	0.000787362	0.00136477	0.000865999	0.00137074	0.000823732	0.000627958	0.000273626	0.000769693	0.000485257	0.000885892	0.00112811	0.00165905	0.000924409	0.000540988	0.000822922	0.000254368	0.000233359	0.000649152	0.000342274	0.00238004	0.00150835	0.00156907	0.000438697	0.00100239	0.000679664	0.00048893
1-acyl LPC(22:4)	0.0092634	0.00255162	0.0069893	0.00864461	0.00403285	0.00774954	0.00472294	0.00553497	0.00497204	0.0104503	0.00676546	0.00316091	0.00455448	0.00982936	0.00572267	0.00362144	0.00223922	0.0039231	0.0054009	0.00143452	0.0101531	0.00258996	0.00273437	0.00378835	0.0147592	0.0252643	0.00662503	0.00687602	0.00746422	0.00437395	0.00432272	0.00549648	0.00367735	0.0030872	0.0164293	0.00355268	0.0177404	0.00686304	0.00696697	0.00832359	0.00478677	0.00301872	0.00443683	0.00479575	0.00352908	0.00543065	0.0109254	0.00647623	0.00444677
1-acyl LPC(22:5)	0.0744676	0.0197481	0.0547241	0.0524521	0.0324633	0.0482306	0.0414284	0.0564294	0.0454045	0.0745353	0.0530145	0.0135852	0.0316489	0.0487661	0.0370471	0.0467807	0.0310223	0.0291495	0.0399619	0.0184646	0.0489375	0.0141234	0.0312518	0.0210444	0.0800392	0.0571583	0.0448384	0.0334124	0.033123	0.0250667	0.031272	0.0292064	0.0347705	0.0195555	0.0692741	0.0258151	0.0676816	0.047809	0.0412172	0.0437759	0.0453467	0.0195886	0.0303323	0.0357719	0.0317795	0.0249752	0.0725582	0.0656961	0.0331498
1-acyl LPC(22:6)	0.0395052	0.00730752	0.0525709	0.0225652	0.0316422	0.0289825	0.0174609	0.0286042	0.0193007	0.022868	0.0353173	0.00975369	0.0342782	0.101786	0.0689054	0.0688602	0.0909203	0.0548049	0.0609476	0.0413888	0.192468	0.0568214	0.0321883	0.0453753	0.137807	0.121289	0.0397157	0.0574838	0.087939	0.0507412	0.0406868	0.0301799	0.0356662	0.0451874	0.06677	0.0455314	0.074415	0.0725485	0.0702366	0.0821692	0.0367094	0.0324685	0.0534598	0.0841151	0.0406343	0.0343325	0.0963889	0.0442881	0.0626288
1-acyl LPC(23:0)		8.3e-05	0.000472946	0.000129823			0.000170095	8.06e-05			0.000394613	0.000127017	0.00113592	0.00112679	0.000639934	0.00085871	0.000800399	0.000654422	0.00117392	0.000605748	0.0010559	0.00103022	0.00123318	0.00088687	0.000770431	0.00145783	0.000789566	0.000588558	0.00115784	0.000737337	0.000615644	0.000871631	0.000303013	0.00128565	0.000918811	0.000857145	0.000676743	0.000977187	0.00132284	0.000803105	0.000251818	0.000740992	0.00105846	0.0016664	0.0012415	0.000614603	0.000979711	0.00070055	0.000759909
1-acyl LPC(23:1)	0.000938771	0.000571763	0.00092567	0.000899349	0.0017509	0.00104467	0.000876038	0.00166383	0.00186416	0.00127455	0.00103827	0.000260191	0.000347247	0.000377307	0.000630622	0.00352719	0.00130269	0.000501742	0.00193243	0.000737094	0.000608283	0.000306496	0.00181006	0.000385916	0.00137475	0.000352249	0.00144875	0.000733508	0.000509829	0.00093089	0.000682245	0.000428928	0.000999266	0.000898121	0.000525359	0.00153728	0.000196723	0.000861627	0.000610906	0.000669463	0.00192091	0.000342122	0.00146122	0.00315209	0.00110049	0.000402756	0.000693659	0.00506191	0.00106146
1-acyl LPC(24:0)	0.00227158	0.00161908	0.00451644	0.00122693	0.00321999	0.00151206	0.0016992	0.000721764	0.000877855	0.00290288	0.00629194	0.00109993	0.0203518	0.00996034	0.00915429	0.0127915	0.00924511	0.0130409	0.013251	0.00503372	0.00912009	0.0152869	0.0131104	0.00725445	0.0115615	0.0246553	0.00907568	0.00813609	0.00648269	0.0104519	0.0107979	0.00741775	0.00852309	0.0146051	0.0143082	0.00724999	0.00783343	0.0136435	0.0208027	0.00398672	0.0125456	0.0155591	0.00817344	0.00994593	0.0168021	0.00596302	0.00614385	0.00686983	0.0122466
1-acyl LPC(24:1)	0.00278841	0.00134037	0.00321108	0.00632631	0.00566003	0.00505384	0.00326165	0.00289369	0.00366581	0.00418992	0.00336943	0.000658887	0.00432391	0.00557746	0.00644161	0.0113221	0.0104291	0.00141006	0.0056965	0.00209679	0.00508719	0.00652482	0.00817168	0.00138115	0.00417558	0.00736189	0.00240703	0.00245517	0.00382716	0.00322853	0.00225929	0.00175891	0.00543646	0.00335201	0.00499384	0.00568321	0.00230155	0.00639429	0.00322374	0.00408083	0.0073927	0.00416112	0.00629058	0.0105513	0.0033365	0.00130461	0.00230418	0.0120622	0.00469786
1-acyl LPC(24:2)	0.000529151	0.000183869	0.000805188	0.000355538	0.000616717	0.000328744	0.000127579	0.000396837	0.000362372	0.000849581	0.00054692	0.000283735	0.000301249	0.00032297	0.000496679	0.000957959	5.43e-05	0.000255366	0.000578423	0.000182761	0.000391337	0.000327286	0.000401505	0.000281091	0.000714016	0.00236404	0.0003685	0.00015675	0.000362651	0.000344764	0.000128059	0.000157461	0.000350226	0.000398672	0.000247093	0.000760841	0.000560433	0.000481518	0.000382707	0.000296891	0.000830044	0.000521458	0.000605374	0.000827587	0.000575875	0.000272165	0.000401377	0.00109295	0.00025166
1-acyl LPC(24:4)	0.000226522	0.000268528	0.000884833	0.000295087			7.04e-05	0.00042273	0.000778394	0.000238964	0.000157801	0.000199888	0.000192695	0.000531332	0.000101142	8.71e-05		9.21e-05	0.000269284		0.00022825	0.000232559		0.000119785	0.000310556	0.00145346	0.000478135	0.000312054	0.000452078	0.000317761	0.000226902	7.52e-05	6.29e-05	6.26e-05	0.000494215	0.00017894	0.000675134	0.000376512	0.000565278	0.000190197	0.000123678	0.000135813	0.000610728	0.00074011	0.000306654	0.000354496	0.000269738	0.000486825	0.000139502
1-acyl LPC(25:0)		7.98e-05	0.000650323	0.000318105	9.75e-05		0.000183436	0.000191373			0.000561428	0.000157167	0.000750737	0.000748028	0.000514713	0.000557605	0.000689435	0.000539329	0.000927876	0.000177838	0.000748713	0.00088347	0.000543239	0.000489117	0.000577285	0.00110638	0.000720672	0.000383893	0.0009187	0.00052195	6.94e-05	0.000418741	0.000455409	0.00093306	0.000898136	0.000628982	0.000476096	0.000833717	0.000646564	0.00072032	0.000482702	0.000341204	0.00115789	0.000810343	0.000475419	0.000433998	0.000748032	0.000305414	0.000757356
1-acyl LPC(26:0)	0.00088532	0.000307215	0.00160974	0.00161152	0.00062636	0.000671826	0.00171509	0.00122744		0.000559003	0.00189931	0.000496096	0.00257138	0.00259699	0.00121785	0.00210198	0.00081223	0.00108821	0.00250582	0.000631223	0.00265012	0.00222375	0.00324721	0.00301969	0.00384686	0.00501745	0.0014198	0.00132555	0.00187821	0.00209955	0.00288284	0.000985797	0.0008329	0.00236599	0.004052	0.00162752	0.00239042	0.0040508	0.00504479	0.00115033	0.00145412	0.00197671		0.00452933	0.00164558	0.00114561	0.00148937	0.00155212	0.00325082
1-acyl LPE(16:0)	0.668336	0.569618	1.73928	2.68357	0.940345	0.995097	0.544972	0.870877	1.50277	1.04185	1.76353	0.586022	0.527632	0.284871	0.589097	0.701698	1.00363	0.505758	2.20688	0.583811	0.542417	0.584402	0.50975	0.496329	1.13973	1.18082	1.70785	0.67084	0.536937	1.14397	1.35092	0.434125	0.805171	0.776107	0.488096	0.607984	0.40342	0.828847	0.896946	0.41972	0.527458	0.364637	8.17028	4.02311	2.40642	0.347074	0.600195	2.51335	1.33965
1-acyl LPE(16:1)	0.0101423	0.00576527	0.0166365	0.0255752	0.00588299	0.00843323	0.00508186	0.00692418	0.0124233	0.0175322	0.0096747	0.00981913	0.00555677	0.00438483	0.00555604	0.00773061	0.00616665	0.00504859	0.00650982	0.0083371	0.00821526	0.00587123	0.00355699	0.00657677	0.00940582	0.0133029	0.0225792	0.024734	0.010881	0.00838575	0.00857101	0.00705983	0.0103345	0.00613446	0.00821318	0.00351687	0.0107596	0.00438526	0.00565198	0.00890663	0.00934655	0.00411592	0.0167406	0.0128279	0.0073971	0.00613264	0.0121036	0.0106867	0.00756167
1-acyl LPE(17:0)	0.0486148	0.0630595	0.209212	0.150372	0.0669643	0.073712	0.0527342	0.0799882	0.157863	0.0647373	0.152257	0.0417422	0.0381797	0.0140854	0.0344606	0.0466095	0.0553488	0.0428031	0.268077	0.0640228	0.0346361	0.0466494	0.0392347	0.0275977	0.0976027	0.0421023	0.104485	0.0374167	0.0436019	0.0973093	0.122085	0.0343399	0.0797509	0.056023	0.0229562	0.0564098	0.0114906	0.0847901	0.0708073	0.02406	0.0317695	0.0227865	0.848921	0.447077	0.187943	0.0205207	0.0367305	0.278495	0.161193
1-acyl LPE(18:0)	4.40321	8.49296	16.3093	14.3478	6.16273	9.69699	5.57153	8.49404	16.4371	8.13206	10.4163	3.90676	5.46052	1.85265	4.50083	7.29886	7.75957	5.04405	35.5808	8.36952	3.88759	5.86184	6.74105	3.96476	13.9835	7.94619	15.4811	5.96316	5.7981	13.3542	18.7235	3.97828	11.9976	9.13523	4.35196	10.4264	1.88278	13.0505	10.7379	2.83401	4.34637	3.60907	116.651	69.3343	25.5203	2.85166	4.19038	28.458	20.4933
1-acyl LPE(18:1)	0.368943	0.34642	0.797967	0.861845	0.53882	0.442719	0.321296	0.315956	0.9017	0.572196	0.687829	0.353819	0.339649	0.202664	0.361559	0.459299	0.431754	0.34915	0.883783	0.413893	0.413486	0.516409	0.326573	0.326183	0.693046	0.903018	0.884349	0.449069	0.497516	0.923812	0.883592	0.379831	0.817295	0.60374	0.4169	0.391876	0.390712	0.63539	0.604002	0.281957	0.458923	0.413784	3.09624	1.81747	1.1594	0.268795	0.396543	0.991746	0.757542
1-acyl LPE(18:2)	0.0861612	0.116328	0.175604	0.253925	0.13445	0.261003	0.155609	0.121677	0.11286	0.186253	0.165508	0.147862	0.15797	0.138998	0.183121	0.0770446	0.122756	0.0891098	0.232557	0.108088	0.233717	0.209557	0.125286	0.144271	0.349675	1.05008	0.158613	0.162133	0.179835	0.246087	0.139747	0.185564	0.206083	0.219084	0.181425	0.0551652	0.429475	0.163618	0.160107	0.17622	0.15478	0.141374	0.24116	0.130785	0.176997	0.0902661	0.228136	0.134275	0.154523
1-acyl LPE(19:0)	0.0039014	0.00825674	0.0205737	0.0115187	0.0060671	0.0101887	0.00515715	0.0085919	0.0108713	0.00607386	0.0138107	0.00604172	0.0073267	0.0025576	0.00708405	0.00900175	0.00888886	0.00578541	0.0505605	0.0135298	0.00652319	0.00718436	0.0080298	0.00459961	0.0164688	0.0109184	0.0174283	0.00582765	0.00831397	0.0144608	0.0205898	0.00629732	0.0139452	0.0101957	0.00467038	0.0110223	0.002865	0.0169112	0.0184078	0.00453196	0.0056082	0.00178279	0.0271835	0.133564	0.0294717	0.00204195	0.00745106	0.0356627	0.0278902
1-acyl LPE(19:1)	0.00200434	0.00270817	0.00773204	0.00517825	0.00285164	0.00310034	0.00135312	0.00415848	0.00780431	0.00528728	0.00596256	0.00135993	0.00127849	0.00198554	0.00109138	0.00344445	0.00274212	0.00170152	0.0134625	0.00326548	0.000535445	0.00342653	0.00167341	0.00172042	0.00352589	0.00209557	0.00637703	0.0028829	0.00355384	0.00475861	0.00335278	0.00278926	0.00725342	0.00350281	0.00575749	0.00188901	0.00142973	0.00486593	0.00406967	0.000703033	0.00130764	0.000720794	0.0367399	0.0281716	0.0101127	0.000940229	0.00364551	0.0165385	0.005916
1-acyl LPE(20:0)	0.00825284	0.0131303	0.0116281	0.0171996	0.005749	0.0092887	0.0112745	0.00773248	0.00997713	0.0040188	0.0124611	0.0113146	0.0152109	0.00602039	0.00680137	0.00890521	0.0194963	0.0089059	0.0523472	0.0118982	0.0057876	0.0095539	0.016127	0.0106399	0.0247031	0.0181405	0.020202	0.00589394	0.0103171	0.0217168	0.0236749	0.00855226	0.0110032	0.015687	0.0136791	0.013043	0.00595411	0.021094	0.0237895	0.00533218	0.00312764	0.0141343	0.0805594	0.070495	0.0317195	0.00553294	0.00936828	0.0258458	0.0173534
1-acyl LPE(20:1)	0.0121254	0.00964152	0.0223603	0.0272132	0.0124922	0.0139139	0.011463	0.00991315	0.0201511	0.0180183	0.017743	0.012748	0.00968434	0.00651764	0.0153475	0.014795	0.025842	0.014813	0.0372618	0.0136594	0.0118298	0.0197617	0.0117885	0.0115338	0.0269511	0.0459735	0.0218612	0.0162441	0.0211886	0.0295705	0.0334635	0.00736819	0.0224994	0.0279356	0.0233775	0.0118731	0.013568	0.0201118	0.0241607	0.00809785	0.0141565	0.0102387	0.0941439	0.0668511	0.0339497	0.00867789	0.0150287	0.0298375	0.023431
1-acyl LPE(20:2)	0.00373961	0.00572786	0.0108152	0.0118617	0.00621842	0.00777677	0.00519452	0.00777846	0.00909393	0.00792233	0.0129121	0.00350397	0.00344336	0.00407849	0.00618427	0.00329484		0.00171779	0.0106241	0.00375212	0.00434392	0.00574282	0.00173513	0.00485887	0.0106995	0.0529874	0.00650873	0.00390854	0.00586574	0.00987808	0.00400885	0.00426451	0.00633827	0.00994156	0.00748593	0.00231019	0.00969989	0.00804525	0.00653943	0.0037022	0.00446962	0.00270384	0.0220676	0.0140856	0.00949362	0.00269352	0.00610882	0.00618559	0.00810078
1-acyl LPE(20:3)	0.0253461	0.0112563	0.0186172	0.0479554	0.026497	0.0288637	0.0236121	0.0211166	0.0178191	0.0342141	0.0276051	0.0154628	0.0199856	0.0231995	0.0210718	0.0201271	0.0263095	0.0181435	0.0310078	0.0286651	0.0255748	0.0295299	0.0188726	0.0183112	0.0512014	0.0764218	0.035709	0.0437083	0.0298595	0.0274093	0.0187371	0.0454574	0.0383572	0.0228288	0.0372312	0.01395	0.0568742	0.024687	0.0249611	0.0296174	0.0304461	0.0199575	0.0378892	0.0220691	0.0270359	0.0182366	0.0310584	0.0267979	0.026052
1-acyl LPE(20:4)	1.72125	0.661855	2.32157	2.29978	1.45017	2.49357	1.86304	2.07464	1.03108	2.22813	1.88345	0.695433	0.93874	1.46141	1.50591	0.574508	1.56418	1.08867	1.38772	1.20046	1.05119	1.63605	0.747696	1.01415	1.89738	2.1247	1.30483	2.10312	1.27844	1.56166	1.02502	1.44954	1.8513	1.26834	1.66361	0.560773	1.62578	1.5878	1.37948	1.45516	0.759247	0.928904	1.40225	1.36294	1.29766	0.825461	0.958563	0.585555	1.4903
1-acyl LPE(20:5)	0.0249245	0.0143474	0.0329046	0.0506915	0.0548129	0.0569994	0.0226639	0.0342493	0.0211548	0.0272817	0.0278103	0.0117472	0.0383171	0.0385329	0.0557352	0.0408498	0.161504	0.0437776	0.0605669	0.0584728	0.0324983	0.0683711	0.0126979	0.0235289	0.0646748	0.0307526	0.0326955	0.0771445	0.0329266	0.0426128	0.0228356	0.0328178	0.0513613	0.0355531	0.0415189	0.0158648	0.0317933	0.0307213	0.0309117	0.0346774	0.0262801	0.0187046	0.0312525	0.0476005	0.0355323	0.0186707	0.039037	0.0192875	0.055867
1-acyl LPE(22:0)	0.0044018	0.00530826	0.0145276	0.0075489	0.00528434	0.0051349	0.00404023	0.00121381	0.00654548		0.00798435	0.00664152	0.0225014	0.00668734	0.00728813	0.00209808	0.00373292	0.006009	0.0177731	0.0164199	0.00306045	0.0109123	0.0281011	0.0095558	0.0183119	0.00833861	0.00807776	0.0026305	0.00839917	0.00846398	0.0244611	0.0150265	0.00340179	0.0345078	0.0142618	0.0144908	0.00639944	0.0249588	0.0247374	0.00122684	0.00518708	0.0103714	0.026739	0.0407014	0.0146728	0.00446666	0.00351723	0.0130341	0.0108414
1-acyl LPE(22:1)	0.00282225	0.00124303	0.00500972	0.00799592	0.00402084	0.00415861	0.00123753	0.0050473	0.00345737	0.00340022	0.00283867	0.00240171	0.00265834	0.00294105	0.00213707	0.00710476	0.0161088	0.0029549	0.01247	0.0109824	0.0016223	0.00491522	0.0038796	0.00450262	0.00460009	0.00471099	0.00504268	0.00552451	0.00463334	0.00945944	0.0048073	0.00474607	0.00473775	0.00796486	0.00308221	0.00438066	0.00191669	0.00982468	0.00591266	0.00368829	0.00458953	0.00616809	0.0198748	0.0161898	0.00626467	0.00243558	0.00377599	0.00665884	0.0120596
1-acyl LPE(22:4)	0.0689616	0.0212507	0.0385063	0.0805993	0.040479	0.0925681	0.0569212	0.0656474	0.0316555	0.0905285	0.0421997	0.0308158	0.0187897	0.0338954	0.0323861	0.0124135	0.0193234	0.0213716	0.0225801	0.0166745	0.0233513	0.0180827	0.00910606	0.0219246	0.0478298	0.109359	0.030696	0.050466	0.0265346	0.0252711	0.0210061	0.0327375	0.0300181	0.0218635	0.0601452	0.0135615	0.0619015	0.0280834	0.0259362	0.0316807	0.0227793	0.0191582	0.0312557	0.0158015	0.0200267	0.0330971	0.0222962	0.0154981	0.0152208
1-acyl LPE(22:5)	0.209283	0.0910528	0.183703	0.255076	0.158638	0.258561	0.189067	0.214323	0.155906	0.249285	0.178834	0.0758303	0.104645	0.137546	0.139973	0.116783	0.0976151	0.091483	0.124187	0.0883063	0.0937208	0.069667	0.0970609	0.0815065	0.232369	0.240778	0.150933	0.151565	0.107178	0.116365	0.116602	0.139591	0.167888	0.0967322	0.22185	0.0775163	0.176934	0.152564	0.140362	0.132809	0.148188	0.0931987	0.147094	0.105486	0.117519	0.0946882	0.182301	0.183009	0.0948174
1-acyl LPE(22:6)	0.209504	0.0517309	0.420521	0.228984	0.325652	0.458053	0.171342	0.239695	0.148793	0.216076	0.233788	0.0803448	0.128529	0.366752	0.360785	0.201691	0.490152	0.258419	0.273258	0.288592	0.428725	0.409572	0.102916	0.266473	0.650953	0.677569	0.268018	0.398076	0.357796	0.408693	0.201224	0.213863	0.409607	0.339258	0.260684	0.163209	0.207723	0.293737	0.250885	0.310747	0.111393	0.196683	0.27263	0.350461	0.263185	0.148927	0.245483	0.144137	0.262306
1-acyl LPE(24:0)	0.00105556	0.00339043	0.00563147	0.0138788	0.00161047		0.00389636	0.00360782	0.00398873	0.00636141	0.00791817	0.00688701	0.00725689	0.00605545	0.00192217	0.00569451	0.00584642	0.00327733	0.00940896	0.00688401	0.00306875	0.00685855	0.0110666	0.00693573	0.00630311	0.00784828	0.010545	0.00819362	0.00456843	0.00779261	0.00784389		0.00485648	0.017619	0.00485852	0.00909526	0.00545783	0.00773875	0.0147375	0.00328073	0.00509299	0.0100678	0.0177115	0.0160635	0.00963128	0.00463858	0.00319871	0.00598448	0.00829087
2-acyl LPC(14:1)	0.000204908	0.000645859	0.00190448	0.00153189	0.000798713	0.00115435	1.91e-05	0.00117263	0.00154139	0.00519649	0.000841917	0.000368363	0.000143926	0.000560719	0.000990921	0.000818741	0.000556426	0.000910453	0.00184774	0.000720553	0.000349576	0.000511653	0.00148918	0.000341133	0.000842174	0.000900042	0.00192463	0.00113593	0.00219032	0.000679388	0.000298258	0.00114696	0.00253997	0.000276909	0.000566163	0.000494726	0.000489101	0.0013477	0.000704493	0.000511377	0.00292914	0.000918133	0.000786836	0.00116338	0.00064161	0.000519156	0.00277688	0.0033089	0.000989154
2-acyl LPC(15:0)	0.000828907	0.00250862	0.0100545	0.00229386	0.00527516	0.000944369	0.000371561	0.00158462	0.0075909	0.00325097	0.00496383	0.00387095	0.00630005	0.00876951	0.00929359	0.0089785	0.0061828	0.00794753	0.0199969	0.010541	0.0213664	0.0114777	0.0116654	0.0106969	0.0159221	0.0136246	0.0106473	0.0113049	0.019871	0.00895358	0.00704944	0.0133654	0.011919	0.0057403	0.00729212	0.00749172	0.0102068	0.0139195	0.0110162	0.0141619	0.0179317	0.00835167	0.0290191	0.0263425	0.00625962	0.0100726	0.0296228	0.0193014	0.0191078
2-acyl LPC(16:0)	0.280822	0.130915	0.640869	0.43721	0.330728	0.501208	0.205079	0.35162	0.360003	0.454028	0.491715	0.151619	0.574096	0.537729	0.630887	0.616579	0.603106	0.486441	0.778852	0.423453	1.10988	0.65117	0.52493	0.678037	0.686959	1.56032	0.599683	0.694227	0.960134	0.550879	0.469617	0.360979	0.475822	0.511425	0.622642	0.458162	1.06555	0.763437	0.761088	0.713335	0.842783	0.478329	0.80115	0.804931	0.60427	0.564759	0.854648	0.627646	0.77073
2-acyl LPC(16:1)	0.0668777	0.0267534	0.105803	0.14032	0.0451631	0.0912645	0.0230045	0.0511399	0.0564395	0.187523	0.0731062	0.0362262	0.0188566	0.0250807	0.0219782	0.0549437	0.0245344	0.0261821	0.0239341	0.0422772	0.0308288	0.0232031	0.0271918	0.0488208	0.0279989	0.0556186	0.073199	0.0911792	0.0789885	0.024235	0.0196391	0.0244043	0.0418589	0.0225406	0.0276581	0.0211436	0.0384818	0.0245044	0.0272561	0.0405748	0.0603916	0.0218278	0.025587	0.0276286	0.0242385	0.0276196	0.0798316	0.0468332	0.0278346
2-acyl LPC(16:2)	2.75e-05	0.000283292	0.000508927	0.000528152	0.000372626	0.00015875	8.23e-05	0.000274014	0.000101086	6.15e-05	9.09e-05	0.000113616	0.000196865	0.000508663	4.83e-05	0.000144995	0.000721867	0.000151508	5.5e-05	6.07e-05		2.95e-05	0.00097101	0.000378306	0.000282134	0.000922698	0.000309354	9.87e-05	0.000335196	0.000431912	0.000245986	0.000187916	0.000175102	0.000103612	0.000207039	0.000189231	0.000291194	0.000320559	0.000319075	2.81e-05	0.00079284	0.00021319	0.000512336	0.000441771	8.67e-05	9.28e-05	0.000654161	0.000487895	0.00040688
2-acyl LPC(17:0)	0.00248694	0.00122954	0.0056038	0.00352265	0.00211734	0.0027024	0.00131428	0.00310406	0.00567595	0.00423126	0.00485169	0.00143589	0.003055	0.00334394	0.00494972	0.00340223	0.00290844	0.00375733	0.0087002	0.00429689	0.00962863	0.00427655	0.00397994	0.00504274	0.00645201	0.00410209	0.00372834	0.00457295	0.00951994	0.00448831	0.00289006	0.00409941	0.00509244	0.0040086	0.00323085	0.00343422	0.00341589	0.00685063	0.0053627	0.00647251	0.00617334	0.0030351	0.00831934	0.0118326	0.00489705	0.00517494	0.0107469	0.00928939	0.0075799
2-acyl LPC(17:1)	0.000860212	0.00085098	0.00710713	0.00205614	0.00473821	0.00391649	0.00217736	0.00274088	0.00402868	0.00471769	0.00161338	0.00182111	0.00176767	0.00212848	0.00231538	0.00491647	0.00228374	0.00275803	0.00263396	0.00294413	0.00382179	0.00244283	0.0032364	0.00408972	0.00537511	0.0031736	0.00475064	0.00368023	0.00647451	0.00368063	0.00294215	0.00322532	0.00403123	0.00197145	0.0029219	0.00258962	0.00281606	0.00401756	0.00334287	0.0024997	0.00505922	0.00156356	0.0039537	0.00453436	0.00253045	0.00420716	0.0086842	0.00761099	0.00478486
2-acyl LPC(18:1)	0.794278	0.686462	1.83654	1.35001	0.816825	1.08971	0.775204	0.862395	1.09898	1.63351	1.56878	0.416384	0.825722	0.619352	0.983552	1.70502	0.656214	0.994968	1.22216	0.73717	0.906277	1.09968	2.06606	1.50018	1.5275	1.66132	1.13115	0.95868	1.92101	0.945775	1.18088	0.864078	1.53245	1.25783	1.00603	1.11368	1.02571	1.24622	1.31396	0.751411	1.9764	1.15836	1.22593	0.947959	1.19072	0.666826	1.95185	1.30049	1.21355
2-acyl LPC(18:2)	1.24939	1.32483	2.69314	2.58036	2.34131	2.90647	1.52935	1.74587	2.16495	2.60133	2.37521	0.766601	0.997053	0.88551	1.36	1.17135	1.31049	1.01871	1.76457	1.03045	0.788554	1.32037	1.74338	1.42101	1.11561	3.02646	1.38133	0.898747	1.33397	1.61946	1.07062	0.587273	1.80825	1.31774	1.17605	0.720183	0.88135	1.25948	1.27401	0.911953	1.58816	1.10778	1.85026	1.0781	1.28729	0.67066	2.04374	2.26258	1.33991
2-acyl LPC(18:3)	0.0187302	0.0263383	0.0533288	0.0379897	0.0441557	0.0422578	0.0190655	0.0297388	0.0368412	0.0380815	0.0558156	0.0149178	0.0249637	0.0147186	0.0278918	0.0321521	0.0220215	0.0231482	0.0357606	0.0118185	0.013155	0.0159922	0.034638	0.0331235	0.0293343	0.0157471	0.0257721	0.0259918	0.0390726	0.0299921	0.0204083	0.015102	0.0316834	0.0281446	0.0224873	0.0106489	0.0166679	0.0310303	0.0328425	0.0109508	0.04728	0.0304111	0.0387066	0.0242702	0.0235679	0.0144541	0.0448646	0.0359874	0.045342
2-acyl LPC(19:1)	0.000641477	0.00122844	0.00423033	0.00256454	0.00265766	0.00179224	0.000555755	0.00218116	0.00352987	0.00474467	0.00215796	0.000934521	0.000521917	0.00113926	0.00130639	0.00284519	0.00182345	0.00141334	0.00370667	0.00166217	0.00162851	0.00125035	0.00191197	0.00204236	0.00292192	0.00166784	0.00245929	0.00215454	0.0034584	0.00276694	0.00113128	0.00185866	0.00279161	0.00210201	0.00148206	0.00153794	0.0011433	0.00188922	0.001847	0.00126961	0.0032084	0.00175154	0.00286194	0.00335843	0.00117302	0.00110811	0.00433026	0.00425905	0.00361113
2-acyl LPC(20:1)	0.00479858	0.00157363	0.00563389	0.004924	0.00579351	0.00523452	0.00234234	0.00368367	0.00520877	0.00601688	0.00510036	0.00161914	0.00381587	0.00420732	0.00530274	0.00863709	0.0101544	0.00412534	0.00602338	0.00321781	0.00560803	0.0040401	0.00384663	0.00496338	0.00637459	0.00999629	0.0055066	0.0047475	0.00597573	0.00503205	0.0030147	0.00337603	0.00648369	0.00362768	0.00826357	0.00457011	0.004843	0.0056959	0.0054578	0.00417456	0.00703862	0.0043053	0.0064302	0.00733275	0.0059983	0.0037698	0.00721316	0.00953066	0.00530265
2-acyl LPC(20:2)	0.0102123	0.00427911	0.0146198	0.0105127	0.0119332	0.0114474	0.00595872	0.0100936	0.00969959	0.0151489	0.0137283	0.00277039	0.00516997	0.00623792	0.0100471	0.0113881	0.0109023	0.00581684	0.00879941	0.0057094	0.00454107	0.00693629	0.00792571	0.00802497	0.00894141	0.0224844	0.00823696	0.00833938	0.00723514	0.00920996	0.0048622	0.00469604	0.0116421	0.00691871	0.00952579	0.00578724	0.00607475	0.0085875	0.0079989	0.00593751	0.0107348	0.00628668	0.0102211	0.00971648	0.00713858	0.00445424	0.0119606	0.0160361	0.00976213
2-acyl LPC(20:3)	0.0897413	0.0289975	0.101326	0.0971984	0.13064	0.0657218	0.0687716	0.0938396	0.089697	0.0863291	0.083541	0.0290227	0.0598932	0.0821741	0.0655945	0.136889	0.125588	0.0721795	0.112414	0.0871105	0.0572681	0.0637927	0.150863	0.0681981	0.0797734	0.0848934	0.103934	0.115375	0.127298	0.0637201	0.0759	0.0615606	0.100551	0.0674111	0.0925009	0.0848914	0.0791434	0.0804413	0.107608	0.084473	0.182056	0.0592566	0.125138	0.107516	0.0870114	0.0519651	0.134568	0.271974	0.114093
2-acyl LPC(20:4)	2.67971	0.58387	2.46139	1.97235	1.74654	1.46606	1.42595	2.96388	1.36433	1.4639	1.79618	0.292243	1.02283	1.5778	1.59551	2.44804	2.10336	2.12592	1.5725	1.12003	0.964165	0.966062	2.50615	1.1513	1.08113	0.677838	1.54512	1.70315	0.948783	0.920773	1.27766	0.690315	1.27403	0.995035	2.22029	1.31839	0.508787	1.70981	1.68335	1.19774	2.069	1.0974	1.95648	2.11106	1.87224	1.07772	2.61114	3.41027	2.0421
2-acyl LPC(20:5)	0.0474223	0.0111763	0.0454326	0.0456088	0.0837639	0.0515467	0.0199358	0.0405591	0.0314043	0.0279127	0.0342948	0.00766285	0.0390461	0.0483859	0.0735331	0.207621	0.304663	0.0809395	0.0747467	0.0691188	0.0383067	0.0430069	0.0500764	0.0291725	0.0511406	0.0123885	0.0391277	0.0675597	0.0345625	0.0334298	0.0316113	0.0261411	0.0457943	0.0319201	0.0749225	0.0360798	0.0176314	0.0374283	0.0440118	0.0331099	0.0941715	0.0276361	0.0620458	0.121117	0.0534629	0.0306489	0.103057	0.101318	0.0683932
2-acyl LPC(22:1)	0.0010148	0.000397495	0.000520951	0.000690661	0.000626402	0.000552545	0.000709661	0.000792593	0.000562853	0.000873705	0.000458634	0.000457999	0.000590287	0.000828156	0.00100029	0.00314625	0.0073081	0.000816745	0.00098096	0.000971301	0.000357193	0.000243005	0.000870734	0.000343306	0.000530778	0.000958784	0.000995982	0.000363133	0.000702265	0.00160154	0.000719994	0.000510872	0.00110505	0.000379453	0.00133637	0.00073919	6.57e-05	0.00121092	0.0007386	0.00104751	0.00107447	0.000474735	0.000736675	0.00268521	0.000659869	0.000662109	0.0018525	0.00150271	0.00087012
2-acyl LPC(22:4)	0.0501071	0.0164028	0.0371323	0.045641	0.0317401	0.0504598	0.0246863	0.0408049	0.0382219	0.0671433	0.0332597	0.00938383	0.0142971	0.0176198	0.0152242	0.0299049	0.0100621	0.016722	0.0176363	0.00663148	0.0155317	0.0066353	0.0183049	0.0118044	0.0170031	0.0267104	0.0295684	0.0178297	0.0120046	0.0115341	0.0170553	0.00909917	0.0201608	0.00912123	0.0339915	0.0196441	0.0149604	0.0195416	0.0217865	0.0150474	0.0285168	0.0117999	0.0216245	0.0144905	0.0200305	0.0151841	0.0290786	0.0528366	0.0164011
2-acyl LPC(22:5)	0.154202	0.0593837	0.165665	0.157762	0.158306	0.137399	0.105623	0.175293	0.136139	0.151516	0.116375	0.0262328	0.121535	0.0801292	0.112697	0.297676	0.109952	0.134497	0.164663	0.0695033	0.0706621	0.0422233	0.104451	0.0562622	0.0919351	0.0575245	0.124105	0.105557	0.0618559	0.0646542	0.0994525	0.0470304	0.144385	0.062969	0.144042	0.0950749	0.0488963	0.142913	0.11884	0.0874535	0.17619	0.0564589	0.163572	0.116355	0.132735	0.078288	0.242601	0.329729	0.12499
2-acyl LPC(22:6)	0.202695	0.0318851	0.261513	0.111886	0.255195	0.140135	0.0833599	0.181305	0.131349	0.100482	0.179556	0.0207616	0.0791402	0.21195	0.230321	0.547342	0.409634	0.267185	0.168365	0.162355	0.179558	0.142626	0.24592	0.113071	0.210241	0.104872	0.162053	0.153832	0.130466	0.128636	0.189678	0.0643238	0.162329	0.157627	0.165848	0.245956	0.0340097	0.202121	0.174564	0.128634	0.244371	0.102801	0.281835	0.336702	0.20939	0.0827342	0.3819	0.467057	0.277695
2-acyl LPC(24:4)	0.000287237	1.75e-05	0.000338298	0.000493574	0.000153907	0.000456287	0.000132993	0.000397619	0.000233264	0.000287248	0.000239326	0.000118749	0.000145219	0.000239753	0.000153485	0.000145777		3.3e-05			7.63e-05		0.000134161	0.000181557	0.000112539	0.000168802	0.000203555	0.000127307	5.81e-05	0.000172874	8.97e-05	5.21e-05	5.85e-05		0.000380249	0.0001661	0.000139808	0.000156561	9.26e-05	0.000108071	0.000113919	0.000114143	0.000382667	0.000238868			0.000163395	0.000215117	0.000193297
2-acyl LPC(24:5)	0.00016562	2.7e-05	0.000288675	0.00111461	0.000728189	0.00119566	0.000193992		0.000477772	0.000867776	0.000454817	7.97e-05		0.000342658	0.000397691	0.00122447	0.000371099	0.000160062	0.000100796	0.000307686	0.000433077	0.000236214	0.000322972	0.000170578	0.000265828	0.000213132	0.000180468	0.000821856	0.000144397	9.54e-05	0.000354486		0.00033233	0.000445184	0.00081527	9.6e-05	0.000170804		0.000227631	0.000357436	9.08e-05	0.000154936	0.000208659	0.000225554	7.34e-05	0.000144666	0.000821056	0.000622754
2-acyl LPC(24:6)	0.000117511	9.65e-05	0.000290506	0.000251266	0.000503265	0.000768708	8.02e-05	9.62e-05	0.000181322	0.000312083	0.000320955	2.68e-05	7.42e-05	0.000315128	4.9e-05	0.000623574	0.000135751	0.000179028	0.000140463	4e-05	0.000139675	0.000146935	0.000150344	0.000110941	0.00018741	5.1e-05	0.000438091	0.000298857	8.41e-05		0.000176123	4.04e-05	0.000224801	4.65e-05	0.000542232	0.000322678	0.000103157	0.000137069	0.000264225	0.000117479	0.000355365	0.000169032	0.000219348	0.000239	4.8e-05	0.000119399	0.000327256	0.00063754	0.000254461
2-acyl LPE(16:0)	0.12749	0.0775266	0.185967	0.328128	0.153302	0.189789	0.129683	0.150772	0.123054	0.198953	0.197238	0.0763669	0.109234	0.08796	0.120944	0.124604	0.174802	0.128436	0.23318	0.12423	0.0899523	0.101427	0.168602	0.12151	0.166486	0.203965	0.154651	0.136455	0.129172	0.161148	0.134738	0.11723	0.163465	0.16026	0.166575	0.0973833	0.101985	0.132909	0.137	0.114221	0.229205	0.152125	0.395905	0.233834	0.210917	0.0856599	0.19631	0.20245	0.157985
2-acyl LPE(16:1)	0.011418	0.00578841	0.00922373	0.0240943	0.00655903	0.0124247	0.00423108	0.00902316	0.0053906	0.0209667	0.0102313	0.00660635	0.00202466	0.00321404	0.00352731	0.00612212	0.00414337	0.00288851	0.00250324	0.00424098	0.00304094	0.00306033	0.00279415	0.00424541	0.00493945	0.00515986	0.0091658	0.00973088	0.00574411	0.00272135	0.00315011	0.00427212	0.00478027	0.00280858	0.00374246	0.00299987	0.00394048	0.00205977	0.00285537	0.00458276	0.00957496	0.0030447	0.00395397	0.00300899	0.00399854	0.00295328	0.0138448	0.00895718	0.0031872
2-acyl LPE(17:0)	0.00249979	0.00291551	0.0099743	0.011317	0.0034734	0.00606071	0.00182754	0.00762072	0.00678595	0.00508464	0.00646739	0.000621806	0.00137593	0.000614231	0.000673211	0.0029853	0.00405221	0.00217422	0.0143556	0.00216254	0.0019629	0.00064678	0.00138874	0.000469742	0.00510689	0.000800992	0.00825137	0.00331821	0.00187084	0.00567296	0.0045701	0.00283927	0.00319104	0.0023053	0.00160994	0.0018723	0.000597936	0.00180304	0.00303924	0.000319262	0.00236987	0.000269046	0.0240656	0.0151793	0.00724317	0.00052073	0.00182769	0.00996767	0.00344446
2-acyl LPE(18:0)	0.119249	0.204674	0.453665	0.461701	0.168678	0.39035	0.21582	0.251867	0.333182	0.288685	0.289864	0.198355	0.175853	0.0965495	0.188472	0.091631	0.334778	0.149599	0.893992	0.396933	0.174286	0.283291	0.0632144	0.145326	0.542542	0.386789	0.476707	0.371902	0.220741	0.477718	0.391215	0.176049	0.377982	0.304553	0.17951	0.165904	0.121054	0.393231	0.357309	0.15646	0.0819911	0.103517	2.64203	1.66969	0.528349	0.119217	0.0729388	0.227722	0.54392
2-acyl LPE(18:1)	0.126021	0.0975059	0.162036	0.234448	0.161631	0.163922	0.124277	0.108969	0.110542	0.157604	0.151085	0.114335	0.101182	0.0895708	0.122909	0.175818	0.122525	0.106936	0.1347	0.105066	0.132111	0.14908	0.162008	0.154338	0.216989	0.276651	0.147537	0.124111	0.160069	0.124923	0.15105	0.136356	0.148471	0.149429	0.173745	0.112008	0.136659	0.118141	0.170955	0.104598	0.250503	0.194454	0.195709	0.145276	0.164649	0.110653	0.240613	0.162725	0.112258
2-acyl LPE(18:2)	0.34414	0.478827	0.485066	0.818135	0.525123	0.727248	0.456613	0.40404	0.401657	0.679175	0.535579	0.235175	0.28676	0.173952	0.319194	0.252257	0.24779	0.188775	0.498292	0.245459	0.190038	0.331384	0.65352	0.266443	0.329573	0.717854	0.276489	0.167121	0.225967	0.470427	0.277812	0.208916	0.472135	0.39713	0.32256	0.160384	0.229327	0.313514	0.327168	0.183662	0.669769	0.340798	0.402882	0.215837	0.360857	0.158554	0.599064	0.495955	0.269617
2-acyl LPE(18:3)	0.00278732	0.00864153	0.00549809	0.00709609	0.00565142	0.00721617	0.00366395	0.00387053	0.00444505	0.00456963	0.00513677	0.00389368	0.00435303	0.00315203	0.00507063	0.00404416		0.0017683	0.00378219	0.00125191	0.00145457	0.00252497	0.00964979	0.00446602	0.00581804	0.00398153	0.00217261	0.00074375	0.00329804	0.00464972	0.00139708	0.00174658	0.00617701	0.00397844	0.0041154	0.00054373	0.00353367	0.00485052	0.00539576	0.00154088	0.00856027	0.00658194	0.00440668	0.00311265	0.0058109	0.000841902	0.00816971	0.00497316	0.00275636
2-acyl LPE(20:2)	0.00521325	0.00407391	0.00814705	0.00729443	0.00821428	0.00758885	0.00472501	0.00702012	0.0067866	0.00860737	0.00874859	0.00404246	0.0027699	0.00324666	0.00421405	0.00476431	0.00291759	0.0032167	0.00330381	0.00269568	0.0024657	0.00449189	0.00686937	0.00426243	0.00748099	0.0235002	0.00246826	0.00262393	0.00463775	0.00611244	0.0030902	0.00472265	0.00792949	0.00256842	0.00730624	0.00246317	0.00523905	0.00531159	0.00295989	0.00213899	0.0107247	0.00662098	0.00436829	0.00287624	0.00397119	0.00300052	0.0107626	0.00520692	0.00410792
2-acyl LPE(20:3)	0.0708808	0.0470068	0.0718918	0.117909	0.105709	0.0670183	0.062098	0.0618065	0.077216	0.0949897	0.0951419	0.0286558	0.0494736	0.0531924	0.0664491	0.109724	0.0707592	0.0535548	0.12504	0.0648369	0.0366113	0.060217	0.138022	0.0441037	0.0879468	0.103504	0.0802476	0.0668347	0.0578784	0.0744029	0.0728595	0.0659033	0.124947	0.0709978	0.108082	0.0659294	0.0652478	0.0635145	0.0847017	0.0564242	0.234028	0.0694083	0.141502	0.0859551	0.0986175	0.0389612	0.152783	0.197357	0.0960669
2-acyl LPE(20:4)	6.11535	2.48359	7.13432	6.66946	5.98329	5.50364	4.50365	6.66745	4.60342	5.69837	6.23626	1.14865	3.04318	3.5198	4.51447	5.68492	4.6098	4.25727	5.13973	2.98518	2.84861	3.99846	8.60985	2.97685	3.56668	2.73495	3.85918	3.05769	3.18989	3.67955	4.29218	2.6462	5.62738	3.68972	5.74363	3.90305	2.05773	4.7897	4.93748	3.19587	8.86141	3.46262	5.38369	4.72401	5.94242	2.48343	6.87814	9.00346	4.70697
2-acyl LPE(20:5)	0.0602747	0.0300142	0.0688408	0.111196	0.199232	0.100464	0.0421127	0.0727904	0.0594076	0.0557513	0.0725602	0.0212011	0.0714821	0.0799648	0.149434	0.386667	0.421218	0.138513	0.162046	0.12511	0.0658062	0.134503	0.129625	0.0519144	0.124796	0.0367852	0.0626071	0.0966738	0.0483865	0.0708885	0.0740224	0.0616433	0.127236	0.0816883	0.140339	0.0891332	0.0371145	0.0662788	0.0897221	0.0533401	0.258865	0.0658033	0.115499	0.148606	0.12166	0.0545228	0.211692	0.202685	0.110778
2-acyl LPE(22:4)	0.220512	0.0794708	0.138659	0.244528	0.154762	0.221263	0.132569	0.204285	0.160613	0.221647	0.144248	0.055549	0.0683229	0.0817974	0.0811311	0.105852	0.060067	0.0723335	0.0804999	0.0355693	0.0707326	0.0479833	0.108516	0.0664513	0.0896982	0.128883	0.0987881	0.0830576	0.0619189	0.0644291	0.101584	0.0616549	0.102756	0.0607725	0.182893	0.0988982	0.0822437	0.088178	0.105155	0.060402	0.166722	0.0764467	0.125233	0.0816785	0.113015	0.0962617	0.118785	0.250148	0.0847005
2-acyl LPE(22:5)	0.427761	0.218696	0.408043	0.592996	0.489996	0.495915	0.380841	0.517515	0.397748	0.445664	0.387922	0.120368	0.315305	0.212451	0.331664	0.675562	0.270304	0.296194	0.443034	0.194386	0.191617	0.156033	0.383178	0.175761	0.305735	0.215872	0.311273	0.236227	0.174266	0.255411	0.288293	0.190887	0.442156	0.230883	0.491122	0.29558	0.191109	0.330469	0.353299	0.237835	0.683167	0.244551	0.377963	0.238274	0.450148	0.219094	0.62134	0.91393	0.258893
2-acyl LPE(22:6)	0.650734	0.169693	1.06851	0.548378	1.08959	0.776249	0.34429	0.649164	0.565125	0.497578	0.641956	0.107672	0.306625	0.638845	0.84449	1.51685	1.12027	0.774118	0.701033	0.560802	0.727952	0.686413	1.07469	0.511349	0.871072	0.677483	0.597701	0.448448	0.561001	0.741225	0.621516	0.32517	0.893512	0.780619	0.711593	0.943573	0.179755	0.729348	0.684648	0.468475	1.04559	0.57734	0.811454	0.989675	0.873314	0.338567	1.46688	1.64964	0.67437
AC(10:0)_Np+	3.39634	1.03397	2.73334	2.15645	0.493434	2.51539	1.5266	1.60097	0.918664	2.77016	2.24176	0.132496	2.99977	1.53422	0.923499	0.49441	0.912792	1.81498	1.82531	0.922121	0.648884	1.36966	0.648289	1.56694	0.318447	0.470266	1.29763	1.8575	3.09828	3.74207	0.562092	0.909539	2.28264	1.95916	0.353304	0.483462	0.884257	0.978902	1.40005	2.35258	0.555557	6.46656	0.936137	0.302631	0.807229	0.492059	0.881821	0.829988	0.958792
AC(10:1)_Np+	0.695169	0.165927	0.626556	0.340556	0.155642	0.568655	0.328869	0.371351	0.265046	0.404243	0.430044	0.0326809	0.102477	0.107645	0.0634988	0.053024	0.0611193	0.0947318	0.17176	0.0589822	0.0621479	0.0703631	0.0485154	0.0961892	0.0292141	0.0566018	0.151181	0.104616	0.133978	0.301566	0.0389079	0.0351939	0.199647	0.0820046	0.0289711	0.0342936	0.0397722	0.0649373	0.0577178	0.14188	0.0287155	0.195701	0.0514984	0.0324426	0.0672839	0.03604	0.0449559	0.0888422	0.0593466
AC(10:2)_Np+	0.0388917	0.0155897	0.0496813	0.0193635	0.0176057	0.00577457	0.00324381	0.0291681	0.0208347	0.00359772	0.0402951	0.00142436	0.00218439	0.00332707	0.00121451	0.00111916	0.00159646	0.00158781	0.00262908	0.00270939	0.000325392	0.000260598	0.000822669	0.000590526	0.000857471	0.000531597	0.0190656	0.007459	0.00189048	0.0297144	0.000661797		0.00584911	0.000992313	0.00104041	0.00436599	0.00229289	0.00146464	0.0019845	0.000807552	0.00170048	0.00208446	0.000346831	0.000707147	0.0026531	0.001096	0.00173649	0.00149883	0.00170807
AC(11:0)_Np+	0.775418	0.0623712	0.36463	0.378995	0.0720362	0.455236	0.116502	0.119363	0.0957457	0.145386	0.155177	0.0202822	0.0535478	0.0429012	0.0315208	0.0351718	0.0445054	0.0404673	0.188607	0.0593633	0.0362182	0.132593	0.0291271	0.0636702	0.0186142	0.0260019	0.124797	0.082832	0.0498941	0.3888	0.0205541	0.0536544	0.261535	0.07297	0.0177641	0.0213072	0.0275786	0.0501157	0.0377661	0.116947	0.0385271	0.150491	0.0512933	0.0291889	0.0297111	0.0186529	0.0579844	0.0586694	0.0609754
AC(11:1)_Np+	0.155805	0.024963	0.0680993	0.0417006	0.0197694	0.0962215	0.0435143	0.0403009	0.0337506	0.0391191	0.0341593	0.00512472	0.0184637	0.0309318	0.00957308	0.0232234	0.0383635	0.0251647	0.0215293	0.0283544	0.0335855	0.019126	0.010748	0.0327373	0.0112475	0.0059538	0.0247114	0.0259244	0.0422788	0.0615815	0.0103411	0.0132195	0.025055	0.0151773	0.00892482	0.00953043	0.0156613	0.0247445	0.0171375	0.0356175	0.010672	0.0219344	0.0171148	0.0126274	0.0171996	0.00900233	0.0179051	0.028331	0.0262788
AC(12:0)_Np+	12.5968	3.59884	11.9431	9.13394	4.94103	13.5117	8.54911	9.6532	6.09963	13.9084	11.0883	0.892555	4.15833	1.93344	2.26032	2.03493	2.83254	2.24705	7.1613	2.4743	1.58316	4.32175	1.54514	4.31288	1.06777	0.888901	5.33966	3.21729	3.71409	8.99514	1.25664	1.40848	7.23366	2.50583	0.783373	1.44446	1.49815	2.94222	2.46853	5.21303	1.75967	5.00876	2.32698	1.32971	2.55032	1.61263	2.79603	3.15519	3.41685
AC(12:1)_Np+	4.45783	0.68957	3.97887	3.33938	1.0447	3.71373	1.79268	3.09694	1.5864	4.68712	2.87119	0.160183	0.782543	0.489845	0.249272	0.509187	0.420192	0.332651	1.45624	0.58354	0.334136	0.678401	0.188154	0.728542	0.152854	0.225601	2.44878	0.9287	0.656877	2.71231	0.151311	0.148555	2.75613	0.416084	0.0913388	0.215961	0.265606	0.438364	0.303781	1.18099	0.336648	0.577533	0.308143	0.287653	0.56885	0.207974	0.694253	0.80267	0.723768
AC(12:2)_Np+	0.13591	0.0307551	0.129291	0.0821917	0.0333476	0.170298	0.0733822	0.128793	0.0686125	0.116145	0.110485	0.0104349	0.055034	0.0447888	0.0144466	0.018607	0.0137742	0.0179287	0.0710906	0.0266379	0.0203205	0.0354237	0.0062413	0.0374023	0.00982085	0.0200866	0.099366	0.0251446	0.0342462	0.195134	0.0100661	0.00617089	0.125409	0.0233076	0.0044733	0.00569464	0.0175456	0.0230886	0.0167437	0.0514756	0.0187218	0.0351974	0.0159945	0.0111728	0.0249069	0.00868321	0.0316005	0.0365986	0.0448089
AC(13:0)_Np+	1.09917	0.183668	0.705048	0.442114	0.380566	0.893167	0.438548	0.55289	0.374489	0.438187	0.49641	0.0806377	0.145591	0.275419	0.182998	0.210323	1.19703	0.254367	0.595538	0.293327	0.265901	0.411953	0.13499	0.345669	0.18502	0.0706122	0.306766	0.215696	0.197488	0.643723	0.0757793	0.105645	0.380902	0.173654	0.0458218	0.13375	0.0546548	0.267042	0.122531	0.320245	0.108102	0.212125	0.19028	0.251585	0.21681	0.105059	0.244665	0.270317	0.293087
AC(13:1)_Np+	0.7721	0.147095	0.507377	0.380885	0.34402	0.62815	0.376971	0.370186	0.248626	0.425882	0.33951	0.141734	0.179664	0.220352	0.230031	0.291958	0.825401	0.278135	0.394677	0.299761	0.292532	0.275832	0.200314	0.302446	0.249844	0.172517	0.321357	0.361175	0.263824	0.469411	0.224897	0.188903	0.329662	0.223585	0.12638	0.176026	0.120086	0.198003	0.237494	0.357935	0.232294	0.271808	0.26257	0.222525	0.256608	0.177889	0.292034	0.2908	0.278293
AC(13:2)_Np+	0.0131993	0.00220295	0.0157772	0.00563635	0.00165118	0.0123783	0.00196696	0.00752559	0.00200468	0.0057132	0.00112697		0.00148862	0.000643022		0.00106651	0.00137046		0.000995356		0.00130275				0.000699216		0.00394618		0.00118918	0.0155218		0.00213664	0.00407125	0.00203482	0.000694436	0.000872551		0.00176796				0.00290073	0.000711627	0.00238581				0.00509029	0.00859669
AC(14:0)_Np+	35.0378	13.7758	29.5196	34.5697	23.4748	51.1147	31.0026	40.8514	19.8599	44.1852	35.4041	4.2724	11.4456	4.57453	9.80381	9.00512	9.51051	9.15388	27.3324	10.42	5.4694	14.7512	7.13598	13.8567	5.97594	2.79212	17.6816	13.6223	9.1942	24.3686	5.72435	4.77241	16.6342	6.60125	3.02253	4.50028	4.01477	8.8316	8.30832	16.0095	6.91846	11.375	8.18578	7.17079	13.4386	6.75269	11.2896	12.8404	11.9289
AC(14:1)_Np+	46.0164	7.33803	31.4579	38.4002	20.2009	41.8134	29.181	33.0666	14.4642	42.5536	29.0142	2.74355	8.30624	2.7816	4.5791	9.76171	6.12421	6.20251	24.7646	8.91361	5.25987	9.43371	4.8681	9.70493	4.11816	3.3096	28.1594	12.6021	6.83246	27.6094	3.61781	1.87495	24.4597	6.36697	1.16875	2.75485	2.46265	5.23502	4.20623	12.1912	5.11032	7.19104	6.12338	6.31428	15.3619	3.48297	10.5733	13.4891	9.60879
AC(14:2)_Np+	10.1276	1.63602	11.3505	6.56888	4.09882	11.9252	9.34107	7.80858	2.80762	6.11057	7.81429	0.505089	2.59387	0.807447	0.854735	1.24741	0.980158	1.01102	7.59325	1.35083	1.38891	1.73837	0.954642	2.01021	0.728042	1.58521	5.92981	1.29196	1.37501	9.80753	0.538263	0.217725	7.07061	2.1836	0.13709	0.548639	0.61269	0.965076	0.689138	2.18014	0.79263	2.15376	1.80935	1.01425	3.24541	0.463696	1.59373	3.40814	2.95817
AC(15:0)_Np+	1.46617	0.819461	1.49586	1.59771	0.835394	2.21127	1.27361	2.09838	1.00116	1.84331	2.19441	0.286766	0.709852	0.333788	0.591455	0.413498	0.726856	0.628061	1.57305	0.93607	0.380616	0.919234	0.417839	0.731577	0.404267	0.129116	0.870799	0.75692	0.733339	1.33173	0.270856	0.420077	0.852222	0.338151	0.148621	0.214456	0.192987	0.463084	0.39658	1.10677	0.403207	0.875635	0.46371	0.518372	0.609129	0.424981	0.888002	0.815111	0.995897
AC(15:1)_Np+	0.597711	0.167441	0.609522	0.534454	0.318453	0.645068	0.491493	0.640323	0.346377	0.646813	0.549741	0.0476219	0.144591	0.0705583	0.126417	0.177289	0.212849	0.146314	0.47038	0.225614	0.103391	0.203785	0.0962029	0.187106	0.120311	0.0359348	0.403298	0.263729	0.165565	0.415133	0.083287	0.063134	0.395689	0.110221	0.0265492	0.0538186	0.0409414	0.112292	0.0995505	0.302658	0.118875	0.181975	0.140405	0.142351	0.272963	0.0955036	0.260533	0.325937	0.249255
AC(15:2)_Np+	0.160923	0.0125154	0.0795902	0.0269691	0.0139372	0.0538543	0.0272839	0.0375253	0.0249483	0.0398312	0.0330191	0.00137913	0.0102231	0.00960514	0.0129314	0.00435868	0.113368	0.0120061	0.059058	0.0143143	0.00409038	0.025988	0.00649768	0.0135846	0.00640753	0.00373487	0.0247092	0.0150776	0.00959002	0.0863367	0.00418024	0.00117569	0.041798	0.0132152	0.00103595	0.00168406	0.00100568	0.0125491	0.00644598	0.0135476	0.00546165	0.0145785	0.0135107	0.0239913	0.0201169	0.00171729	0.0234525	0.0314524	0.0460547
AC(16:0)_Np+	115.412	48.2308	76.5363	141.73	51.8477	169.115	84.2594	105.667	45.9332	145.502	111.85	12.7527	43.6423	13.4587	36.4589	23.4942	32.2103	40.6184	63.1928	32.8334	16.3281	38.6365	20.153	35.7116	20.0571	11.95	48.1076	49.8385	31.7818	67.3497	20.8661	15.8548	38.8789	21.0443	10.6561	14.5893	13.1244	22.9458	25.5032	49.938	19.7534	36.3447	21.8698	21.5982	37.8697	18.4171	27.0302	32.7902	37.8486
AC(16:1)_Np+	71.2074	21.2427	51.3151	88.3403	33.2015	82.3888	52.8561	72.3662	32.0375	90.419	57.9749	7.49919	20.3278	7.00125	18.7869	23.6969	20.894	23.1886	50.4052	24.5992	11.9285	23.2087	15.3625	28.031	13.7893	8.40169	54.1554	43.1758	21.0393	41.5595	12.2908	7.55886	37.8718	14.8747	3.7186	7.33834	7.13537	12.9148	14.6925	31.7706	14.7616	18.2619	14.8297	17.3336	44.7949	11.708	27.5639	29.1451	25.6491
AC(16:2)_Np+	9.64597	2.63202	11.5996	7.904	6.40536	14.3421	11.9952	11.181	5.6147	9.75292	9.13638	0.990902	4.1273	1.57164	2.79399	2.34487	2.38495	3.00404	9.78647	2.92924	2.04526	3.42779	2.17133	3.91369	2.08521	2.40736	7.45259	2.3876	2.87983	9.43219	1.61321	0.77492	7.0212	2.69756	0.427542	1.02099	1.12838	1.90984	2.03884	4.08042	1.67023	4.30449	2.70975	1.98686	7.03092	1.47809	2.96986	4.75448	4.53876
AC(16:3)_Np+	1.97446	0.410686	3.50017	1.54014	0.867162	2.5322	1.75408	1.78054	0.681485	1.23556	1.699	0.140106	0.818228	0.333306	0.41704	0.489158	0.430136	0.458061	1.87778	0.630113	0.521538	0.541408	0.310915	0.874295	0.401924	0.384906	1.82562	0.612139	0.530754	2.61833	0.226055	0.144083	2.0628	0.759833	0.0619892	0.260336	0.247146	0.341465	0.364067	0.590567	0.440956	0.825103	0.594023	0.52959	1.25679	0.237267	0.677637	0.949287	1.20831
AC(17:0)_Np+	2.11547	0.912935	1.82067	2.55764	1.35506	2.33434	1.94599	2.08661	1.19776	2.98373	2.67091	0.267518	0.798982	0.28064	0.792761	0.424847	0.46224	0.961013	1.17586	1.09745	0.474463	0.879062	0.393934	0.712924	0.451091	0.206165	0.527314	0.732006	0.861892	1.2071	0.519114	0.448514	0.91482	0.378644	0.301718	0.367179	0.213077	0.660261	0.603563	1.47591	0.425127	0.988105	0.497821	0.526014	0.530469	0.580481	0.685313	0.864482	0.73872
AC(17:1)_Np+	1.59012	0.656279	1.59747	2.03534	0.611627	1.87524	1.0846	2.01873	1.04991	2.28027	1.83645	0.211351	0.586867	0.213537	0.630231	0.525948	0.72505	0.742895	1.26238	0.91288	0.325137	0.642377	0.386654	0.713237	0.41883	0.139341	1.15223	1.1376	0.691361	1.05317	0.354056	0.398911	0.920777	0.416737	0.101493	0.207822	0.193169	0.364286	0.435092	1.15322	0.47981	0.747134	0.420194	0.538968	0.851404	0.35709	0.988583	1.16532	1.03359
AC(17:2)_Np+	0.062982	0.0275964	0.0815808	0.125536	0.0593531	0.171598	0.0564885	0.130448	0.0831223	0.104164	0.0893486	0.00772285	0.025233	0.0128305	0.0216061	0.0117054	0.0301624	0.0296068	0.0744058	0.0400657	0.0129983	0.0156836	0.0137168	0.0251482	0.0100018	0.00951526	0.0599233	0.0316501	0.0275853	0.0511369	0.00763785	0.00815968	0.0516227	0.0256806	0.00526055	0.00536441	0.0117903	0.0185659	0.0124785	0.0354199	0.0188905	0.0424453	0.0131133	0.0150152	0.0410882	0.00997194	0.0366577	0.0349079	0.0508775
AC(18:0)_Np+	54.7844	17.2332	23.1806	45.1047	18.9861	40.6969	34.9958	31.5557	25.2446	42.3813	36.2917	3.75534	18.5392	6.93415	19.8691	9.99947	11.9063	27.4167	16.2599	15.8722	9.3412	14.783	11.988	12.398	10.6865	5.30993	13.6988	13.929	12.5173	27.7204	12.1959	8.21265	16.7603	9.63883	11.0687	13.7001	6.09058	19.0569	14.6108	19.5158	10.9345	17.0103	13.8996	11.7252	13.4628	13.2013	9.48729	11.3812	21.6531
AC(18:1)_Np+	286.849	92.3324	182.167	349.652	79.7955	303.772	194.221	228.92	117.552	316.315	264.861	26.1726	108.738	30.0408	100.537	76.9847	110.973	131.849	182.222	101.129	41.6795	105.532	85.2644	107.987	60.0236	37.8049	175.328	138.057	112.828	182.312	61.6743	44.4242	143.65	86.5529	18.3397	34.7874	31.7959	62.4652	69.7169	127.005	63.5314	118.753	66.1459	78.3613	170.974	43.4155	93.9027	120.326	125.352
AC(18:2)_Np+	80.5997	41.9965	102.733	90.8006	34.9423	146.879	98.8031	112.576	45.8517	87.183	106.552	12.9843	53.9318	15.069	48.12	25.68	45.8511	43.4754	94.8876	32.2767	20.0359	36.4636	39.7502	50.6136	33.1989	39.1026	71.2443	39.0516	48.2815	92.1067	26.3757	17.7208	60.0097	52.6514	4.86015	12.2813	16.0934	19.3371	25.6796	41.032	23.7244	62.8501	34.6478	26.4972	83.2407	16.6636	41.24	58.0187	70.0982
AC(18:3)_Np+	4.40399	3.98912	6.71348	5.17759	3.08131	12.1408	6.38608	10.0483	3.81714	5.23948	8.5502	1.14477	6.03489	1.83965	5.89624	3.37866	4.95686	4.26509	10.9235	3.00439	2.02216	3.62901	2.70974	7.19618	4.04878	2.27281	6.05334	3.91784	4.5954	9.71019	2.33633	1.90206	6.78496	4.74587	0.499913	1.00972	2.02194	2.03362	3.24806	2.98487	2.82098	7.3661	3.0133	2.36002	8.28679	1.8083	5.4747	4.94603	8.76911
AC(18:4)_Np+	0.847237	0.0958133	1.30872	0.588119	0.192863	0.970851	0.467519	0.495953	0.366245	0.376277	0.439026	0.0458002	0.561032	0.188921	0.22052	0.354893	0.261087	0.242829	1.14854	0.396589	0.384842	0.332298	0.184004	0.502741	0.235955	0.353788	1.73379	0.493209	0.398965	1.73164	0.192024	0.100822	1.42864	0.822883	0.038454	0.243038	0.189647	0.262998	0.25638	0.489928	0.374141	0.476763	0.351253	0.302996	0.511191	0.163636	0.640806	0.604386	0.956337
AC(19:0)_Np+	0.324439	0.100898	0.117305	0.226589	0.165207	0.156396	0.185347	0.184746	0.265225	0.321244	0.178006	0.0707348	0.0723069	0.0474543	0.150454	0.0699532	0.0502	0.109467	0.141199	0.141898	0.0671574	0.103337	0.0939044	0.0840269	0.0892811	0.0306774	0.0527733	0.110318	0.0909796	0.106679	0.0900829	0.0604938	0.099122	0.0546277	0.0950247	0.142977	0.0267718	0.187602	0.120005	0.169815	0.0797133	0.102254	0.0842597	0.102273	0.0640486	0.139741	0.0708578	0.103684	0.0811979
AC(19:1)_Np+	2.18655	0.329265	0.957262	1.46783	0.475667	0.911913	0.711588	0.882087	0.849516	1.81256	1.14955	0.125163	0.218696	0.111472	0.31735	0.212162	0.266488	0.428352	0.55696	0.560507	0.13637	0.271389	0.23501	0.261266	0.244426	0.0560679	0.332062	0.364247	0.350047	0.716626	0.138513	0.182427	0.44401	0.207579	0.109109	0.177906	0.0737551	0.316858	0.179824	0.520075	0.190211	0.343636	0.278978	0.2701	0.214047	0.198548	0.312085	0.436819	0.324344
AC(19:2)_Np+	0.476014	0.0481591	0.190253	0.25369	0.114617	0.215075	0.167769	0.19432	0.212149	0.200637	0.181297	0.0281647	0.0417313	0.0286484	0.0637173	0.0539343	0.0555146	0.0982117	0.0696861	0.124313	0.0443033	0.0472896	0.0836275	0.0556082	0.0625513	0.00631701	0.104382	0.090508	0.0704454	0.164783	0.0244369	0.0188747	0.0698561	0.0573785	0.0229609	0.0339532	0.00972359	0.0643583	0.0327236	0.0994104	0.0392514	0.0456059	0.0494795	0.0622375	0.0402311	0.0396213	0.0480246	0.0923963	0.0474982
AC(20:0)_Np+	1.38225	0.666407	0.253177	1.13762	1.03017	0.921835	1.09275	0.991265	3.24288	0.44762	0.480378	1.54753	0.627548	0.397626	1.89565	0.560887	0.372006	0.994011	0.884334	0.783591	0.427493	0.844299	1.31127	0.688789	0.78377	0.310699	0.319106	1.07717	0.448605	0.687091	1.07425	0.305687	0.490782	0.448699	1.79808	2.47189	0.47724	2.42237	1.25513	1.34999	0.693672	0.791671	1.58279	1.12128	0.413468	1.81696	0.677932	0.739904	0.405442
AC(20:1)_Np+	23.6164	10.5831	3.33323	30.3548	9.17608	16.212	8.14248	13.2282	25.0051	10.9034	11.0812	3.22542	4.7873	2.1638	11.1858	2.96817	1.84165	10.1939	4.17555	8.92417	2.22271	8.22347	4.19126	6.43456	2.73286	1.24354	1.51374	7.42943	5.10794	3.82841	5.45674	1.82835	5.04069	1.63428	5.9393	10.8311	2.5088	14.2488	8.47059	12.7917	3.57274	5.94677	2.79354	5.27425	2.72567	9.00826	2.48726	3.41533	0.948183
AC(20:2)_Np+	13.5485	7.13581	3.90383	16.5817	4.05934	12.1702	5.61841	8.27561	10.2117	8.33291	9.9607	0.983107	3.3896	1.44562	5.68928	1.09082	0.923431	4.68715	2.05359	4.06461	1.17597	3.2946	1.95435	3.64008	1.39749	1.23962	1.05291	2.52129	3.08715	2.80609	2.55877	1.02005	2.40159	1.17646	1.86924	3.69505	1.16376	5.10519	3.38108	5.39838	1.40088	4.29302	1.33956	2.1443	1.47866	3.34243	1.08361	1.71799	0.799199
AC(20:3)_Np+	7.7012	1.61439	5.09811	7.20621	1.16057	5.25035	3.10515	3.63423	3.21913	5.35468	6.21644	0.238991	2.27622	0.819009	1.84435	0.994931	1.22292	1.92974	3.6293	1.85411	0.764944	1.46311	1.33473	2.2887	1.08507	1.32276	2.78339	2.13957	2.67616	3.35972	1.15764	0.981704	2.0358	2.2222	0.45685	0.905507	0.904169	1.49028	1.46117	2.19003	1.60783	2.86953	1.1678	1.17533	1.90968	0.960957	1.89913	2.69091	2.60632
AC(20:4)_Np+	26.211	4.87043	49.4981	23.7384	3.25483	20.8205	14.3889	22.1609	9.7933	13.9344	19.9574	1.46139	9.06423	2.5596	7.18157	6.2032	8.16218	7.84398	16.7708	6.69635	5.69554	7.23465	9.74768	10.6605	8.49861	5.04532	22.8247	11.2123	11.1371	26.5156	6.09951	6.14386	16.5846	18.5292	1.08217	3.65312	3.19349	4.38242	5.26591	6.24877	8.44761	10.2146	6.9992	9.04437	14.9949	4.18021	11.8237	14.0925	22.2595
AC(20:5)_Np+	1.72812	0.259896	2.39373	1.7915	0.510904	1.7656	0.802041	1.27878	0.752439	0.874984	1.14636	0.0997834	1.12407	0.389798	1.15173	1.41927	1.92767	0.828887	2.65348	0.796376	0.45438	1.01293	0.481216	1.30961	0.847876	0.616678	1.69424	1.48676	1.11271	1.86608	0.450534	0.358388	1.44021	1.34986	0.0888057	0.282032	0.325321	0.367234	0.5538	0.77821	0.759518	0.927771	0.57475	0.827644	1.17409	0.381557	1.49339	1.35138	2.29738
AC(21:0)_Np+	0.0249261	0.0055001	0.00943417	0.00726106	0.0179082	0.012166	0.0148728	0.0118869	0.0223601	0.00701028	0.00839292	0.015417	0.00635383	0.00668137	0.0162691	0.00757597	0.00770665	0.00963254	0.0137974	0.0105308	0.0066796	0.00667407	0.0129022	0.00749287	0.00631932	0.00307073	0.00453738	0.00571617	0.00595713	0.02596	0.00650136	0.0128648	0.0104549	0.0130157	0.0135259	0.0151688	0.00337484	0.0195868	0.00634851	0.00982846	0.00701244	0.0193903	0.00750201	0.0132229	0.00662035	0.0171168	0.0108529	0.0135205	0.00415387
AC(21:1)_Np+	0.706581	0.0400786	0.103538	0.115131	0.107777	0.0818789	0.115507	0.129635	0.210728	0.0832775	0.0654762	0.0365533	0.0184508	0.0101593	0.0371639	0.0308059	0.0303713	0.0429269	0.0320719	0.0738726	0.0242785	0.0163801	0.086944	0.024309	0.0555474	0.00220078	0.0526174	0.0358512	0.0298631	0.0569844	0.0175581	0.00745727	0.0266334	0.0245973	0.0207644	0.0491771	0.00464596	0.0547735	0.0215443	0.051986	0.0200893	0.0161759	0.0301537	0.0488148	0.0159889	0.0431629	0.0234411	0.0319516	0.0129536
AC(21:2)_Np+	0.537162	0.0192856	0.0743514	0.0886807	0.086864	0.0976735	0.0683184	0.10137	0.0998236	0.0710683	0.0536646	0.012368	0.00806377	0.00903746	0.017914	0.0202024	0.0237097	0.0307772	0.0136206	0.0555528	0.0108736	0.00601121	0.0664726	0.0151407	0.046045		0.0419727	0.0151494	0.0170647	0.0428145	0.00909648	0.00351927	0.0216785	0.0185476	0.011789	0.0116284	0.00111503	0.0161138	0.00730226	0.0333342	0.00820344	0.00690776	0.0204177	0.0275807	0.0109864	0.01933	0.00843619	0.0198088	0.00457267
AC(22:0)_Np+	0.107739	0.0635987	0.054308	0.077125	0.129794	0.064566	0.158588	0.0857952	0.154827	0.0716726	0.0718389	0.272389	0.142654	0.0937301	0.117745	0.0511322	0.0750245	0.0820947	0.106199	0.0725637	0.0425671	0.0469412	0.179022	0.0772621	0.0635141	0.0554817	0.0675366	0.0618219	0.0688737	0.270249	0.0878951	0.0598122	0.082207	0.13094	0.196127	0.144672	0.0369555	0.145463	0.122094	0.0997291	0.0612356	0.243981	0.0991423	0.110481	0.0493599	0.161918	0.0564734	0.0811903	0.0515732
AC(22:1)_Np+	1.40962	0.378818	0.202129	1.09762	0.621976	0.636213	0.323465	0.560902	3.84643	0.590763	0.28394	2.04248	0.132582	0.131504	1.26212	0.231736	0.318912	0.38944	0.553769	0.436287	0.165728	0.466349	0.666561	0.357091	0.334086	0.11083	0.135906	0.836607	0.172983	0.187483	0.41718	0.0788302	0.283538	0.285383	1.0999	2.05451	0.27123	1.40152	0.673625	0.894599	0.292938	0.218242	0.301317	0.606437	0.11951	1.60351	0.293979	0.467506	0.0488933
AC(22:2)_Np+	1.33791	0.596177	0.19347	1.23609	0.53534	0.760753	0.309259	0.67237	3.28793	0.444012	0.387197	1.02049	0.151784	0.143658	1.31904	0.144603	0.0540306	0.357254	0.413601	0.378416	0.147953	0.343444	0.578411	0.366238	0.303142	0.192115	0.133084	0.497249	0.158188	0.123925	0.418403	0.0791273	0.22603	0.266095	0.645317	1.42914	0.229294	1.0884	0.526584	0.712723	0.194303	0.256227	0.288124	0.406704	0.102361	1.12172	0.185587	0.360022	0.0294062
AC(22:3)_Np+	1.38551	0.300886	0.206943	1.32122	0.191305	0.505964	0.16771	0.340411	1.06816	0.591296	0.633062	0.14304	0.132801	0.0854806	0.48167	0.086584	0.0527628	0.226297	0.195233	0.182704	0.0828915	0.150694	0.198088	0.181003	0.133434	0.059031	0.0866771	0.206441	0.109719	0.119446	0.172552	0.051954	0.109775	0.103297	0.20694	0.427359	0.0975752	0.427881	0.254462	0.259705	0.100473	0.164262	0.161322	0.208214	0.0769777	0.307796	0.0905968	0.115287	0.0579882
AC(22:4)_Np+	7.33475	0.288669	2.27029	4.47806	0.220649	1.71875	0.679818	1.10983	0.722603	3.76653	2.82429	0.0672028	0.535601	0.254973	0.3187	0.198886	0.285865	0.638464	0.706497	0.395405	0.158962	0.282452	0.285443	0.44552	0.196038	0.319391	0.673258	0.49322	0.609125	1.13673	0.250583	0.141928	0.442739	0.418118	0.114356	0.232867	0.17304	0.334225	0.282593	0.591859	0.279258	0.484084	0.421287	0.317698	0.3822	0.180312	0.385092	0.445373	0.597493
AC(22:5)_Np+	6.73324	0.159552	3.24554	2.93096	0.25003	1.35279	0.572139	0.892443	0.640929	2.60085	1.77572	0.068346	0.941406	0.539843	0.789652	0.725559	1.19706	1.16699	2.67215	1.09332	0.307815	0.729541	0.429331	0.946565	0.535488	0.463954	1.60599	1.08456	1.51	2.91163	0.360774	0.358206	1.26366	1.1149	0.0974725	0.229069	0.26926	0.476968	0.449379	1.29879	0.660032	1.08526	0.722105	0.554074	0.858601	0.293504	1.31458	1.40057	1.60384
AC(22:6)_Np+	4.82419	0.0518103	2.70594	1.18767	0.240097	0.976814	0.20374	0.432006	0.260345	1.30636	1.03572	0.0312647	0.389648	0.55783	0.9533	0.671883	2.01841	1.04809	2.66091	1.15947	0.418943	1.71712	0.324706	0.939917	0.681958	0.710056	1.61499	1.00578	1.34361	4.20619	0.325608	0.2621	1.43593	1.27339	0.0524221	0.254572	0.136365	0.584666	0.302556	1.11719	0.449882	1.10146	0.771342	0.898081	0.768035	0.169297	1.66359	1.13976	1.74335
AC(23:0)_Np+	0.0239948	0.0087036	0.014145	0.00733833	0.0245587	0.00699189	0.0226746	0.013854	0.0178665	0.00914453	0.0100614	0.00327516	0.0167985	0.00971222	0.0122381	0.00744599	0.0112797	0.0104389	0.0159987	0.0130597	0.00284041	0.00448728	0.0135936	0.00588415	0.00444251	0.00420251	0.0122307	0.00689458	0.0101376	0.0283971	0.00754144	0.0115307	0.00812051	0.00771353	0.0135223	0.00746299	0.000688712	0.0112822	0.00719903	0.0175838	0.00385109	0.0239162	0.00571635	0.0229799	0.00705875	0.0100366	0.00616082	0.00911575	0.00922435
AC(23:1)_Np+	0.386421	0.0245113	0.0749833	0.0474702	0.091717	0.0516619	0.0704644	0.0935507	0.136793	0.0874501	0.0342552	0.0281281	0.0127229	0.00605889	0.0143113	0.0209725	0.0207543	0.0349872	0.014569	0.0320144	0.0134841	0.00583411	0.0343679	0.0126422	0.0314329	0.00237309	0.0174921	0.0137332	0.0117289	0.032455	0.00615131	0.00786234	0.0178054	0.0184558	0.00703073	0.0141844	0.00792917	0.0117648	0.00650535	0.0186553	0.0114265	0.0100297	0.0182097	0.0286473	0.0118304	0.00915401	0.0191259	0.014951	0.00638736
AC(23:2)_Np+	0.208071	0.00697852	0.0312932	0.0114765	0.0398471	0.0186179	0.0274361	0.042442	0.0414117	0.0277645	0.01396	0.0103418	0.00311878	0.000903134	0.00374494	0.00596832	0.00592601	0.0122923	0.00462214	0.0139511	0.00287142	0.00353105	0.0212067	0.00385661	0.0200019	0.00033368	0.0112617	0.00199328	0.0046348	0.0097985	0.00103579	0.000451538	0.00500013	0.0058915	0.00177181	0.00271361	0.000269395	0.00263772	0.000282066	0.00616604	0.00156914		0.00330564	0.00730831	0.00301256	0.00172018	0.00606296	0.00597119	0.000351572
AC(23:3)_Np+	0.0116437	0.00689769	0.00178781	0.00603053	0.0124434	0.00262787	0.0107229	0.00371419	0.00780962	0.00377928	0.00222973	0.00248061	0.00178031	0.00554055	0.00145144	0.00286731	0.00141637	0.00365996	0.00229549	0.00420788		0.00170125	0.00553938	0.00341223	0.00729096	0.00500609	0.00588903	0.00727481	0.00192658	0.00428616	0.000790015	0.00103518	0.00252858	0.0013075	0.001919	0.00284653	0.000754185	0.00161737	0.00115302	0.00218867		0.00287357	0.00112158	0.000802163	0.00120833		0.00131424		0.000707652
AC(24:0)_Np+	0.107092	0.0864036	0.0731705	0.0879585	0.127919	0.107185	0.190934	0.062586	0.126699	0.0700752	0.079273	0.0341471	0.150462	0.0815594	0.100202	0.0680253	0.0854278	0.106164	0.085493	0.0745639	0.0549324	0.0648375	0.142522	0.0962649	0.0821556	0.0876623	0.0836716	0.0538288	0.089879	0.221349	0.102954	0.0845459	0.122801	0.133616	0.16104	0.0933536	0.0295366	0.123167	0.1648	0.0878118	0.071045	0.250575	0.0707209	0.11048	0.0789341	0.0839711	0.0449898	0.0907622	0.0992431
AC(24:1)_Np+	0.489507	0.0606758	0.136304	0.212382	0.187757	0.148341	0.161718	0.120848	0.26968	0.368174	0.108654	0.246157	0.0402637	0.044998	0.0749797	0.0447518	0.0833912	0.0724493	0.0602943	0.0641363	0.0425197	0.048815	0.0608491	0.0598429	0.0659734	0.0395508	0.044045	0.0535738	0.0695382	0.11268	0.0364939	0.0223151	0.0706142	0.0493798	0.0938905	0.0801508	0.0288853	0.0621851	0.0489451	0.080989	0.032815	0.0505715	0.0315387	0.0778655	0.038333	0.0956549	0.0383239	0.0460349	0.0423995
AC(24:2)_Np+	0.266169	0.0358837	0.0810647	0.0966007	0.0866394	0.0693439	0.0785347	0.0787968	0.250376	0.222968	0.0783072	0.285276	0.00916716	0.0152388	0.0637368	0.017272	0.0144428	0.0289001	0.032267	0.0253308	0.0154159	0.0209745	0.0606805	0.0247103	0.0381146	0.0348053	0.0195733	0.0320439	0.0176794	0.0311058	0.0187842	0.00516389	0.0171637	0.0352085	0.0564757	0.097394	0.016319	0.0392764	0.0229568	0.0334758	0.0178447	0.00946358	0.022815	0.029822	0.0125499	0.0920988	0.019178	0.0282642	0.00987228
AC(24:3)_Np+	0.109718	0.018504	0.024162	0.0854228	0.0279153	0.0412877	0.0169934	0.027389	0.174754	0.0603159	0.0317312	0.0847793	0.0116875	0.0119632	0.0566554	0.0217599	0.0189271	0.0203945	0.0367834	0.0174318	0.0159236	0.0199391	0.0332057	0.0202935	0.0289545	0.0155482	0.0210643	0.0356231	0.0104449	0.00720885	0.027452	0.0126553	0.014481	0.0223028	0.0459233	0.0804072	0.0149912	0.0416017	0.0318524	0.0307757	0.0206309	0.0198013	0.0342521	0.0339167	0.012998	0.0529239	0.0241136	0.0256924	0.00777171
AC(24:4)_Np+	0.781199	0.0467269	0.177469	0.551004	0.0448248	0.195646	0.054359	0.13154	0.19626	0.350268	0.242101	0.0251235	0.0338788	0.0248906	0.0388629	0.0157689	0.0149294	0.0634544	0.0419822	0.0327409	0.0238628	0.0268834	0.0391944	0.0300719	0.0250747	0.0269058	0.034935	0.033957	0.0285413	0.047503	0.0394569	0.00823986	0.0247944	0.0216614	0.0467902	0.0878496	0.0173097	0.0670831	0.0369391	0.0495184	0.0215495	0.0276419	0.0705502	0.0552727	0.0243874	0.0375474	0.0176548	0.0250475	0.0271173
AC(24:5)_Np+	0.993324	0.0303468	0.193762	0.606838	0.0338894	0.160657	0.0414665	0.0794214	0.112074	0.324299	0.214698	0.00891304	0.0565314	0.0539424	0.0320737	0.0314802	0.0551736	0.105363	0.0636555	0.090999	0.0224117	0.0371943	0.019537	0.0342123	0.0313949	0.0169027	0.0339831	0.0422315	0.0395646	0.0910849	0.0359653	0.0149365	0.0324131	0.037395	0.0371226	0.0496749	0.016648	0.0526155	0.0379794	0.0669848	0.0192722	0.0471938	0.0368846	0.0472562	0.0341697	0.0212178	0.033177	0.0383277	0.049732
AC(24:6)_Np+	0.638637	0.00463516	0.0593131	0.262169	0.0076216	0.0526437	0.00664336	0.0145555	0.0179989	0.148454	0.0787654	0.00101025	0.0168398	0.019435	0.00760475	0.00661885	0.0225456	0.0488662	0.0171338	0.0394325	0.00675322	0.0131504	0.00335466	0.00822238	0.00402296	0.0050041	0.0126931	0.0137252	0.0170628	0.0246676	0.00710241	0.00327622	0.0118566	0.0107601	0.0076894	0.0103443	0.00172846	0.0127473	0.00991448	0.01974	0.00162504	0.0194048	0.00653519	0.0140663	0.00997541	0.00433758	0.00969047	0.0114429	0.0209211
AC(25:0)_Np+	0.0078495	0.00562625	0.00577791	0.00115114	0.00418598	0.00368042	0.00919952	0.00323071	0.00803873	0.00445515	0.00600472	0.00095416	0.00827036	0.00439999	0.00572057	0.00376744	0.00378467	0.00618167	0.00858219	0.00221788	0.00292652	0.00767263	0.00676471	0.00455771	0.00668636	0.00385911	0.0044228	0.00347488	0.00625893	0.0125666	0.00308854	0.00804626	0.00951798	0.00671921	0.0080456	0.00926204	0.00196156	0.0085683	0.00614559	0.00839041	0.00130083	0.00910937	0.00822724	0.00941181	0.00416296	0.00331552	0.00580329	0.00447525	0.00779052
AC(25:1)_Np+	0.0942392	0.00763371	0.014907	0.0159282	0.0198502	0.0160383	0.020697	0.0261082	0.0316061	0.0175505	0.0080837	0.00303002	0.00165389	0.000302143	0.00414955	0.00446347	0.00335131	0.0115057	0.00206885	0.00680142	0.0038357	0.00314682	0.0109375	0.0038766	0.0138784		0.00397746	0.00310071	0.00188295	0.00744213	0.0018645	0.00183396	0.00438489	0.0057061	0.00228448	0.00489717		0.00328108	0.00133327	0.00857109	0.000621663	0.00312301	0.00330812	0.00756974	0.00374092	0.00191836	0.00398659	0.00452785	0.00330851
AC(25:2)_Np+	0.104647	0.0142195	0.0267795	0.0153088	0.0396493	0.0183895	0.0200708	0.0344599	0.0372466	0.0250153	0.0103899	0.00380647	0.00319213	0.00107368	0.0035066	0.00877729	0.00216619	0.0101621	0.00123535	0.00669468	0.00168203	0.0022391	0.0125044	0.00127138	0.0199059		0.00373846	0.00189292	0.000757684	0.00708748	0.00203765	0.000521655	0.00329907	0.00689575	0.00124181	0.00280013	0.000374345	0.00185505		0.00670228	0.000928748	0.00103409	0.00212406	0.0048295	0.00210453	0.000989406	0.00590108	0.00350318	0.000900706
AC(25:3)_Np+	0.0105401	0.00132125	0.00218312	0.000588387	0.00264475	0.00304642	0.0055852	0.00500132	0.00255187	0.00252592	0.000909323	0.000840786	0.000617214	0.000696566	0.00281529	0.000974118	0.000705987	0.000513744	0.00105899	0.000903014	0.00042203	0.00254856	0.00185232		0.0026574	0.000404667		0.00157761	0.00090898			0.00145703	0.000410528	0.00217248		0.00179593	0.000781385		0.000891769	0.00157596	0.00117944	0.00111038	0.00119171	0.000400394	0.0011239	0.000775508	0.00118838	0.000981435
AC(26:0)_Np+	0.0304004	0.0376996	0.0244715	0.0412998	0.0461358	0.0378746	0.0644417	0.0311054	0.0434524	0.0354145	0.0347722	0.0190444	0.0694473	0.0588068	0.107702	0.0584583	0.0480497	0.0597258	0.0631196	0.0390839	0.0612953	0.0632268	0.0838546	0.0638622	0.0707368	0.0669187	0.0584278	0.0349048	0.0681765	0.0887239	0.0738948	0.0449392	0.0832107	0.0806657	0.0678997	0.0821896	0.0248077	0.0798938	0.0801892	0.0646291	0.0444981	0.0535884	0.0575617	0.0656529	0.0643662	0.0518114	0.0365548	0.0639377	0.0993588
AC(26:1)_Np+	0.0594841	0.0183806	0.0194961	0.0340095	0.0434133	0.0356988	0.0408711	0.0305392	0.0412768	0.0417289	0.0209564	0.00913771	0.0245138	0.0294135	0.0290266	0.029175	0.04633	0.0436654	0.0263612	0.0249133	0.0298534	0.0302507	0.0274839	0.0290854	0.0373185	0.027253	0.0285064	0.0288619	0.0402138	0.0489629	0.0224897	0.0160069	0.0417823	0.0342453	0.0364137	0.0417219	0.0150604	0.0236418	0.0249163	0.0340837	0.0173861	0.0216114	0.0244352	0.0324443	0.0269445	0.0255003	0.0200351	0.0229113	0.0335099
AC(26:2)_Np+	0.0787957	0.0122765	0.0275308	0.0254009	0.0331123	0.0285376	0.0187895	0.0328477	0.0390071	0.0307279	0.0147014	0.0102227	0.00956184	0.00358822	0.00682064	0.00883108	0.00844267	0.0127934	0.00454618	0.00714376	0.00861754	0.00538845	0.014685	0.0110235	0.0228022	0.018741	0.00593951	0.0072681	0.0125407	0.0133192	0.0030487	0.00193669	0.0125156	0.0101141	0.00716598	0.00785653	0.00124673	0.00610301	0.00823545	0.00881142	0.00466338	0.0023105	0.00480176	0.00592914	0.0055968	0.00646751	0.0114388	0.00931855	0.00558567
AC(26:3)_Np+	0.0195603	0.000763591	0.00216231	0.0039617	0.00474522	0.00447619	0.00324859	0.00494422	0.00868081	0.00567971	0.00217623	0.00310493	0.000609251			0.000785289		0.000336839	0.00109241	0.000470715	0.00136746	0.000318165	0.0015456	0.000488256	0.00201		0.000407377	0.0016942	0.000384485	0.00230003		0.000284489			0.00165055	0.00133892		0.000577004	0.000324769	0.000483706			0.00109786	0.00175659	0.00122588	0.00135229	0.000675874
AC(26:4)_Np+	0.0278868	0.00201097	0.00734785	0.0134028	0.000410887	0.00719096	0.000893368	0.00436553	0.0108536	0.0213768	0.00782395	0.00411202	0.000217966	0.0011648				0.00175639	0.000999475			0.000572011			0.00248859	0.00131673	0.000414903		0.000766782	0.0012125			0.00181441	0.000425234	0.00385619	0.00386981	0.00132043	0.00315046	0.000714021	0.000507159	0.00132143		0.00136674	0.00208027	0.000936271	0.0004071		0.000751597
AC(26:5)_Np+	0.0277178	0.000241939	0.00659361	0.0177034		0.00312345		0.000375427	0.00827301	0.0114664	0.00442445	0.00045554	0.000736672	0.00064375	0.000515149	0.00168463			0.0022498	0.00159918										0.000637695		0.00043026		0.000377843	0.00269298	0.00461639		0.00316271	0.000474016	0.00156213	0.000931404	0.00115787	0.00099665	0.00037623					0.000484478
AC(26:6)_Np+	0.0200292	0.000225663	0.00414911	0.0166543		0.00267784	0.000884631		0.00321726	0.00518005	0.0013304	0.000550911	0.00078685	0.000853755	0.000552295	0.000673726		0.0047194	0.0015988	0.00122286	0.000879187	0.00270329	0.00162045	0.000960833		0.00210325		0.00115671		0.000633752	0.000743152	0.0011987	0.00125508	0.00117546	0.00275712	0.00140448	0.000246901	0.000690704	0.000813853	0.00129013		0.00103019	0.00105615	0.000629498			0.00128961	0.000357927	0.00178427
AC(8:0)_Np+	1.13009	0.465499	1.00865	1.07015	0.218062	0.784951	0.638699	0.47884	0.374161	0.650898	0.805817	0.0874555	0.363811	0.518156	0.531142	0.222833	0.29409	0.75018	0.464025	0.221818	0.278555	0.279562	0.370187	0.2734	0.134939	0.127158	0.140331	0.626423	0.761058	0.356259	0.301135	0.434387	0.304885	0.433346	0.186579	0.137738	0.190349	0.182838	0.432795	0.639353	0.143415	1.85484	0.447277	0.0907588	0.277178	0.188764	0.220896	0.277459	0.144062
AC(9:0)_Np+	1.01023	0.0727882	0.743244	0.553973	0.0674387	0.547304	0.0771396	0.077715	0.0532459	0.0849827	0.115144	0.016078	0.00323617	0.00783457	0.0286045	0.00995983	0.028611	0.0334298	0.0020588	0.0318539	0.0154955	0.0297617	0.0223696	0.0239111	0.00456238	0.00395682	0.00307933	0.0878591	0.0307561	0.099661	0.013184	0.0231406	0.0484282	0.0323123	0.0117417	0.00186314	0.00472848	0.0125219	0.0138163	0.0380058	0.00066041	0.0808672	0.0252597	0.0145397	0.0044843	0.00183093	0.0109381	0.0261545	0.00731247
AC-OH(10:0)_Np+	0.162712	0.0415207	0.161063	0.140991	0.153796	0.412558	0.109804	0.203241	0.132615	0.298327	0.156568	0.00944012	0.102092	0.0855839	0.0835765	0.0402262	0.0356275	0.0855001	0.113308	0.0454104	0.0497921	0.045248	0.0476896	0.0980475	0.0204928	0.0177872	0.0999211	0.068046	0.0924512	0.0985431	0.0477106	0.0479512	0.118746	0.0723986	0.0314897	0.0520421	0.0430555	0.0787981	0.0929434	0.112202	0.0286131	0.222689	0.0428478	0.0303329	0.0636406	0.0460094	0.034928	0.0689191	0.0402072
AC-OH(10:1)_Np+	0.0159385	0.0110974	0.0189025	0.00923684	0.0216396	0.0266817	0.0181063	0.0181388	0.013608	0.0171085	0.0123914	0.00831301	0.00982805	0.0131554	0.00944314	0.00761824	0.0144872	0.0174319	0.0167988	0.0111939	0.0155776	0.0137933	0.0132486	0.0157393	0.0194656	0.0160498	0.00333946	0.0041894	0.0153981	0.00976161	0.00950308	0.0145287	0.00741775	0.0205395	0.0120095	0.00597657	0.00506202	0.00994613	0.0150165	0.00648672	0.0128921	0.0177301	0.0077581	0.00615573	0.00420763	0.0130732	0.016054	0.00809241	0.0120858
AC-OH(10:2)_Np+	0.0037452	0.00381454	0.00268619	0.00397051	0.00155008	0.00238281	0.00258019	0.00181801	0.00109676	0.0027573	0.00154369	0.00119238	0.000842645	0.00291968	0.0017717	0.00271007	0.0045471	0.00226696	0.00193023	0.00152874	0.00261811	0.00180514	0.00201019	0.00293073	0.00183411	0.00178049	0.00303221	0.00498276	0.0017368	0.00161111	0.00175779	0.00170654	0.00125819	0.00179795	0.00165231	0.00139634	0.00195868	0.000803144	0.00235047	0.00310005	0.00199968	0.00329661	0.00314522	0.00148186	0.00321786	0.00152152	0.00303489	0.00335186	0.000570002
AC-OH(11:0)_Np+	0.0203879	0.00289089	0.0452339	0.0192009	0.0120627	0.0342249	0.00840561	0.00434273	0.00820709	0.00760746	0.00743611	0.00271694	0.00148953	0.0037548	0.00334079	0.00248012	0.00183866	0.00292572	0.00277529	0.00408702	0.00425133	0.00253227	0.00288901	0.00140284	0.00382267	0.00257896	0.0018785	0.00167925	0.00249514	0.00138999	0.00249453	0.0046177	0.00241727	0.00247486	0.00281653	0.00120849	0.002028	0.00196514	0.00713468	0.00535892	0.00193323	0.00399476	0.0037904	0.00198669	0.00233805	0.00187049	0.00143228	0.0027445	0.00200713
AC-OH(12:0)_Np+	0.714413	0.145857	0.631664	0.631961	0.737591	1.64633	0.461739	0.857491	0.530969	1.81665	0.858394	0.0266984	0.0764841	0.125167	0.178714	0.0802163	0.083135	0.13736	0.157883	0.0768391	0.0902468	0.100439	0.0811974	0.132664	0.0310024	0.0164521	0.100334	0.147253	0.138991	0.10807	0.0762047	0.0597165	0.116432	0.10192	0.0737338	0.0768228	0.0558623	0.0745325	0.0964635	0.220962	0.0438843	0.24773	0.0594394	0.0850018	0.0807989	0.131769	0.0596879	0.13659	0.0500395
AC-OH(12:0)_Rp+	1.29221	0.185358	1.09929	1.14654	1.18361	3.00528	0.730514	1.4467	0.805752	3.33807	1.37574	0.0556016	0.349615	0.25341	0.393871	0.187178	0.241421	0.300819	0.416947	0.228438	0.202731	0.218344	0.149562	0.348286	0.0941875	0.0512697	0.403286	0.270867	0.29115	0.548731	0.171351	0.146563	0.50829	0.201223	0.137309	0.224136	0.159756	0.315771	0.253443	0.522063	0.140718	0.461904	0.151953	0.186025	0.233382	0.301143	0.138634	0.298771	0.218653
AC-OH(12:1)_Np+	0.0668933	0.0195292	0.0651236	0.0441781	0.0494653	0.239664	0.0473669	0.102766	0.0463875	0.162433	0.0954138	0.00237243	0.00335131	0.0224134	0.0102953	0.00580833	0.00432057	0.00950846	0.00426622	0.00523571	0.00991562	0.00450919	0.00460274	0.00804816	0.00438638	0.00156917	0.0082462	0.00931418	0.0124468	0.0120272	0.00265312	0.00262847	0.0146678	0.00555425	0.00573904	0.00377585	0.00427037	0.00519269	0.00332384	0.0159895	0.000860501	0.0179227	0.00120306	0.00611461	0.00326354	0.0058797	0.00522989	0.0105656	0.00504337
AC-OH(12:1)_Rp+	0.0208714	0.00362177	0.0368167	0.0242946	0.0272638	0.0157277	0.00972475	0.0124329	0.00742254	0.0125849	0.0048413	0.00380574	0.0140935	0.0134244	0.0204198	0.0120498	0.00713018	0.00570366	0.0101095	0.0198376	0.00097421	0.00223077	0.00761488	0.0117935	0.00640985	0.00852224	0.00970551	0.0117429	0.00817805	0.0189282	0.012336	0.00855179	0.00422207	0.0169892	0.00721352	0.0079041	0.0142599	0.00488765	0.00868818	0.00994108	0.0125028	0.0102818	0.00621635	0.00434157	0.0111457	0.00539397	0.011125	0.0113604	0.00831499
AC-OH(12:2)_Rp+	0.00213955	0.00187999	0.00430346	0.00473093	0.00788532	0.00812277	0.00592958	0.00776713	0.00186602	0.00614073	0.00305832	0.00429139	0.00514264	0.00522717	0.00854378	0.00506768	0.00910625	0.0103919	0.00300197	0.00681925	0.00587002	0.00755157	0.00577503	0.00582217	0.00523627	0.00885019	0.00526797	0.00419641	0.00468203	0.00721551	0.00521403	0.00494444	0.00417614	0.0052614	0.0040555	0.00119048	0.00166553	0.00512203	0.00490922	0.00855523	0.00761753	0.00642139	0.00922646	0.00545894	0.00585786	0.00739662	0.00362989	0.00576361	0.0063463
AC-OH(13:0)_Np+	0.0507412	0.00360763	0.033144	0.0525482	0.0345101	0.0713933	0.0170082	0.0304671	0.0303121	0.043167	0.0357321	0.00226401		0.00453759	0.00299716	0.00360786		0.00641008	0.00220729	0.00343836	0.00135278	0.00507073	0.00339514			0.00166904		0.00580055	0.00463206		0.00254748	0.00349641		0.00135111	0.00504069			0.0015542	0.00349864	0.00425343		0.0037992	0.00120937	0.00183531	0.00111313	0.00344018		0.00205448
AC-OH(13:0)_Rp+	0.0707849	0.0131257	0.0536363	0.0894064	0.0710809	0.114891	0.0419334	0.0541151	0.043532	0.0887367	0.0423117	0.0119871	0.0391522	0.0153641	0.0237527	0.0173305	0.0247198	0.0228086	0.0290388	0.0214422	0.0507864	0.022809	0.0153826	0.0369468	0.0705958	0.0146453	0.0240981	0.0204086	0.0269392	0.0302658	0.0247834	0.0771647	0.0294034	0.0168579	0.0129527	0.0139923	0.0155522	0.0154754	0.0191276	0.0427619	0.0306025	0.021799	0.0280178	0.0163312	0.0234254	0.0347568	0.0214857	0.0247059	0.0312787
AC-OH(13:1)_Np+	0.0114174	0.00485748	0.00413598	0.00643999	0.00542446	0.012797	0.00461057	0.008822	0.0101028	0.00462822	0.00843054	0.00183749	0.000224362	0.000581562	0.00117009		0.000540756	0.00300928	0.000372336	0.000458088	0.000324307	0.000767887	0.000366221		0.00177467	0.00119022	0.000349106	0.001447	0.000776653		0.000381957	0.000911861		0.00179226	0.00158856	0.000966813	0.000656128		0.00100135	0.000378497		0.000960443	0.000864086	0.000759232	0.000409904	0.000716474	0.00262396	0.000961648	0.000338074
AC-OH(13:1)_Rp+	0.0146145	0.00592755	0.0153497	0.0181131	0.0339835	0.0188479	0.0162941	0.0127054	0.00917551	0.0124762	0.00952506	0.00824415	0.00815525	0.00960145	0.0168064	0.013455	0.0274744	0.0108342	0.0180649	0.0181953	0.0207993	0.0170772	0.0145622	0.0141265	0.0199391	0.0158846	0.0110085	0.0291752	0.0153103	0.0137179	0.0197789	0.0202153	0.00995288	0.0146373	0.0143434	0.0131018	0.0082865	0.00913734	0.0103099	0.0154329	0.0216867	0.0139381	0.0227109	0.0105757	0.0165509	0.0201453	0.0149873	0.0166328	0.0148282
AC-OH(13:2)_Rp+	0.00490477	0.00176265	0.00499842	0.00254175	0.00707565	0.00825981	0.00601602	0.0060403	0.00506755	0.00332367	0.00236964	0.00338254	0.00372226	0.00336729	0.0102901	0.00783159	0.00742376	0.00515352	0.00739095	0.00623759	0.00774351	0.00555496	0.00565194	0.00214654	0.013585	0.00698421	0.00585835	0.00878008	0.00553033	0.00615447	0.00668182	0.00716969	0.00539058	0.00469821	0.00367447	0.005727	0.0081545	0.00570326	0.00742703	0.0068548	0.00987546	0.00562174	0.00818691	0.00525339	0.0077013	0.00792689	0.00727004	0.00485457	0.00574006
AC-OH(14:0)_Np+	2.01293	0.590803	2.00695	2.2303	3.13248	5.32417	1.46961	2.35159	2.08021	6.05773	2.98133	0.0740078	0.0905723	0.231784	0.572243	0.242487	0.170148	0.404462	0.337702	0.235905	0.173277	0.244216	0.284261	0.246197	0.0942932	0.0383446	0.163538	0.387866	0.300093	0.170354	0.24592	0.150123	0.18452	0.161156	0.2768	0.14106	0.0968757	0.179228	0.272436	0.551404	0.0830146	0.420372	0.109673	0.277345	0.152816	0.518622	0.124739	0.327835	0.0754368
AC-OH(14:0)_Rp+	3.21904	0.636491	2.7572	3.53779	4.44306	8.90257	2.04504	3.74489	3.01439	10.821	4.2849	0.125339	0.619635	0.490504	1.07331	0.446928	0.457954	0.724611	0.981203	0.671532	0.436709	0.752099	0.387766	0.902325	0.227942	0.0977599	0.893941	0.571605	0.564329	1.21093	0.414237	0.278043	0.9932	0.327696	0.414284	0.605688	0.306436	0.83165	0.641864	1.31249	0.392217	0.68459	0.286318	0.528333	0.454541	1.06827	0.294315	0.632285	0.527433
AC-OH(14:1)_Np+	0.910069	0.154079	0.667729	0.771776	0.815308	2.17321	0.544715	1.33499	0.736874	1.93511	0.854936	0.0224856	0.0359181	0.14225	0.134682	0.0706494	0.0820164	0.134296	0.101388	0.0674266	0.0639254	0.0711781	0.0626265	0.0666627	0.018106	0.00968247	0.0723258	0.145474	0.147729	0.0812111	0.0493269	0.0459222	0.0845894	0.0436114	0.069072	0.0319228	0.0400276	0.0256667	0.0459594	0.187504	0.0100291	0.168803	0.0309119	0.105194	0.0659704	0.117178	0.0458687	0.108134	0.0241384
AC-OH(14:1)_Rp+	1.46222	0.104789	0.948645	1.21747	1.1748	2.60858	0.595784	1.65747	1.08211	3.26004	0.76092	0.0488024	0.187196	0.232144	0.171661	0.172033	0.207441	0.17566	0.245639	0.107193	0.139054	0.2251	0.0882476	0.218517	0.0889681	0.037516	0.442206	0.214978	0.205331	0.527937	0.0626834	0.0702086	0.417029	0.0846955	0.0891047	0.135226	0.10929	0.129534	0.10256	0.473354	0.0895556	0.249797	0.0661746	0.170626	0.15769	0.16606	0.0999389	0.246526	0.198698
AC-OH(14:2)_Np+	0.0750877	0.0173906	0.106369	0.0449575	0.062388	0.245949	0.0715352	0.142541	0.0761675	0.0654985	0.0753091	0.0062989	0.00406853	0.0218587	0.00450175		0.0027129	0.0103846	0.00533957			0.00187807	0.00535722	0.00512009				0.00857703	0.0118596	0.00954508	0.00385456	0.00300029	0.00514714	0.0021565	0.00464359	0.00164189	0.00163486			0.00582065		0.0153282		0.00354575		0.00403616		0.00443985
AC-OH(14:2)_Rp+	0.00958021	0.00450675	0.0121451	0.0141263	0.0171465	0.0162224	0.0117354	0.0135392	0.00594287	0.0118712	0.00821677	0.0056573	0.00684879	0.00534116	0.00688654	0.0100356	0.00785823	0.00804404	0.00907513	0.00790444	0.0127795	0.00828008	0.00727627	0.00762336	0.00496862	0.00829372	0.00830319	0.0137366	0.0164697	0.0086319	0.00935453	0.00687745	0.00925644	0.00521773	0.00453305	0.00324574	0.00591237	0.0041901	0.00791668	0.00888482	0.00971303	0.00815683	0.0097156	0.00543305	0.00855146	0.00804033	0.0128385	0.0116018	0.00752838
AC-OH(15:0)_Np+	0.0810921	0.0335285	0.0842891	0.0980415	0.0970369	0.17841	0.0626803	0.111827	0.103922	0.150599	0.125702	0.00921406	0.00513297	0.011721	0.0375692	0.0166556	0.0179585	0.0301981	0.0313739	0.0277151	0.016929	0.0123901	0.0173741	0.0143749	0.00982803	0.0028983	0.00727191	0.0233069	0.026758	0.0241385	0.0107875	0.0212556	0.0170664	0.0115195	0.0135223	0.0102655	0.00648763	0.0116002	0.0207116	0.0413963	0.00562828	0.0343046	0.00673009	0.0248191	0.0088776	0.025357	0.0189315	0.024571	0.0119366
AC-OH(15:0)_Rp+	0.139352	0.037707	0.136727	0.169793	0.144762	0.268779	0.0891985	0.180574	0.13798	0.215578	0.177299	0.0157121	0.0380183	0.028162	0.0571815	0.0281888	0.0350009	0.048569	0.0772454	0.0633681	0.0398402	0.0522322	0.0264422	0.0444439	0.0305911	0.013641	0.0586667	0.033061	0.036417	0.0792338	0.0360874	0.0400855	0.0596362	0.0199968	0.019666	0.0428403	0.018938	0.0676142	0.0398781	0.0741626	0.034938	0.0463444	0.0383413	0.0360345	0.0334281	0.0547819	0.0259033	0.0472446	0.0620521
AC-OH(15:1)_Np+	0.0600762	0.0104893	0.0404486	0.0434407	0.0287304	0.065771	0.0187225	0.0255547	0.0344506	0.0557685	0.0458605	0.00146446		0.00087484	0.00376342	0.00123374	0.00631755	0.00622396	0.00196712	0.0112997	0.00122167		0.000162158	0.000723965		0.00137188	0.000326628	0.00558829	0.00102111		0.000875632	0.00172359	0.000914073	0.00108904	0.00280077	0.00191906	0.000451983			0.0120709		0.0012549	0.00077859	0.00505383	0.0024801	0.00271794	0.00212433	0.00323948
AC-OH(15:1)_Rp+	0.112545	0.0175719	0.0652459	0.0785197	0.0628312	0.126699	0.0445797	0.0585067	0.0616781	0.110813	0.0638634	0.00886369	0.0112611	0.0146147	0.026312	0.012631	0.0226143	0.0285568	0.0250372	0.0307104	0.0331294	0.0240885	0.0112163	0.0211651	0.0182022	0.0114016	0.0187016	0.0221052	0.0173055	0.0326925	0.0160066	0.0141286	0.0284493	0.012418	0.0145527	0.0126977	0.0112376	0.0216244	0.0175972	0.0391574	0.0152686	0.01784	0.0203806	0.0161769	0.0212162	0.0223174	0.0151221	0.0145105	0.0201627
AC-OH(15:2)_Rp+	0.0039784	0.0025722	0.00296898	0.00456939	0.00850348	0.00785077	0.00511141	0.00677062	0.00244252	0.00542556	0.00231088	0.00292795	0.00198243	0.0040621	0.00532556	0.0073071	0.00772627	0.00679976	0.00579862	0.00586399	0.0078403	0.00443742	0.00441563	0.00393359	0.00495281	0.00550114	0.00433329	0.0066989	0.00490638	0.00535066	0.00483249	0.00497287	0.00447464	0.00408043	0.00387025	0.00410698	0.003478	0.00396419	0.00502087	0.00866798	0.00399652	0.00425925	0.00699436	0.00537874	0.00766878	0.00581041	0.00372562	0.00501287	0.00400014
AC-OH(16:0)_Np+	9.29434	2.74662	6.81127	11.2729	9.3262	18.4718	6.08857	9.50869	6.91448	16.0067	8.48876	0.41406	1.39803	0.897505	2.71454	1.14175	0.897583	2.13367	3.62084	1.76528	0.818637	1.82007	1.11461	1.64502	0.591761	0.252728	1.94969	1.43387	1.31219	2.52914	1.20473	0.665214	1.80463	0.83859	0.914098	1.32602	0.528014	1.83112	1.60992	2.54176	0.734555	1.6539	0.78812	1.39599	1.26598	1.81435	0.86942	1.80645	1.31601
AC-OH(16:0)_Rp+	16.7485	3.36786	11.4534	21.1	14.0413	34.2118	9.14287	16.9472	11.6005	30.7217	14.7229	0.66109	3.23749	1.25366	4.9042	1.73572	1.62675	3.66253	6.28903	3.28156	1.47151	2.88205	1.59283	3.01123	0.928217	0.387519	3.59826	2.1356	2.03981	6.57974	1.95753	1.07661	4.11199	1.31089	1.39361	2.5731	0.925943	3.78728	2.5953	4.38671	1.62329	2.53902	1.46387	2.15771	2.29068	3.23581	1.18128	2.95825	3.30378
AC-OH(16:1)_Np+	5.36294	1.11794	2.94338	7.07218	4.35476	7.78458	2.73955	5.66449	3.17144	11.8601	5.11583	0.150363	0.480807	0.483526	0.809365	0.614937	0.445217	0.857433	1.66495	0.84026	0.38819	0.873774	0.427133	0.772261	0.228047	0.141535	1.31819	0.739393	0.768471	1.12983	0.412299	0.245409	1.15356	0.389957	0.34133	0.421013	0.235384	0.620631	0.649935	1.29609	0.332307	0.736178	0.266892	0.648656	0.724506	0.911181	0.5521	0.958654	0.530115
AC-OH(16:1)_Rp+	8.66496	1.19237	4.46891	11.7023	6.00413	13.0905	3.79871	8.89177	4.71211	21.474	8.05362	0.210113	1.06621	0.628908	1.34203	0.81572	0.744709	1.33256	2.60969	1.48708	0.710669	1.33098	0.575403	1.33004	0.374957	0.218762	2.39134	0.979925	1.06846	3.04905	0.611689	0.361787	2.45999	0.587771	0.441279	0.774559	0.399561	1.25348	0.969306	2.12822	0.691303	1.01665	0.4789	0.906675	1.28883	1.49664	0.734332	1.44028	1.21556
AC-OH(16:2)_Np+	0.667113	0.135646	0.626822	0.450509	0.666882	1.60035	0.593369	0.656389	0.481731	1.3951	0.829044	0.0144644	0.0709578	0.125097	0.133648	0.0411228	0.0472609	0.115041	0.170588	0.0690383	0.082465	0.102458	0.0586961	0.119776	0.0353761	0.0387171	0.116701	0.0551203	0.109391	0.153322	0.0708826	0.0354443	0.113593	0.0635361	0.0507114	0.0482411	0.0347532	0.075497	0.0863212	0.16004	0.0294515	0.172392	0.0406261	0.0677247	0.0951045	0.118733	0.0470997	0.109129	0.0583609
AC-OH(16:2)_Rp+	1.01019	0.136717	0.847193	0.727989	0.895334	2.67761	0.783293	0.998907	0.689865	2.45748	1.21927	0.0283439	0.237081	0.204847	0.259379	0.075344	0.100291	0.19018	0.31736	0.175646	0.149548	0.191936	0.086092	0.26883	0.060625	0.0706608	0.272311	0.0974653	0.185156	0.538588	0.109427	0.0596541	0.342997	0.101172	0.0840582	0.13968	0.0924912	0.198219	0.149144	0.312776	0.0947145	0.235454	0.0994882	0.109899	0.181587	0.229777	0.0735036	0.166363	0.245178
AC-OH(16:3)_Np+	0.0263135	0.00902357	0.0358222	0.0209937	0.029808	0.0813801	0.0318294	0.0456502	0.021857	0.0550219	0.0494685	0.000734491	0.0034702	0.0121269	0.00822366	0.000864436	0.00316771	0.00941242	0.00546024	0.00129163	0.00387063	0.00156012	0.00183155	0.00561276		0.000713251	0.00436408	0.00530448	0.0102976	0.00545992	0.00182872	0.00393266	0.00565457	0.00269906	0.00358242		0.000512921	0.00257565	0.00333538	0.00315907		0.0170506	0.000317551	0.00508482	0.00159111	0.00538643	0.00232089	0.00167612
AC-OH(16:3)_Rp+	0.0582386	0.0137555	0.0657199	0.0456511	0.0513502	0.173878	0.0625816	0.103142	0.046958	0.118392	0.0855205	0.00387663	0.0313113	0.0255419	0.0244676	0.0124559	0.0165959	0.0244302	0.0366095	0.0162395	0.0209278	0.0195533	0.00798079	0.0329868	0.0149876	0.00497344	0.0213872	0.013842	0.0257346	0.0582599	0.0114556	0.0110824	0.0356898	0.0116675	0.00868575	0.00984671	0.00836655	0.0167769	0.0140219	0.0222577	0.0119384	0.0329923	0.0107063	0.0153702	0.0204615	0.0190969	0.0113809	0.0170707	0.0281134
AC-OH(17:0)_Np+	0.151713	0.0639171	0.118539	0.196731	0.164993	0.258766	0.121446	0.163928	0.202452	0.260789	0.213343	0.0124708	0.031593	0.0211628	0.0685529	0.0225674	0.0149058	0.0498795	0.0613019	0.067382	0.0191314	0.0422566	0.0283056	0.0424631	0.0123434	0.00335844	0.0295109	0.0267046	0.0327192	0.0505285	0.0342556	0.021579	0.0511942	0.0182608	0.0232248	0.0464208	0.0106696	0.0664112	0.0428782	0.0866939	0.0226697	0.0483679	0.0200568	0.0416162	0.0234659	0.0559565	0.0250768	0.0511449	0.0255142
AC-OH(17:0)_Rp+	0.147545	0.0636178	0.1206	0.250301	0.183108	0.315195	0.138085	0.209663	0.237114	0.239751	0.212001	0.0193406	0.0535803	0.0307364	0.132295	0.0374204	0.02607	0.0772606	0.0757093	0.0827899	0.038374	0.0573517	0.0359984	0.0521664	0.0273817	0.00634029	0.0318998	0.043959	0.0630842	0.0670756	0.0349214	0.029496	0.065898	0.0165247	0.0290665	0.0577168	0.0200316	0.111746	0.0617077	0.108824	0.0360179	0.0650662	0.00576889	0.0537535	0.0225425	0.0876384	0.0333919	0.0665045	0.0583299
AC-OH(17:1)_Np+	0.138436	0.0365027	0.0959312	0.186318	0.0964498	0.189746	0.0696696	0.156838	0.0963487	0.258081	0.164342	0.00478796	0.0154035	0.0097288	0.0182882	0.0139416	0.0106008	0.0214386	0.0641177	0.0337877	0.00934518	0.0204197	0.00928648	0.0145839	0.00849924	0.00280547	0.0341056	0.0145329	0.0173619	0.0379719	0.0115054	0.00891106	0.0316231	0.010105	0.00569786	0.0150442	0.00403236	0.0234732	0.0153812	0.0436033	0.0106103	0.0182483	0.0100493	0.0160957	0.019211	0.024228	0.0202968	0.0391387	0.0248964
AC-OH(17:1)_Rp+	0.243172	0.049779	0.154064	0.364242	0.159454	0.34099	0.123405	0.269757	0.172308	0.503257	0.304969	0.0110784	0.0350364	0.0184919	0.045642	0.028942	0.0224815	0.0753406	0.0971638	0.0664349	0.033136	0.0416205	0.0185374	0.039641	0.0471852	0.00349839	0.0631023	0.0489279	0.0390238	0.0863145	0.0326618	0.0164122	0.0699535	0.0220127	0.0156806	0.0261496	0.0104418	0.0439788	0.0310732	0.0745681	0.0210718	0.0342758	0.02657	0.034211	0.044057	0.0399241	0.0257077	0.0759356	0.0586998
AC-OH(17:2)_Np+	0.00614922	0.00149786	0.00293818	0.00559427	0.00279943	0.00878835	0.00194524	0.00514729	0.00214666	0.00724639	0.00749836	0.000297255	0.000431652	0.000628951				0.00101802			0.000781353	0.000434864		0.000262219	0.00266755		0.000423528		0.000332322	0.000535995	0.000583724	0.000723578		0.000554921	0.00034261		0.000409177	0.000479937	0.000607283			0.000806724	0.000991219		0.000653326	0.00076487			0.000286041
AC-OH(17:2)_Rp+	0.00267652	0.0045139	0.00563284	0.0115475	0.00759045	0.0157585	0.00470243	0.0100988	0.00529085	0.0104994	0.00959861	0.00289244	0.00235518	0.00253484	0.0022924	0.00359347	0.00340618	0.00616801	0.00415503	0.00614182	0.00263228	0.0054171	0.00408715	0.00298269	0.00402706	0.00243232	0.00241165	0.0021313	0.00184941	0.00298572	0.00413489	0.00222475	0.0037673	0.000993467	0.00277014	0.00391398	0.00377005	0.00164885	0.00175803	0.00481294	0.00245585	0.0025983	0.00321705	0.00203803	0.00449167	0.004583	0.00338052	0.00331698	0.00458895
AC-OH(17:3)_Rp+	0.00192829	0.00172858	0.0022994	0.00277034	0.00524083	0.00280219	0.0012814	0.0021166	0.00169647	0.00257544	0.00243607	0.00177505	0.00159596	0.00266	0.00468294	0.00475841	0.00405691	0.00403511	0.00210332	0.00343067	0.00129746	0.00395751	0.00230765	0.00211256	0.00542343	0.00498264	0.00366427	0.00826091	0.00295963	0.0033021	0.00335236	0.00308842	0.00146655	0.00252156	0.00176629	0.00217482	0.00110706	0.00172844	0.00230477	0.00215897	0.00215854	0.00295425	0.0048422	0.00172325	0.00451499	0.00282331	0.00178907	0.00263741	0.00393263
AC-OH(18:0)_Np+	7.6512	2.13421	3.74667	9.12437	5.135	10.4685	3.71383	4.85154	7.17226	7.68425	5.35612	0.382731	1.72002	0.790674	2.63408	0.836927	0.780411	2.19702	1.34176	1.61747	0.733039	1.23884	1.23473	1.31039	0.501705	0.15671	1.37573	1.16772	0.997532	2.26652	1.21741	0.592399	1.48599	0.484855	1.25607	2.17518	0.469558	2.44873	1.44516	2.07523	0.911847	1.39398	0.864655	1.58974	0.890769	1.69417	0.617378	1.21382	2.10301
AC-OH(18:0)_Rp+	9.63443	2.19392	4.75433	12.8418	6.43508	14.4077	4.59942	6.71981	9.71649	11.8119	7.08663	0.488006	2.54284	0.854244	4.06723	1.07432	1.12813	3.23932	1.57425	2.37951	1.09369	1.54243	1.54325	1.76928	0.650616	0.204913	1.46766	1.44273	1.19261	3.25837	1.8355	0.793174	1.94906	0.53826	1.60007	2.90248	0.663433	3.57859	1.85558	2.87424	1.22025	1.76458	1.24575	2.20806	1.17937	2.50065	0.677376	1.45078	2.95498
AC-OH(18:1)_Np+	27.6771	5.89273	10.6065	34.7265	15.4181	32.9123	12.7381	18.5297	14.7898	40.225	24.8157	0.732721	3.64357	1.78443	4.20978	2.36093	2.01285	4.97106	9.98212	4.96012	1.7046	4.6397	2.29847	3.90537	1.23417	0.72885	5.94691	2.38051	3.50631	8.09886	2.29818	1.17495	6.12907	2.07075	1.48018	2.90023	1.0209	4.64166	3.56496	5.29933	1.90636	4.12758	1.74724	3.14587	3.88812	3.27285	2.15508	4.64685	3.94908
AC-OH(18:1)_Rp+	42.1589	5.95743	15.1481	57.1087	20.2975	51.0581	16.7563	27.2494	20.4293	68.5628	37.169	0.912447	5.16862	1.789	6.00928	2.69194	2.68151	7.08508	11.7192	7.22218	2.23076	5.2871	2.7348	5.0789	1.49146	0.892383	6.83083	2.8261	4.2301	11.8031	2.97305	1.40725	8.25214	2.37563	1.69181	3.69622	1.30117	6.64216	4.32813	7.25446	2.40453	5.09302	2.49069	3.97126	5.17992	4.63511	2.25328	5.49171	5.31617
AC-OH(18:2)_Np+	5.84139	1.98026	3.8747	6.81352	3.43528	10.1492	4.4486	5.38709	2.9328	8.31677	7.30859	0.179223	1.3092	0.641796	1.08728	0.413323	0.477443	1.11041	2.9387	1.04972	0.503911	0.995098	0.548702	1.11436	0.364253	0.460436	1.44901	0.358823	1.03762	2.69446	0.579532	0.293718	1.63831	0.796587	0.248239	0.544306	0.285869	0.88687	0.754173	1.09811	0.40001	1.50491	0.522632	0.573727	1.08703	0.715574	0.545047	1.24383	1.36113
AC-OH(18:2)_Rp+	10.8495	2.47228	7.08792	13.5328	5.51736	19.7832	7.54973	9.99242	4.97524	17.0305	13.7731	0.314953	2.68495	0.889932	2.26552	0.621806	0.832173	2.26946	4.80091	1.96197	0.908412	1.47405	0.892765	1.92766	0.574787	0.67191	2.13699	0.556559	1.64216	5.46978	1.03815	0.512705	2.88508	1.27746	0.410615	0.970954	0.474751	1.71359	1.27578	1.93207	0.62384	2.48133	1.00566	0.926319	1.90359	1.31471	0.650645	2.0278	2.53584
AC-OH(18:3)_Np+	0.556584	0.227685	0.87639	0.611878	0.283637	0.970576	0.488136	0.683919	0.312093	0.629231	0.823336	0.0234233	0.178543	0.0995177	0.125358	0.0784655	0.0791693	0.134119	0.410672	0.115087	0.0908982	0.12858	0.062777	0.172058	0.0732813	0.028045	0.294442	0.0569532	0.132161	0.468653	0.0621396	0.0419041	0.313329	0.178086	0.0261619	0.0579835	0.0445634	0.10078	0.0994181	0.100914	0.075805	0.193237	0.078939	0.10303	0.208889	0.0758994	0.106636	0.188879	0.281166
AC-OH(18:3)_Rp+	0.721239	0.070116	1.09792	0.638129	0.202044	0.735457	0.363941	0.536761	0.203642	0.60465	0.559846	0.0167073	0.12286	0.0612267	0.061674	0.0462993	0.052443	0.0777365	0.241415	0.0875839	0.0930318	0.0650905	0.0612411	0.106337	0.0504523	0.0352307	0.268203	0.0454329	0.0751777	0.476685	0.0491546	0.0267477	0.268304	0.154922	0.0172218	0.0578069	0.0351359	0.0577905	0.0602736	0.0692955	0.0701549	0.0841404	0.0731772	0.0846542	0.156648	0.0557418	0.0686581	0.164834	0.255498
AC-OH(18:4)_Np+	0.028681	0.00153566	0.0404499	0.0205884	0.00853781	0.0192742	0.00642951	0.0125239	0.00771278	0.0150105	0.0176874	0.000182278	0.00465259	0.0111717	0.00210974	0.00405186	0.00613383	0.00493947	0.0177439	0.00321618	0.00345491	0.00411715	0.000644534	0.0026198	0.00288626	0.002844	0.00843497	0.00185265	0.00351265	0.0182305	0.00110288	0.000287933	0.0104232	0.00501255	0.000927913	0.00128584	0.00112247	0.00218641	0.00261105	0.00428783	0.000714267	0.00348218	0.00205974	0.00403745	0.00650413	0.00102254	0.00491773	0.00672502	0.0116185
AC-OH(18:4)_Rp+	0.0594834	0.00341223	0.0645003	0.0517487	0.0253345	0.0535978	0.017766	0.0254671	0.0161047	0.0463791	0.0331626	0.00265329	0.0110986	0.015884	0.00854871	0.0106229	0.0130377	0.0108981	0.0264365	0.011146	0.0083883	0.00938377	0.00248584	0.00837722	0.00498922	0.00306228	0.0169748	0.0113444	0.00804448	0.0475536	0.00365806	0.0035498	0.0237	0.00970686	0.00271304	0.00461573	0.00340237	0.00619648	0.0059083	0.00966605	0.00527259	0.00643849	0.00670368	0.00892785	0.0100388	0.00541033	0.00934234	0.014362	0.0251184
AC-OH(19:0)_Np+	0.0662511	0.0310049	0.0327318	0.092293	0.0355633	0.0619575	0.0377113	0.048293	0.111918	0.0358058	0.0521398	0.0113595	0.0134567	0.00379355	0.034552	0.00967516	0.00720622	0.024165	0.0114315	0.0351862	0.00898427	0.0154018	0.0161849	0.0175573	0.0083014	0.00335079	0.00681231	0.0115117	0.0151702	0.00884001	0.0160438	0.0108014	0.0208526	0.0030488	0.0143166	0.0292834	0.00310424	0.0335781	0.0202841	0.038864	0.00595938	0.0180582	0.00362004	0.0204207	0.00735318	0.0264305	0.012688	0.0151053	0.00446426
AC-OH(19:0)_Rp+	0.0031072	0.022068	0.0236787	0.128385	0.0488664	0.0604427	0.0334012	0.0514755	0.120416	0.0339259	0.0521586	0.016822	0.0154363	0.0117961	0.0430279	0.0148232	0.00919781	0.0251353	0.0160385	0.0254048	0.0222091	0.0130739	0.0139761	0.0181713	0.013113	0.00520788	0.00987447	0.0175366	0.0138215	0.0176637	0.0257082	0.0176641	0.0176954	0.00604365	0.0186975	0.0426138	0.00253564	0.0366256	0.0170646	0.0314634	0.0121206	0.0300977	0.0102836	0.0232533	0.00942298	0.0293377	0.0123105	0.0192897	0.0118685
AC-OH(19:1)_Np+	0.141811	0.0267824	0.0544164	0.177256	0.0566988	0.120397	0.0428948	0.0632236	0.118483	0.218253	0.12629	0.00211976	0.0121788	0.00282447	0.0179716	0.00740289	0.00491009	0.0177142	0.0227596	0.0352688	0.0038341	0.00904231	0.0115264	0.0150816	0.00314253	0.00121049	0.0134284	0.0154731	0.0150921	0.0253377	0.00382165	0.00381126	0.0169527	0.00475838	0.0105514	0.0219174	0.000679319	0.0245408	0.0128819	0.0318024	0.00449126	0.0143448	0.00422192	0.0195866	0.00260034	0.0210049	0.00677317	0.0187345	0.0102137
AC-OH(19:1)_Rp+	0.188187	0.0307413	0.089349	0.297356	0.094147	0.184528	0.0532616	0.112862	0.151414	0.364621	0.19582	0.00814195	0.0176618	0.0131218	0.0373658	0.0160995	0.0104777	0.0406517	0.0399022	0.0622359	0.0230461	0.0191925	0.0162331	0.0190654	0.0166951	0.00702932	0.0197808	0.0205728	0.020243	0.0363851	0.0173124	0.010912	0.0291426	0.00917991	0.0206844	0.0288384	0.0085829	0.0414472	0.0210959	0.055105	0.0179228	0.0302017	0.0135446	0.0298704	0.0129174	0.0389385	0.0178424	0.0244395	0.0170195
AC-OH(19:2)_Np+	0.0115448	0.000516445	0.00347992	0.0102109	0.00293429	0.0120715		0.00347723	0.00413862	0.0108724	0.00989913		0.000541669					0.000685776		0.00309949		0.000781101		0.000968862				0.000936425	0.000296951				0.000427784			0.000344355		0.000386996					0.00081179					0.000318463
AC-OH(19:2)_Rp+	0.0110672	0.00118708	0.00702344	0.0127207	0.00600498	0.00942243	0.00344991	0.00663236	0.00778463	0.0149374	0.0124563	0.000389552	0.00112334	0.00163685	0.00166961	0.00136684	0.00216202	0.0024282	0.00330831	0.00306158	0.00214373	0.00133013	0.00165429	0.00150103	0.00146426	0.00168238	0.0016253	0.00205433	0.00120501	0.000985409	0.00208368	0.00104044	0.00217253	0.00109981	0.00133188	0.00144551	0.000668025	0.00186577	0.00143436	0.00193805	0.00149238	0.00270096	0.00127666	0.00126909	0.00228966	0.000723829	0.00202405	0.0019972	0.00163455
AC-OH(20:0)_Np+	1.0215	0.389498	0.204557	1.00435	0.361141	0.659877	0.389859	0.529801	1.74026	0.234244	0.354669	0.211858	0.205896	0.0702085	0.536865	0.10339	0.0612721	0.396724	0.13334	0.244827	0.0707274	0.144964	0.256743	0.170001	0.0957258	0.0177118	0.0997679	0.21566	0.112551	0.13331	0.200956	0.0845868	0.146921	0.0537305	0.286439	0.557755	0.0791461	0.464152	0.225132	0.31816	0.143697	0.20357	0.153243	0.312684	0.0769056	0.319192	0.0972769	0.173901	0.104366
AC-OH(20:0)_Rp+	1.49391	0.468816	0.267075	1.49396	0.458738	0.942427	0.529033	0.777761	2.40532	0.367732	0.481855	0.261481	0.312978	0.0849255	0.849016	0.136926	0.0982263	0.561383	0.169475	0.382027	0.106185	0.194158	0.304988	0.230398	0.134634	0.0337981	0.12415	0.304831	0.14773	0.198036	0.292741	0.122474	0.218473	0.0670617	0.402695	0.784637	0.107882	0.702879	0.295425	0.488303	0.194788	0.284335	0.249519	0.395343	0.111285	0.467197	0.100906	0.205046	0.149098
AC-OH(20:1)_Np+	7.57853	2.21486	1.37295	14.3445	2.97281	7.38983	2.28538	3.43692	7.39369	6.80096	7.02103	0.397522	0.898682	0.270827	1.76155	0.381353	0.200639	1.41239	0.501349	1.41822	0.283331	0.781285	0.664554	0.912366	0.24914	0.0815626	0.403839	0.870846	0.678671	0.414651	0.691343	0.287677	0.831326	0.171881	0.761644	1.69914	0.264126	1.61946	0.941762	1.5344	0.417857	0.885407	0.218629	1.10324	0.305379	1.32182	0.296233	0.64568	0.112963
AC-OH(20:1)_Rp+	10.3562	2.26446	1.95587	21.0067	3.16837	9.68517	2.70385	4.54523	9.5333	9.98022	10.0349	0.444735	1.17582	0.286975	2.42212	0.416258	0.220244	1.86148	0.540884	1.8476	0.388458	0.852811	0.741303	1.16932	0.273768	0.0922234	0.399879	0.977657	0.840479	0.561554	0.912724	0.388927	1.07855	0.184144	0.917669	2.14283	0.331877	2.17888	1.09077	1.97393	0.534688	1.08236	0.296465	1.3076	0.411821	1.71737	0.288822	0.725215	0.139771
AC-OH(20:2)_Np+	3.17768	1.2479	1.07367	5.53478	1.27106	4.45146	1.43097	1.70937	2.79674	3.30454	4.55381	0.101493	0.461822	0.153207	0.775214	0.109948	0.0607264	0.441466	0.234757	0.478243	0.124164	0.288466	0.254287	0.415875	0.0947353	0.0664192	0.156906	0.185667	0.2928	0.234773	0.29237	0.115913	0.277147	0.0958857	0.211439	0.563378	0.101995	0.526107	0.313379	0.523242	0.121841	0.471482	0.105107	0.368291	0.133825	0.475826	0.0988451	0.21891	0.0805994
AC-OH(20:2)_Rp+	4.15327	1.37273	1.56125	7.92033	1.61438	5.89059	1.80962	2.45311	3.74415	4.85507	6.40751	0.140367	0.673779	0.172393	1.15206	0.125609	0.0953568	0.686658	0.26781	0.686515	0.194291	0.326373	0.339463	0.536154	0.120065	0.0906584	0.17857	0.235923	0.404876	0.350123	0.412353	0.158244	0.37401	0.121913	0.289591	0.731091	0.13718	0.80301	0.424937	0.687182	0.180251	0.605257	0.153995	0.491542	0.192949	0.705714	0.119788	0.301831	0.109409
AC-OH(20:3)_Np+	0.892016	0.166135	0.379395	0.789059	0.176687	0.727216	0.230025	0.307957	0.378491	0.691704	0.855546	0.0113027	0.112237	0.0804181	0.122095	0.0448229	0.0369506	0.108882	0.13826	0.0847402	0.0666251	0.0675675	0.0538106	0.0973051	0.0406462	0.0190202	0.105246	0.0460758	0.0881883	0.145396	0.0612443	0.0353897	0.0688697	0.053711	0.0446144	0.0776174	0.0328025	0.111245	0.0829322	0.0980054	0.0351832	0.103071	0.0496338	0.100376	0.0641554	0.0810408	0.0392303	0.0881757	0.111054
AC-OH(20:3)_Rp+	1.27304	0.167979	0.554085	1.0663	0.226597	1.12426	0.273006	0.441975	0.526361	1.05229	1.22323	0.0140629	0.16968	0.0808766	0.187214	0.0438118	0.0465734	0.14589	0.146365	0.134904	0.0770637	0.0765049	0.0648241	0.120812	0.0518164	0.0179796	0.10201	0.0502049	0.0986549	0.208512	0.0900505	0.0254512	0.107723	0.0506394	0.0455855	0.0916057	0.0372105	0.144482	0.0964586	0.125758	0.0402004	0.126901	0.05504	0.134292	0.0660437	0.123852	0.0306498	0.078751	0.1337
AC-OH(20:4)_Np+	0.589524	0.0272493	0.767908	0.292891	0.0684999	0.256376	0.178796	0.337763	0.104652	0.210636	0.236147	0.00780706	0.0972272	0.0645896	0.0345346	0.0472167	0.0522029	0.0683361	0.245183	0.0493966	0.0606405	0.0604714	0.0509088	0.0478797	0.049619	0.0212776	0.23187	0.0270944	0.0509123	0.342965	0.0271614	0.0260974	0.14847	0.146674	0.0116829	0.035038	0.020368	0.0445215	0.0441713	0.0414984	0.0445588	0.064495	0.0631635	0.0820604	0.118552	0.02459	0.0784803	0.124554	0.306618
AC-OH(20:4)_Rp+	0.0629122	0.00271102	0.0347084	0.0915757	0.0158201	0.0835456	0.0195773	0.0175406	0.0335642	0.0739164	0.0588108	0.000497241	0.00879768	0.0159945	0.00884992	0.00585035	0.0174204	0.0121176	0.0226225	0.0137236	0.00693639	0.00718434	0.00329195	0.00713038	0.00533417	0.00154436	0.00845963	0.00506762	0.00801865	0.0327555	0.00273952	0.00217208	0.00708948	0.00685493	0.00340624	0.00666809	0.00221201	0.0087702	0.00437124	0.00713068	0.0051864	0.00651784	0.00416761	0.0144686	0.00930565	0.00715259	0.00892927	0.0140256	0.0142941
AC-OH(20:5)_Np+	0.0475503	0.00107125	0.0636664	0.0278032	0.00867193	0.0151349	0.00538124	0.0155783	0.0077194	0.0146063	0.0165743	0.000565718	0.0059545	0.0148615	0.00114395	0.00862425	0.00995058	0.00693187	0.0302792	0.0024652	0.000875823	0.00764939		0.00187583	0.00168248		0.0116931		0.00473355	0.0211959			0.0126416	0.00820968			0.0012552	0.00266029	0.000711852	0.00281646		0.00492037	0.00328305	0.00524947		0.00234164	0.00550961	0.00758406	0.0155423
AC-OH(20:5)_Rp+	0.0780626	0.00168595	0.0949952	0.0505406	0.0153174	0.0432905	0.0146508	0.0325388	0.0124422	0.0327773	0.0280572	0.000984441	0.012667	0.0159323	0.0063956	0.00962316	0.0115049	0.0106377	0.0421232	0.00746305	0.00639964	0.00846568	0.00237815	0.006593	0.0040044	0.00328844	0.0175884	0.00653855	0.00656078	0.0412341	0.0023154	0.00104184	0.018469	0.0110303	0.000918429	0.00248007	0.0021834	0.00366559	0.00384418	0.00720934	0.00522003	0.00675377	0.00613175	0.00757792	0.0091023	0.00320709	0.00873377	0.0147706	0.0292731
AC-OH(21:0)_Rp+	0.00396955	0.00573571	0.00423194	0.00684425	0.00734761	0.00713468	0.00773573	0.012768	0.0122903	0.00636943	0.00488555	0.00407696	0.00470199	0.00674834	0.0105308	0.00527028	0.00402799	0.00490597	0.00823694	0.00229289	0.0102521	0.0057415	0.00933371	0.00383802	0.00494686	0.00135295	0.00537343	0.0066622	0.00555001	0.00916453	0.00339247	0.00481229	0.00620845	0.00298218	0.0044513	0.00840887	0.00214316	0.00564365	0.00431124	0.00812633	0.00180226	0.00758276	0.00329029	0.00750832	0.00460423	0.00526957	0.00433903	0.00861733	0.0057587
AC-OH(21:1)_Np+	0.0220424	0.00383337	0.00494747	0.0225463	0.00174473	0.00787942	0.00169917	0.00710353	0.0292488	0.0103758	0.00716765	0.000757868	0.00118614		0.00133015				0.00222621	0.0025987			0.00224121	0.00157942				0.00126403								0.00303929			0.000975325	0.00527019		0.00141648		0.00118654		0.00308455
AC-OH(21:1)_Rp+	0.0344387	0.00648542	0.00336614	0.0455248	0.0103818	0.0081334	0.00438454	0.0148275	0.0451943	0.0142489	0.00996606	0.00475133	0.00291272	0.0026348	0.00704421	0.00308707	0.00425534	0.00484587	0.00484121	0.0101025	0.00835358	0.00402171	0.00158622	0.00207783	0.00278986	0.016518	0.00390101	0.00479768	0.00591098	0.00761671	0.00413545	0.00412854	0.00314974	0.00233433	0.00410434	0.00760059	0.0076065	0.00925764	0.00374226	0.00793152	0.00324262	0.00315459	0.00175218	0.00380172	0.00324557	0.00575988	0.00592628	0.00273994	0.000356766
AC-OH(21:2)_Rp+	0.00205273	0.000103575	0.000484983	0.000915664	0.00218383	0.000562091	0.000288274	0.000660294	0.00149004	0.000838434	0.00021395	0.00045841	0.000702534	0.000632066	0.000736476	0.000759635	0.0013033	0.0014119	0.00117049	0.0010929	0.00226859	0.001252	0.000804341	0.000968015	0.000872728	0.00561916	0.00111515	0.00109344	0.00187643	0.00107198	0.00329282	0.000660358	0.000886263	0.000789856	0.00103842	0.000858666	0.00157194	0.000840654	0.00167594	0.000526505	0.000682971	0.000732266	0.000318174		0.00030687	0.000665788	0.00013194	0.00045763	0.000782036
AC-OH(22:0)_Np+	0.00546667	0.00261971		0.00570398	0.00342585	0.0100291	0.00169892	0.00264235	0.0371083	0.000962834	0.0123386	0.0356451	0.00378993	0.00440448	0.0153749				0.00892207	0.00153212	0.0014401	0.00421979	0.016945	0.00242171	0.00516555		0.00294821	0.00380177	0.000956247	0.00290268	0.00118978	0.00131655	0.00137138	0.00213391	0.0158086	0.0138512	0.00283324	0.006088	0.00439927	0.00690912	0.00124412	0.0028613	0.00925781	0.0138505	0.00248901	0.0130382	0.00200906	0.00464614	0.00103756
AC-OH(22:0)_Rp+	0.0185598	0.00779392	0.00890782	0.0234173	0.0247657	0.0225561	0.0158818	0.0166259	0.085483	0.00803416	0.0261595	0.0603929	0.0144897	0.0067255	0.0298984	0.00874128	0.00886012	0.0109786	0.0212735	0.0132146	0.0129163	0.0124946	0.0250025	0.0144459	0.0149321	0.00614037	0.011241	0.022722	0.00815634	0.00744881	0.0137907	0.0069269	0.01288	0.00923842	0.0296238	0.0372113	0.00848072	0.020029	0.0183888	0.0173014	0.0141694	0.00971728	0.0225019	0.0240412	0.0105802	0.0250149	0.0095069	0.0172816	0.00463413
AC-OH(22:1)_Np+	0.149577	0.0927944	0.0137105	0.336496	0.0768296	0.16553	0.0413117	0.142252	0.939627	0.0308832	0.0726024	0.196244	0.0168031	0.00662249	0.201043	0.0298485	0.00632297	0.0568816	0.0684088	0.0719383	0.0116353	0.0397652	0.0900235	0.042685	0.0320578	0.00653359	0.0279146	0.0984349	0.0132565	0.00526793	0.0480565	0.00813422	0.0367247	0.021907	0.0933721	0.195129	0.0290228	0.0964446	0.0557988	0.099993	0.0328663	0.0388457	0.017704	0.0895308	0.00708562	0.141485	0.0338679	0.0588837
AC-OH(22:1)_Rp+	0.237184	0.116418	0.035358	0.545519	0.0965884	0.264509	0.0653534	0.242968	1.49148	0.0522461	0.139782	0.2254	0.029377	0.0197447	0.332921	0.0457866	0.0277585	0.0931737	0.0800577	0.106728	0.0330378	0.0641831	0.119657	0.0802322	0.05256	0.0191291	0.0356027	0.140677	0.0288374	0.0175748	0.0627515	0.0243906	0.0695461	0.0343352	0.158537	0.322979	0.0475194	0.170162	0.0874724	0.14532	0.0734654	0.040748	0.0433311	0.153235	0.0300324	0.209707	0.0414931	0.0949039	0.0107138
AC-OH(22:2)_Np+	0.198856	0.131675	0.0333174	0.402522	0.0960538	0.274428	0.0722249	0.147114	0.786681	0.0574408	0.105602	0.101915	0.0205211	0.0138378	0.199498	0.0138723	0.00142699	0.0423396	0.0459513	0.0568861	0.0124607	0.0338903	0.0765731	0.0541209	0.0167783	0.0103476	0.0175536	0.0482644	0.0162035	0.00255212	0.0450534	0.00958458	0.0260869	0.0191141	0.0617957	0.156692	0.0203736	0.0930706	0.0537671	0.078564	0.0192943	0.0410885	0.014164	0.0629412	0.00532952	0.115506	0.0172003	0.0452668
AC-OH(22:2)_Rp+	0.269492	0.138122	0.0548954	0.574057	0.0977564	0.347537	0.0774657	0.224461	1.06398	0.0856826	0.170459	0.109104	0.0294231	0.0136622	0.263343	0.0165344	0.00668116	0.0661936	0.047715	0.0745884	0.0186137	0.0336958	0.0735667	0.0604469	0.031823	0.0132141	0.0209028	0.0613418	0.0244502	0.0112436	0.0584967	0.0198706	0.0405892	0.0268663	0.0686242	0.211063	0.0267425	0.12047	0.0570105	0.0986767	0.0299044	0.050057	0.0193677	0.0915343	0.0157409	0.137033	0.0176322	0.0515492	0.00169005
AC-OH(22:3)_Np+	0.141018	0.033611	0.0389701	0.232119	0.0331279	0.0971485	0.00788234	0.0451189	0.192863	0.0832359	0.110593	0.00854044	0.00970713	0.00371047	0.0525882	0.000718671	0.00156099	0.0149392	0.00600698	0.0178525	0.00427498	0.00419251	0.0139913	0.0170026	0.00446814	0.00122742	0.0103247	0.0215505	0.00810438	0.00210666	0.0148881	0.00120868	0.011214	0.00264425	0.0155564	0.037271	0.00572683	0.0316478	0.016163	0.0166905	0.00737469	0.0167506	0.00638933	0.0242625		0.0331628	0.00270059	0.00614651	0.00303465
AC-OH(22:3)_Rp+	0.139033	0.037613	0.0408782	0.215688	0.030419	0.0827109	0.0132954	0.0436408	0.189227	0.0804148	0.111149	0.0151473	0.016799	0.00528396	0.0631366	0.0054639		0.01567	0.00520255	0.0184353	0.00700052	0.00428013	0.018846	0.0169102	0.00535086	0.00165257	0.00452981	0.0205301	0.00233064	0.000551593	0.0233522	0.00558787	0.00607915		0.0214061	0.0516443	0.00447784	0.0521635	0.0193457	0.0188089	0.00572969	0.00974742	0.0090445	0.0393527		0.0381198	0.000966099	0.00105374	0.0023156
AC-OH(22:4)_Np+	0.86202	0.0217192	0.148251	0.579557	0.03637	0.136081	0.0440662	0.0574263	0.0669062	0.379717	0.246798	0.000841555	0.0304325	0.047095	0.0155642	0.00767157	0.021353	0.0415784	0.0180391	0.0310185	0.0114289	0.0177858	0.0250406	0.0139113	0.00330741	0.00382023	0.0387707	0.00316739	0.0258136	0.0462968	0.0173407	0.00812529	0.0183979	0.00977099	0.0181419	0.0240958	0.00510945	0.024843	0.011986	0.0246288	0.0101868	0.0125608	0.0297468	0.0483519	0.0127681	0.0102633	0.00367094	0.00980734	0.0316984
AC-OH(22:4)_Rp+	1.28119	0.0207429	0.264601	0.863472	0.0493314	0.213525	0.0602881	0.0888378	0.0946924	0.59177	0.387493	0.00230335	0.0440189	0.0491852	0.0176447	0.0195841	0.0369975	0.0674544	0.0257328	0.0432503	0.0130159	0.00914237	0.0367456	0.0158298	0.0181138	0.00498325	0.0457049	0.00980192	0.042865	0.0843804	0.0168243	0.00896446	0.0277051	0.0133947	0.022922	0.0370765	0.0067114	0.0308262	0.0234807	0.0244865	0.0175632	0.0123287	0.0411173	0.0734379	0.0197101	0.0173481	0.00696009	0.0150577	0.0616033
AC-OH(22:5)_Np+	0.51612	0.0043803	0.136794	0.26291	0.0329908	0.11437	0.0139588	0.033973	0.0302641	0.166255	0.0991498		0.0175346	0.0579927	0.00995684	0.0209291	0.0679395	0.036872	0.0485579	0.0476412	0.0326875	0.0147203	0.0153219	0.0115227	0.0275806	0.00565252	0.0290106	0.00477886	0.0300163	0.0813893	0.00990691		0.0175743	0.0114183	0.00764471	0.00737559	0.00182778	0.0119629	0.00872751	0.0245604	0.00270895	0.00945646	0.0150548	0.0351982	0.00959029	0.00763561	0.00672417	0.0228205	0.0414446
AC-OH(22:5)_Rp+	0.87387	0.00623547	0.250229	0.425711	0.0508021	0.150837	0.0276106	0.0465037	0.0463712	0.325525	0.164104	0.0011527	0.0347843	0.072614	0.0142528	0.0303909	0.0935675	0.05243	0.0690605	0.071962	0.0382063	0.0341125	0.01356	0.0194195	0.0290377	0.00645225	0.0386409	0.0131279	0.0349399	0.133263	0.0240071	0.00225121	0.0243187	0.0231907	0.0130199	0.0114654	0.00287539	0.0211794	0.00896625	0.0359372	0.00866872	0.0206942	0.0184072	0.0498276	0.0172819	0.00880774	0.00794884	0.0285147	0.0675841
AC-OH(23:1)_Rp+	0.00433765	0.00121702	0.00203434	0.00345088	0.00427073	0.00175784	0.0035651	0.00247031	0.00193669	0.00145466	0.00188294	0.00150919	0.00086878	0.00138284	0.00132666	0.00123649	0.00280685	0.00179758	0.00268491	0.000713954	0.00426562	0.00258377	0.00122515	0.00413071	0.00535637	0.00710007	0.00204321	0.00404352	0.00155636	0.00594041	0.000978772	0.00178817	0.000990021	0.00137889	0.00522787	0.00100604	0.00381725	0.00105328	0.00141357	0.00147709	0.00198337	0.00304322	0.00115582	0.00323718	0.00260541	0.00161765	0.00207873	0.00122019	0.000779414
AC-OH(23:2)_Rp+	0.00287228	0.00140222	0.000204622	0.0028096	0.00526195	0.00137142	0.00106184	0.0023325	0.00183403	0.00153142	0.00120856	0.00144559	0.00176907	0.00112041	0.00322794	0.0011533	0.00126314	0.000760991	0.00422474	0.00125111	0.00342901	0.00305427	0.00149479	0.00412485	0.00144576	0.0163296	0.00329124	0.00124993	0.00532348	0.000928247	0.00264741	0.000705947	0.00195465	0.0013891	0.00197489	0.00108413	0.00529767	0.000951296	0.00199116	0.000871287	0.00253687	0.00276531	0.000944037	0.00129417	0.00268781	0.00117294	0.00277802	0.00107815	0.00231521
AC-OH(24:0)_Rp+	0.00525006	0.00280778	0.00460238	0.00614195	0.00581441	0.0100511	0.00462901	0.00520142	0.00869555	0.00275806	0.00311731	0.00283592	0.00510193	0.00565878	0.0064804	0.00683909	0.00714221	0.00430606	0.00556486	0.00197896	0.00297334	0.0048634	0.0070971	0.00503476	0.00261396	0.00513707	0.00496032	0.00251064	0.0037605	0.0135921	0.00449331	0.00703383	0.00591966	0.00492064	0.00593873	0.00456174	0.00440979	0.00412441	0.00551816	0.00472709	0.00579437	0.00614308	0.00408826	0.00513952	0.00513288	0.00142141	0.00145427	0.00564788	0.00413769
AC-OH(24:1)_Rp+	0.0134425	0.00133543	0.00468029	0.00913698	0.00717592	0.010825	0.00289378	0.00448854	0.0217035	0.00154243	0.00642981	0.0189839	0.00061326	0.00196434	0.00950385	0.00208725	0.00587704	0.00115942	0.00371026	0.00130572	0.00231748	0.00299212	0.00246712	0.000912478	0.00478796	0.00142943	0.00282012	0.00302053	0.00190223	0.00452915	0.00306539	0.00116445	0.00349323	0.00199301	0.00185607	0.00571717	0.000791147	0.00263403	0.00272142	0.00325056	0.00256855	0.00229268	0.00297917	0.00394661	0.00267311	0.00200456	0.00162331	0.00274358	0.00221281
AC-OH(24:2)_Rp+	0.00625437	0.00159333	0.00104887	0.00754369	0.00320173	0.00472586	0.00199107	0.00386344	0.0390765	0.0027665	0.00663425	0.0211179	0.00105083	0.00158624	0.00949971	0.00119575	0.001287	0.0014393	0.00577679		0.00194774	0.0018547	0.00389164	0.00192767	0.00115093	0.00503925	0.0014607	0.00294666	0.0018913	0.0019902	0.000502651	0.000286565	0.00146822	0.00197623	0.0040183	0.0104045	0.00178621	0.00195151	0.00071643	0.00187748	0.00228025	0.000498964	0.00326862	0.00232357	0.00314143	0.00638909	0.00202382	0.00259516	0.00133813
AC-OH(24:3)_Rp+	0.00450821	0.00143296	0.000272455	0.0120318	0.000949226	0.0013235		0.00201286	0.0277478	0.00133227	0.00225319	0.00478651		0.000776494	0.005404	0.00105072		0.00104299	0.00221213			0.000416532	0.00400584	0.00108602	0.00051487	0.000300907	0.000150919	0.000555985	0.00178734	0.000899408	0.00164879		0.000764154	0.00126517	0.00323749	0.00337895	0.00075863	0.000952607		0.00107687	0.000780588	0.000401343	0.00126863	0.00339683		0.00290731	0.000636652	0.000959849	0.000317364
AC-OH(24:4)_Np+	0.0770704		0.00650503	0.081562	0.00156685	0.0103126	0.0017828	0.00127895	0.0162499	0.0211775	0.00923318	0.000778722						0.00167695					0.000853975												0.000951594	0.00349867	0.00087446		0.00106272	0.0024146	0.00128925	0.00136733	0.00177911	0.00675569
AC-OH(24:4)_Rp+	0.137389	0.00336097	0.0219686	0.146295	0.00546468	0.0214567	0.00437901	0.0125894	0.0285489	0.0387909	0.0305011	0.00131904	0.00207294	0.0018687	0.00346777	0.00100854	0.000573322	0.00520926	0.00163102	0.00349411	0.000364274	0.000430044	0.00542086	0.000899628	0.000830798		0.00208648	0.00201056	0.000447397	0.00148819	0.00171619	0.000302054	0.000844642	0.0002809	0.00262955	0.00906874	0.000753124	0.00544994	0.00102703	0.00224236	0.00134603	0.00125712	0.00614516	0.00667799	0.00027555	0.00111082	0.000227679	0.000670603	0.00114121
AC-OH(24:5)_Np+	0.117609		0.0216672	0.0852396	0.00507954	0.007766	0.0046783		0.0074555	0.040659	0.0158144	0.00113642		0.000769965	0.00147098	0.00113867		0.00150382	0.00180111	0.00626373	0.00187181	0.00215216	0.00213591		0.00338697	0.000946629	0.00267559	0.001371	0.0010221	0.000789287				0.000911515		0.00106294	0.0008708	0.00195901		0.00143109	0.00302563	0.00099364		0.00117078	0.00149687		0.0029495	0.0014403
AC-OH(24:5)_Rp+	0.0569292	0.000843288	0.0279847	0.104432	0.00432925	0.0137354	0.00197581	0.00476509	0.0106586	0.0474615	0.0209758	0.00029178	0.00224706	0.00315871	0.0018692	0.000785883	0.00210982	0.00955017	0.00119795	0.0104647	0.000433819	0.000736402	0.000697444	0.000276986			0.000408546		0.000496975	0.0016624	0.00116997	0.000415718			0.000657841	0.00458943		0.00296475	0.00310952	0.00208537	0.000564594	0.0010449	0.00115352	0.00246829		0.000506006		0.000958936
AC-OH(24:6)_Np+	0.0898168		0.0178059	0.0403094		0.00448839				0.0339841	0.00918146																																	0.00111772
AC-OH(24:6)_Rp+	0.101737		0.0332258	0.0794008	0.00265875	0.010512			0.00371258	0.05403	0.0348962		0.000860769	0.00146225			0.0008429	0.00294074		0.00206984	0.00072552								0.000884487	0.00129632			0.000398695			0.000533712		0.000410496		0.000970845		0.000446599		0.00229188		0.000497311
AC-OH(8:1)_Np+	0.0103841	0.00862124	0.0116492	0.0122187	0.0124616	0.0150215	0.013159	0.0120336	0.00805189	0.01195	0.0116248	0.00299323	0.00730984	0.00856245	0.0117963	0.00344026	0.0160567	0.0146265	0.0152854	0.0091723	0.0113909	0.00669546	0.0118144	0.0113565	0.0147144	0.012439	0.0116364	0.0156589	0.00747737	0.00912228	0.0171085	0.0130211	0.00833165	0.0107971	0.0101587	0.00830691	0.00754269	0.00840863	0.0108924	0.0127685	0.0150877	0.0108967	0.0130392	0.00976991	0.0125901	0.0110303	0.0130828	0.0102298	0.0128077
AC-OH(9:0)_Np+	0.0469942	0.00334049	0.0564598	0.0445355	0.0262036	0.0356614	0.0063019	0.00505159	0.00833288	0.0039257	0.00584431	0.00373752	0.00162625	0.00156401	0.00242037	0.00613549	0.00338446	0.00539832	0.00712333	0.00172845	0.00165842	0.00393071	0.00229161	0.00290807	0.00359629	0.00235878	0.00407448	0.00322347	0.00195232	0.00186033	0.00525285	0.00105116	0.00263146	0.00883751	0.00317871	0.00135332	0.00380795	0.00324061	0.00774386	0.00268868	0.00328596	0.0033207	0.00593822	0.002905	0.00273403	0.00280804	0.00458995	0.00267199	0.00234326
BMP(32:0)	0.0160202	0.0126689	0.0183744	0.0301257	0.0150043	0.0313793	0.00992666	0.0286986	0.0297701	0.0294383	0.0156812	0.00266535	0.00925189	0.00376883	0.0120504	0.0227597	0.0115536	0.01784	0.00853793	0.0071123	0.00446068	0.00622088	0.0199089	0.0120569	0.0120319	0.00244306	0.0279413	0.014085	0.00410424	0.0174202	0.0146042	0.00668248	0.00949428	0.00789627	0.0136428	0.0176899	0.00654518	0.0143844	0.00864574	0.0087639	0.0161746	0.00137811	0.00873564	0.0143472	0.0129587	0.00373577	0.0284796	0.0309465	0.0195194
BMP(32:1)	0.0885869	0.0522513	0.0900501	0.158749	0.0814462	0.0981638	0.0359054	0.092994	0.136141	0.158204	0.0757291	0.0222754	0.0332796	0.022792	0.0330748	0.0766833	0.0324139	0.0574701	0.0456524	0.0481779	0.0248413	0.0190849	0.0855339	0.0472802	0.0410516	0.0231508	0.0647748	0.0607831	0.0298611	0.0622116	0.048832	0.0283906	0.0518215	0.0385282	0.0412967	0.0528417	0.0138552	0.0410729	0.0299324	0.0312366	0.0821889	0.0161454	0.0266083	0.0624343	0.0436826	0.0224222	0.0800236	0.0884929	0.0688316
BMP(32:2)	0.0571701	0.0391609	0.0803277	0.127641	0.0533887	0.0533465	0.0253101	0.0951212	0.0933179	0.123493	0.0516353	0.0131581	0.0205808	0.00787076	0.0179475	0.0387417	0.0123756	0.0240903	0.0226749	0.0284709	0.00685137	0.0101406	0.0506263	0.0369799	0.0221012	0.021833	0.0262577	0.0287533	0.0218902	0.0597984	0.0181076	0.0109201	0.027331	0.0267162	0.0125215	0.0170712	0.00973222	0.0138927	0.0104613	0.0100301	0.0436788	0.00763101	0.0138022	0.0268139	0.0169885	0.0118779	0.0428828	0.0403502	0.0374625
BMP(32:3)	0.00389236	0.00243477	0.0174079	0.0158822	0.00930599	0.00486588	0.00434311	0.0161428	0.0177098	0.0219311	0.00800416	0.000862421		0.00136089		0.00335402		0.00196716	0.006344	0.00371338	0.000729085		0.00542565	0.00454987	0.00181561	0.00183649	0.00201805	0.00079958	0.00126654	0.00512908	0.00109656	0.00107566	0.00427409	0.00335189		0.00382411		0.00265605	0.00140727	0.00228756	0.00191332	0.00144798	0.00563798	0.00134996	0.00729721		0.00452965	0.00204702	0.00438551
BMP(33:1)	0.0077987	0.00444844	0.0135541	0.0119683	0.00966639	0.0129394	0.00316506	0.0173657	0.0221202	0.0117052	0.00924341	0.000889469	0.00540812	0.00147954	0.00608884	0.0051539	0.00336392	0.0103492	0.0146677	0.0083276	0.00169664	0.00626752	0.00861983	0.00736295	0.00333747	0.00064983	0.0102701	0.00532024	0.00470951	0.0097907	0.00601528	0.0063392	0.00566124	0.00369074	0.00729507	0.00462875	0.000372882	0.00706366	0.00576778	0.00692655	0.0101143	0.00408456	0.00870366	0.00570255	0.0053988	0.0012936	0.0192528	0.01994	0.0168878
BMP(33:2)	0.00563169	0.0373383	0.012439	0.00826549	0.0388366	0.0642961	0.0325093	0.01387	0.0158933	0.0248049	0.0384877	0.00466122	0.0126011	0.0145836	0.0205348	0.0198068	0.0182455	0.0268602	0.0383107	0.0225225	0.00687546	0.027496	0.0187284	0.0121201	0.00913887	0.00654474	0.0276594	0.0120362	0.00920772	0.0213467	0.0158874	0.00905882	0.0338442	0.0148909	0.0279064	0.0197014	0.0029569	0.0388973	0.030566	0.0128997	0.00938655	0.0109812	0.0308573	0.00639397	0.0207597	0.00784414	0.00963879	0.0659564	0.0280674
BMP(34:1)	0.799976	0.363956	0.750559	1.27402	0.818613	0.900089	0.458886	0.729787	0.993319	1.09405	0.658875	0.235273	0.223143	0.155794	0.425166	0.701098	0.390107	0.568815	0.485945	0.41531	0.28796	0.267129	0.567585	0.527822	0.498769	0.277549	0.616398	0.548419	0.298214	0.601574	0.661115	0.236741	0.456388	0.290616	0.574097	0.41901	0.220364	0.29961	0.295248	0.440943	0.667838	0.222545	0.449283	0.450002	0.498551	0.284023	0.714703	0.853176	0.514612
BMP(34:2)	1.55233	0.670446	1.73377	2.896	1.49972	1.63285	0.694177	1.46024	1.54004	2.39098	1.16692	0.328744	0.277946	0.205421	0.446184	0.840138	0.403465	0.630053	0.515905	0.722363	0.310953	0.335177	0.69408	0.744933	0.576688	0.550353	0.891242	0.908664	0.484322	0.782125	0.66402	0.235325	0.543832	0.47641	0.48567	0.39921	0.2208	0.290932	0.304667	0.527745	0.802335	0.184542	0.538957	0.472896	0.606376	0.354042	0.656666	0.936897	0.59371
BMP(34:3)	0.642486	0.33683	1.05833	1.32092	0.721461	0.734155	0.267331	0.901627	0.689452	1.02851	0.542295	0.122746	0.110468	0.087422	0.153539	0.300039	0.156229	0.207979	0.158888	0.341994	0.114915	0.130526	0.260351	0.323119	0.208971	0.289487	0.340254	0.342178	0.222039	0.294505	0.213498	0.0729805	0.186273	0.222024	0.130433	0.106639	0.0838181	0.0821779	0.0844314	0.192207	0.330666	0.0523055	0.174055	0.152762	0.218741	0.138445	0.227366	0.336343	0.210465
BMP(34:4)	0.0789144	0.0452426	0.125014	0.110049	0.0829339	0.06992	0.0365968	0.120251	0.0790823	0.0791967	0.0669012	0.0130509	0.0202551	0.0175403	0.0302405	0.0482687	0.0221154	0.0348796	0.0275872	0.0424388	0.0198709	0.0129921	0.0611914	0.0576085	0.0361806	0.0400957	0.0400511	0.0390488	0.0302948	0.0497365	0.0415363	0.0148115	0.0285673	0.0307979	0.0152635	0.015788	0.0113389	0.0178318	0.0165679	0.0220934	0.0628165	0.00774144	0.0333604	0.0241781	0.0476387	0.0188735	0.0304168	0.05651	0.0464933
BMP(35:1)	0.0529956	0.0210427	0.0652608	0.0659919	0.0452048	0.0272493	0.0254332	0.0420703	0.0597641	0.0523852	0.0410905	0.0140083	0.00825707	0.00554523	0.0273325	0.0368212	0.011079	0.0474211	0.0327154	0.0328564	0.0289704	0.0133783	0.043637	0.0315108	0.041885	0.0043166	0.034175	0.0311899	0.022726	0.0396093	0.039926	0.0230845	0.0308541	0.0106876	0.0348569	0.0209191	0.00960378	0.0226752	0.0062515	0.0273162	0.0426625	0.0165418	0.0348568	0.0401613	0.0336175	0.0217513	0.0544322	0.093625	0.0442354
BMP(35:2)	0.134141	0.0548666	0.200018	0.179604	0.149711	0.111399	0.0741853	0.126974	0.174919	0.197593	0.1155	0.0307271	0.0291741	0.0174451	0.0592527	0.0910302	0.0547103	0.0888786	0.0815529	0.114195	0.0375994	0.0415879	0.0873188	0.0889962	0.0790702	0.0239879	0.095463	0.0655304	0.0538076	0.0883649	0.0744256	0.0465847	0.0736657	0.0435823	0.0589839	0.0525901	0.0200803	0.041447	0.0269375	0.0742417	0.0969417	0.0360577	0.0787684	0.0785656	0.0688393	0.0424661	0.0921597	0.173807	0.0855188
BMP(35:3)	0.0601033	0.0439368	0.147285	0.0930079	0.117322	0.0779185	0.0481878	0.0888755	0.105866	0.0912639	0.0878788	0.0163214	0.0189015	0.0126282	0.0275536	0.0338811	0.0329638	0.0386224	0.0362381	0.0534548	0.0239834	0.0202378	0.047858	0.0537017	0.0471526	0.0269517	0.0431205	0.0280141	0.0269123	0.0534274	0.0376108	0.0118398	0.0367213	0.0337028	0.0176578	0.0143162	0.0105542	0.0133442	0.0125376	0.0349473	0.0517552	0.0139143	0.0503322	0.0345802	0.0423184	0.0226578	0.0448851	0.0881966	0.0535468
BMP(36:0)	0.05538	0.0206209	0.042295	0.0539494	0.0383755	0.0426761	0.0192187	0.0389913	0.0474472	0.0435973	0.0407198	0.00578266	0.0197042	0.0109597	0.0594027	0.0490526	0.0296359	0.0506936	0.0602095	0.0377406	0.0247804	0.0259078	0.0378074	0.024007	0.0614067	0.0168663	0.056021	0.0456083	0.022471	0.0282139	0.0497053	0.0239598	0.0461337	0.0309027	0.0467596	0.031616	0.00691331	0.0270124	0.0260765	0.0391989	0.0379972	0.0303633	0.0555359	0.0768847	0.0445212	0.0205681	0.0329858	0.081921	0.0600888
BMP(36:1)	0.408571	0.0589684	0.0857321	0.628612	0.454145	0.508745	0.351418	0.0427516	0.0901596	0.444009	0.274992	0.172895	0.0873503	0.151716	0.410738	0.512738	0.361919	0.377915	0.396903	0.299396	0.269549	0.265056	0.387254	0.390216	0.504078	0.23015	0.401558	0.33299	0.269899	0.452254	0.461368	0.26794	0.190955	0.325621	0.583335	0.221297	0.215831	0.0380332	0.204901	0.326439	0.463132	0.339961	0.433778	0.161245	0.191453	0.248779	0.412209	0.560316	0.242648
BMP(36:2)	10.9638	3.9217	8.48489	14.8111	9.79632	8.51879	5.21202	5.85822	9.46313	12.6123	6.51156	2.63916	3.06835	1.82681	4.41714	7.79424	4.33931	7.3496	5.02438	5.64569	3.14887	4.28018	6.88932	7.00758	4.75975	3.24617	6.03301	5.07775	4.21653	7.28926	7.22715	2.3997	5.55907	4.11278	6.67829	4.60763	2.30543	3.54102	3.29488	5.30276	7.18285	3.97454	5.79867	4.14561	6.34911	3.29953	5.38454	7.39659	4.66487
BMP(36:3)	12.1901	8.49921	19.3808	18.1857	18.9573	16.1109	10.588	12.8422	15.3671	15.0794	12.152	4.23592	5.26592	2.82193	6.30699	7.38417	5.34816	8.06325	6.75686	7.21878	4.10021	5.82806	10.9696	12.0719	7.3528	9.72305	7.42797	5.18627	5.51081	11.0563	9.79349	2.42649	6.68591	7.95844	6.30524	5.00558	3.01479	3.86852	4.56381	5.7717	8.39489	4.4026	8.91274	4.69621	9.92699	4.16662	5.81888	9.72749	7.05918
BMP(36:4)	4.24156	5.73095	12.5913	7.02228	10.8535	8.81722	6.26785	9.26376	7.63031	5.58776	7.43427	1.96975	2.92259	1.60485	3.23996	2.83585	2.27262	3.13042	3.37724	2.95034	1.79867	2.68178	5.63081	6.48839	3.99136	8.93763	3.01474	2.04536	2.39085	5.92259	4.22333	0.890705	2.71587	5.00782	2.33355	1.91343	1.33154	1.55491	2.00733	2.14682	3.58603	1.61528	4.38497	2.00237	5.10179	1.81716	2.32063	4.34531	3.61514
BMP(36:5)	0.573156	0.673535	1.41277	0.91803	1.16097	0.845814	0.49467	1.22382	0.809659	0.649152	0.852532	0.143943	0.392587	0.215581	0.439074	0.499852	0.320026	0.446915	0.408366	0.416605	0.20666	0.279699	0.574442	0.825009	0.502608	0.32721	0.385317	0.372304	0.340501	0.87711	0.41377	0.132694	0.324081	0.534023	0.271662	0.167131	0.16256	0.182614	0.228302	0.238022	0.500089	0.182576	0.482791	0.287358	0.638451	0.219082	0.293326	0.497573	0.512745
BMP(36:6)	0.0344315	0.0238701	0.0681494	0.0496231	0.0600507	0.0305877	0.0159862	0.0639925	0.0365261	0.032035	0.0352536	0.00342691	0.0192362	0.0188759	0.0333344	0.0634658	0.047224	0.0415288	0.0289701	0.0379733	0.0141051	0.0238565	0.042198	0.0452595	0.0446486	0.013621	0.0246316	0.0380697	0.0250877	0.0635909	0.0280474	0.00868162	0.0173678	0.0338806	0.01551	0.00979442	0.00718611	0.0104557	0.0144965	0.012611	0.0426562	0.00776475	0.0236067	0.0440471	0.0464962	0.0144774	0.0260351	0.0341861	0.0487815
BMP(37:2)	0.121172	0.0516265	0.0914362	0.104339	0.0847872	0.0583507	0.0445289	0.0854928	0.116969	0.119701	0.0514431	0.0227061	0.0290108	0.0192945	0.0772695	0.0975474	0.0612386	0.113937	0.0978797	0.0950822	0.0406923	0.0536188	0.119395	0.0816924	0.0811142	0.0146201	0.0858607	0.0683492	0.0556206	0.0813897	0.0814897	0.0504729	0.0904907	0.0558404	0.063407	0.0540874	0.0149341	0.0565435	0.0378321	0.0651436	0.0942993	0.0432417	0.125506	0.10587	0.087577	0.0450421	0.0939753	0.209819	0.13182
BMP(37:3)	0.0837148	0.0549454	0.135552	0.0821894	0.106471	0.0548447	0.0568826	0.0978859	0.109067	0.104179	0.0752946	0.0281765	0.0288104	0.0175858	0.0506581	0.0641279	0.0378309	0.0780586	0.0664477	0.0687021	0.0270262	0.0376884	0.0810918	0.0605508	0.0651785	0.0231062	0.0610045	0.0511291	0.0422636	0.066499	0.0538899	0.0316969	0.0729622	0.0438477	0.0473757	0.0331196	0.0147551	0.0305422	0.0204604	0.0462795	0.0690161	0.0291059	0.0852904	0.0619272	0.0713559	0.0301012	0.0576192	0.141815	0.0871019
BMP(37:4)	0.0489114	0.0265019	0.0886359	0.0533761	0.0597363	0.0362212	0.0252036	0.0770001	0.0635249	0.0603433	0.04871	0.011139	0.0126096	0.0082704	0.0273484	0.0400591	0.017045	0.0274081	0.0402189	0.0358265	0.0175525	0.0128548	0.0570304	0.0338612	0.0361469	0.00939863	0.0443386	0.0311234	0.0201655	0.0331333	0.0376514	0.0115351	0.0305449	0.0242741	0.0183037	0.0131599	0.00798902	0.0238122	0.0223781	0.0177937	0.0551553	0.0110041	0.0418366	0.0372172	0.0445411	0.0172643	0.0338849	0.0809268	0.0510154
BMP(37:5)	0.0444598	0.0118447	0.0832572	0.0397118	0.0399929	0.0129243	0.021829	0.0597933	0.0373475	0.0320624	0.0319711	0.00258548	0.00619839	0.0114405	0.0157037	0.034239	0.0176872	0.0313332	0.0158705	0.0204971	0.00802317	0.00866339	0.0380624	0.0265918	0.0216301	0.00435759	0.0284779	0.0102936	0.0146659	0.0161344	0.0315694	0.00638131	0.0085859	0.0138944	0.0108387	0.0162975	0.00300234	0.0142437	0.0103921	0.0137487	0.0286957	0.00470213	0.0231072	0.0301119	0.0242807	0.0144443	0.0139378	0.0567351	0.0368863
BMP(37:6)	0.00702557	0.000649314	0.00717797	0.00210515	0.00641911	0.00511792		0.00884765	0.000987355	0.00244258	0.00208584			0.00300957	0.00261242	0.010205	0.00938781	0.00991708	0.00551517	0.00777695		0.00239029	0.00541834	0.00477043	0.00163994	0.000776851	0.00413466	0.00333287	0.00135656	0.0020972	0.00159463	0.000599637		0.00517383				0.00177105		0.00161061	0.00161228		0.00122571	0.016449	0.00487837	0.001418	0.00455704	0.0093793	0.00891538
BMP(38:0)	0.00109555	0.00238874	0.00183636	0.0011758		0.0012633		0.0064529	0.00219998		0.00151833		0.000568829	0.00288915	0.0211857	0.0110463	0.0220751	0.0100715	0.0272601	0.0123201	0.00605495	0.00480812	0.027886	0.0133339	0.0316418		0.0170614	0.0121951	0.00648774	0.0163525	0.018849	0.0145184	0.0214409	0.00807565	0.0065942	0.00632316	0.00074513	0.0140502		0.0107101	0.0144593	0.000981019	0.0227298	0.0471083	0.0139363	0.0123282	0.0137525	0.0449732	0.0393558
BMP(38:1)	0.311955	0.182014	0.221937	0.230981	0.283336	0.143291	0.109192	0.325962	0.269323	0.253181	0.149151	0.077187	0.230729	0.0944933	0.768256	0.596341	0.638069	0.940754	1.13336	0.923595	0.306347	0.416495	1.184	0.597389	0.736696	0.0431617	0.906792	0.618919	0.424618	0.679635	0.724967	0.361477	0.951578	0.480896	0.2658	0.361001	0.0503454	0.429807	0.233485	0.542109	0.669027	0.185935	1.11825	1.54102	0.669119	0.403867	0.518193	1.71648	1.14807
BMP(38:2)	0.267231	0.269602	0.336159	0.272298	0.373409	0.2087	0.177493	0.531256	0.30278	0.264371	0.230835	0.095423	0.247348	0.133924	0.671186	0.389841	0.528039	0.617919	0.960742	0.744962	0.243362	0.394786	1.2166	0.641986	0.725453	0.116993	0.70734	0.43309	0.332116	0.628768	0.618952	0.208415	0.715926	0.635714	0.221233	0.253373	0.0626495	0.315826	0.227742	0.365975	0.482498	0.120632	1.10728	1.12352	0.686709	0.305432	0.361583	1.2994	1.03185
BMP(38:3)	0.362852	0.150304	0.341513	0.348112	0.290076	0.243706	0.183792	0.280694	0.249539	0.396404	0.216425	0.0825411	0.122509	0.0796882	0.204015	0.243536	0.168356	0.21967	0.205795	0.187518	0.0968333	0.146358	0.272202	0.275437	0.248933	0.21526	0.2078	0.204205	0.144085	0.259241	0.210195	0.0817067	0.209249	0.203972	0.220527	0.139497	0.102563	0.143025	0.150369	0.130553	0.244626	0.103365	0.24264	0.239138	0.208989	0.116455	0.168007	0.305202	0.260381
BMP(38:4)	2.45757	1.00794	2.36796	2.25957	2.05319	1.4292	1.50197	1.95558	2.05645	2.23473	1.60172	0.457166	0.782165	0.493	0.918217	1.33031	0.851908	1.1837	1.33076	1.07003	0.552616	0.872208	1.937	1.46563	0.991202	0.842933	1.4379	1.14231	0.761256	1.23899	1.38027	0.36277	1.2696	1.17651	1.06328	0.959062	0.499656	0.92824	0.963486	0.75959	1.71695	0.54991	1.3538	1.25657	1.45337	0.637703	0.739023	2.04402	1.55323
BMP(38:5)	9.33507	2.55333	11.4718	7.60278	5.1816	3.84704	4.81336	7.67223	6.12384	5.28355	5.10235	0.923257	2.49611	1.65864	2.80708	4.24075	1.97175	4.75775	3.0308	2.68658	1.87813	2.04459	7.61755	4.90254	2.91513	2.23559	4.85783	2.78497	2.32303	3.40004	4.85324	0.926897	3.56999	3.63102	3.13487	3.43169	1.16439	3.14749	3.60935	2.30278	4.39251	1.55491	3.99197	3.48777	5.93239	2.20669	1.93555	6.03688	4.56677
BMP(38:6)	5.23798	2.36092	12.0209	4.67198	4.32721	3.30954	4.18471	8.16594	4.57233	2.89369	4.58761	0.629287	2.1332	1.50657	2.14359	3.07311	1.77439	3.13127	2.29553	1.91765	1.40047	1.62442	5.92106	4.01796	2.48206	2.61973	3.06987	1.79297	1.60237	2.67452	3.40693	0.518424	2.15757	3.45318	1.85371	2.1451	0.733131	1.89402	2.45293	1.38162	2.69707	0.882802	2.98008	2.65873	4.59298	1.4901	1.20115	4.02172	3.64283
BMP(38:7)	0.474762	0.228994	1.19498	0.522015	0.66798	0.398671	0.264267	0.758082	0.458075	0.268272	0.490391	0.0553328	0.313834	0.270932	0.362741	0.813979	0.52051	0.570029	0.380337	0.460461	0.220149	0.298518	0.624209	0.576389	0.421723	0.221086	0.377145	0.404479	0.269539	0.423725	0.387231	0.0793416	0.291561	0.50385	0.230108	0.238506	0.0899784	0.2283	0.289617	0.194361	0.433574	0.106206	0.380196	0.589747	0.562994	0.205133	0.230696	0.506028	0.595515
BMP(38:8)	0.0101817	0.00142773	0.0358007	0.00956927	0.0154647	0.00807197	0.00193235	0.0199139	0.0141579	0.00353565	0.0103427		0.00927662	0.0122415	0.0144861	0.0324694	0.0233053	0.0176245	0.0119704	0.00943475	0.00289961	0.00708265	0.035647	0.026699	0.0208069	0.000960708	0.00879251	0.00970709	0.00972852	0.0154359	0.00846899	0.00100283	0.00403858	0.0170078	0.00620391	0.00373693	0.00267631	0.00849344	0.00659525	0.00149425	0.016304	0.00137843	0.00676785	0.0244117	0.0167611	0.00493862	0.00756019	0.0163848	0.0318553
BMP(39:5)	0.071143	0.0123796	0.075467	0.0306578	0.0145866	0.0143598	0.0214075	0.0621104	0.0454953	0.0354248	0.0287248	0.0033353	0.012005	0.00813601	0.020618	0.0272901	0.0111454	0.0368448	0.0243332	0.020711	0.0122787	0.00505702	0.050784	0.0265365	0.0282661	0.00156974	0.0409762	0.0290535	0.0160512	0.0230233	0.0199667	0.00935081	0.0262498	0.0145882	0.0139501	0.0215496	0.0029871	0.0285326	0.0199644	0.0172791	0.0231101	0.00403087	0.0309077	0.0526798	0.0377498	0.0172024	0.021656	0.0822744	0.0486885
BMP(39:6)	0.0565463	0.00530298	0.0760639	0.0222464	0.0434268	0.0143991	0.0103168	0.0454912	0.0285987	0.0281229	0.0290678	0.00100274	0.00592607	0.0149113	0.0134541	0.0556792	0.0372752	0.0465822	0.0300512	0.0317025	0.0139116	0.0173566	0.0462195	0.0279952	0.0343827	0.00198353	0.0378467	0.0238326	0.0127332	0.0363441	0.0214425	0.00859909	0.0196695	0.0238003	0.0169832	0.0280812	0.00156666	0.0249583	0.012458	0.0164964	0.0257355	0.00422719	0.0195025	0.0940807	0.0311869	0.00934541	0.0267693	0.0541721	0.0529684
BMP(39:7)	0.0279202	0.00081746	0.0606078	0.00832381	0.029055	0.00576919	0.00357172	0.0225364	0.0186488	0.00581723	0.018691		0.00438496	0.00955658	0.022433	0.0528776	0.0529282	0.0417454	0.0170895	0.0361393	0.0128576	0.0220919	0.0346551	0.0141706	0.0340591	0.00377675	0.0251852	0.0204192	0.0173113	0.0239669	0.0121804	0.0026398	0.0184512	0.0238323	0.00372202	0.0171714		0.0199277	0.00784431	0.0105212	0.012206	0.0028043	0.0174597	0.0785638	0.014821	0.00611531	0.0170241	0.0381466	0.0498463
BMP(40:0)	0.0021444	0.00683584	0.00108662	0.00111033	0.00788998			0.0171815	0.0034062		0.00585412	0.000564721	0.0142111	0.00491507	0.107151	0.0436541	0.0809684	0.0858277	0.234193	0.177894	0.0244422	0.0473268	0.182051	0.0421159	0.12208		0.112796	0.0668955	0.0495636	0.0579698	0.0670975	0.042798	0.134147	0.0746616	0.00290818	0.0222195		0.0412927	0.0164962	0.055412	0.0642968	0.000789459	0.194512	0.585682	0.0437541	0.0552779	0.0434691	0.250374	0.213622
BMP(40:3)	0.0591494	0.0394781	0.0403263	0.0298588	0.0404832	0.0148618	0.0214696	0.0725538	0.0403781	0.0323017	0.0310342	0.00733121	0.032243	0.0181905	0.112868	0.0774526	0.0992966	0.0897271	0.181057	0.142973	0.0397891	0.0606543	0.232204	0.0706092	0.111821	0.0064947	0.15459	0.0945654	0.0556284	0.0689864	0.0897515	0.029216	0.140566	0.0910732	0.0249852	0.0434756	0.00609384	0.0638513	0.0411877	0.0488177	0.0945657	0.0108663	0.13441	0.394785	0.0909528	0.0500142	0.0419227	0.264967	0.23347
BMP(40:4)	0.250507	0.112574	0.223288	0.166672	0.122785	0.119272	0.059389	0.414245	0.184686	0.133322	0.151244	0.0346612	0.130724	0.0708284	0.279494	0.230259	0.174188	0.343848	0.410149	0.263321	0.127628	0.13617	0.802921	0.227374	0.26726	0.0361411	0.489897	0.228545	0.139357	0.194484	0.313526	0.094893	0.387793	0.26084	0.119608	0.18621	0.0372222	0.292294	0.200982	0.151226	0.247323	0.0542505	0.412042	0.875932	0.39009	0.184392	0.131364	0.810317	0.684785
BMP(40:5)	0.910412	0.252452	0.81538	0.734401	0.424035	0.461376	0.377199	0.738183	0.552084	0.724661	0.484164	0.137017	0.247895	0.19927	0.249259	0.400072	0.195946	0.350347	0.28717	0.237574	0.165281	0.19093	0.451736	0.418312	0.292101	0.231768	0.441075	0.313691	0.22239	0.318309	0.402335	0.119863	0.33339	0.326025	0.41702	0.326997	0.159091	0.289199	0.356545	0.246905	0.382723	0.162363	0.312499	0.380179	0.393912	0.217432	0.226824	0.55118	0.388171
BMP(40:6)	4.30436	0.757472	3.61709	2.08792	1.83777	1.46554	1.31713	2.74363	2.33615	2.4332	2.26902	0.356835	0.849675	1.07378	1.26535	2.11381	1.24794	1.83141	1.29814	1.18706	0.75919	1.0912	2.98865	1.85418	1.47397	0.863868	2.68905	1.39047	1.07232	1.64225	2.09449	0.569867	1.688	1.685	1.38408	1.46618	0.464294	1.55437	1.55277	1.07058	1.68664	0.616851	1.71724	2.13594	1.88383	0.867401	1.0324	2.74966	2.23622
BMP(40:7)	7.00223	1.12485	9.6484	2.92255	5.26303	2.33841	1.97627	5.08013	4.65091	2.89689	4.45084	0.48219	1.83825	3.16954	4.50292	8.88686	8.51387	8.09465	3.96358	4.93386	2.5879	5.42876	9.05232	5.80615	5.48083	1.99913	5.2029	3.79129	2.96962	6.04722	5.58525	1.09036	4.27481	6.45825	2.92439	4.88921	0.640983	4.18008	3.44355	2.61697	3.60743	1.3387	4.78087	11.0899	6.04451	1.93839	2.86127	6.62423	7.85551
BMP(40:8)	4.04103	0.764005	9.86441	1.90065	4.46671	1.81711	1.46709	4.39529	3.16375	1.24848	3.43509	0.28838	1.36262	2.55399	3.29898	4.61845	5.73423	4.77479	2.83857	3.16275	1.92707	3.94773	7.01125	4.59026	4.62515	2.54405	2.91025	2.05892	1.88028	4.40449	3.63586	0.538229	2.50105	6.39677	1.60457	2.93719	0.354314	2.63294	2.31537	1.45899	2.1529	0.756951	3.51788	6.87704	4.76623	1.28981	1.58708	4.15221	6.10606
BMP(40:9)	0.164397	0.0497907	0.518937	0.140447	0.274345	0.105027	0.0683148	0.226818	0.167932	0.0673654	0.195002	0.0151614	0.114269	0.192962	0.279244	0.501404	0.440686	0.363754	0.233889	0.233047	0.13053	0.235575	0.378871	0.341028	0.36565	0.0613603	0.159676	0.179327	0.144018	0.354133	0.207205	0.0392782	0.160321	0.361934	0.134346	0.136198	0.0304312	0.172115	0.160428	0.087791	0.176952	0.0463595	0.210375	0.517663	0.322686	0.0971636	0.134378	0.272547	0.472378
BMP(41:7)	0.0260937	0.000837817	0.0352411		0.00724163	0.00247289		0.0176553	0.0103998	0.00709362	0.00966143		0.000997838	0.00709494	0.0230775	0.0421089	0.0341467	0.0345366	0.0164907	0.0257019	0.00845199	0.0137659	0.033445	0.0144409	0.0246503		0.0186008	0.0141703	0.00584125	0.0246651	0.00933635	0.0056136	0.0177833	0.0103067	0.00392787	0.0192693	0.000875892	0.0186984	0.00349729	0.00924186	0.0107355	0.000809746	0.0245626	0.0885668	0.0190843	0.00205525	0.018965	0.0531225	0.05198
BMP(42:10)	1.42048	0.114594	3.01264	0.453923	0.761595	0.428205	0.242396	1.04181	0.715696	0.255075	0.828727	0.0598721	0.316539	0.932969	1.00684	1.81873	1.603	1.74129	0.680877	0.796805	0.70905	0.892338	2.409	1.32091	1.30246	0.349283	1.02554	0.856214	0.574998	0.801287	1.14337	0.161671	0.743605	1.52687	0.511046	1.07951	0.0883135	1.2072	0.898894	0.438105	0.639747	0.15472	0.855982	3.18788	1.48273	0.450165	0.439588	1.33843	2.1085
BMP(42:11)	0.0312509	0.000872647	0.118051	0.0135173	0.0701948	0.0122016	0.0035755	0.0227417	0.0247163	0.0030786	0.0283445		0.0202857	0.0755288	0.0899007	0.29896	0.339419	0.171357	0.0812764	0.0941384	0.0464872	0.107912	0.105574	0.0952629	0.120364	0.0151533	0.0483177	0.0739792	0.039024	0.0557602	0.0612816	0.00685233	0.0472694	0.103728	0.0318934	0.0633126	0.00475256	0.0582417	0.0491237	0.0245068	0.0462736	0.00647002	0.053905	0.327718	0.0814537	0.0302989	0.0398132	0.085868	0.190133
BMP(42:4)	0.00594858	0.000662828	0.00176161		0.0050039		0.00102001	0.0140981	0.00344353	0.00220057			0.000995359		0.0079052	0.00157461		0.00838559	0.00351282	0.00232966			0.0184363	0.00441367	0.00551468		0.0186317	0.00442075	0.00306914	0.00108469	0.00531955	0.00172496	0.0117495	0.00522136	0.0012524	0.00568506		0.00548542	0.00105868	0.00154802	0.00334037	0.000802967	0.00741815	0.0174401	0.00762869	0.00565657	0.00358308	0.027517	0.0301897
BMP(42:5)	0.0668936	0.0172621	0.0410272	0.0201953	0.0203239	0.00316787	0.00849169	0.0950213	0.0431191	0.0296105	0.0401453	0.00390881	0.0233098	0.0323566	0.0775972	0.0724285	0.0579795	0.0872627	0.0897716	0.093233	0.025229	0.0302755	0.244215	0.0636616	0.0923032	0.000759199	0.18755	0.0932304	0.0490067	0.051078	0.0938122	0.0428762	0.100574	0.0744205	0.0295094	0.0408194	0.00327073	0.0885144	0.0381425	0.0514816	0.0710648	0.00393941	0.129991	0.374069	0.0791963	0.0458422	0.039458	0.255924	0.233012
BMP(42:6)	0.121248	0.0284425	0.134073	0.0364838	0.12557	0.0279184	0.0150088	0.145686	0.0826152	0.0363315	0.0851555	0.00598384	0.061514	0.101491	0.464306	0.435659	0.94916	0.547531	0.494451	0.5827	0.166595	0.334278	0.807673	0.282093	0.591968	0.0275024	0.358179	0.335508	0.18264	0.267811	0.331039	0.111622	0.38728	0.480321	0.0770309	0.208648	0.012074	0.312344	0.114791	0.163604	0.177679	0.0252621	0.498481	2.80806	0.3592	0.148264	0.189183	0.701898	1.08356
BMP(42:7)	0.131857	0.0253859	0.130412	0.0842328	0.0660544	0.0359516	0.0408409	0.110784	0.0724797	0.0795047	0.0703309	0.00907071	0.0284463	0.042607	0.0364275	0.0672663	0.0658842	0.0540355	0.0268325	0.0311182	0.0227932	0.0383281	0.0697795	0.0837415	0.0542455	0.0436987	0.0694421	0.0486746	0.0294026	0.0462703	0.0495225	0.0103885	0.0441692	0.0568911	0.048833	0.0436679	0.020789	0.0465653	0.0602276	0.025313	0.0551464	0.0106874	0.0407111	0.0960257	0.0538233	0.03503	0.0252253	0.0724025	0.0757331
BMP(42:8)	0.580851	0.116042	0.693421	0.308659	0.232367	0.180925	0.155492	0.488705	0.314635	0.249482	0.327352	0.0397855	0.119148	0.169099	0.141988	0.231481	0.150004	0.201839	0.137443	0.127651	0.0956414	0.12182	0.375263	0.290296	0.195245	0.138162	0.327987	0.190513	0.126151	0.148932	0.241804	0.0563036	0.199468	0.215308	0.161344	0.169514	0.0687097	0.185677	0.221273	0.118501	0.199462	0.0492796	0.173408	0.334467	0.242405	0.133466	0.0968874	0.360902	0.322004
BMP(42:9)	1.50595	0.183338	1.80929	0.521272	0.580537	0.332854	0.353823	1.12963	0.68967	0.437395	0.843258	0.0636044	0.273671	0.540278	0.530601	0.872222	0.833184	0.756237	0.44043	0.512741	0.312709	0.479907	1.47356	0.771701	0.74969	0.236578	0.953329	0.581617	0.395351	0.456031	0.774873	0.149426	0.569774	0.827214	0.345945	0.544406	0.10795	0.627521	0.601261	0.314687	0.557728	0.136862	0.557559	1.61379	0.841442	0.336141	0.281965	1.1385	1.1996
BMP(44:10)	0.409941	0.0591317	0.390356	0.16561	0.1969	0.174705	0.0580892	0.277491	0.23709	0.213801	0.24713	0.032854	0.0821751	0.215839	0.140274	0.229187	0.139075	0.188464	0.0901028	0.093588	0.08559	0.103893	0.2592	0.244168	0.177304	0.0952528	0.271329	0.175951	0.110539	0.121804	0.211959	0.0578347	0.135895	0.171315	0.133679	0.145589	0.0368722	0.143187	0.165443	0.10327	0.139451	0.0393776	0.133259	0.305881	0.166005	0.100477	0.0855484	0.273709	0.257918
BMP(44:11)	0.649269	0.0573688	0.753943	0.176107	0.374756	0.213386	0.0764973	0.382459	0.381159	0.197846	0.406313	0.0394227	0.127239	0.614227	0.430633	0.928715	0.881015	0.627663	0.280442	0.407077	0.265699	0.421772	0.922485	0.550367	0.659376	0.137167	0.564582	0.467107	0.290601	0.361854	0.527003	0.126312	0.346642	0.591899	0.244884	0.388407	0.042695	0.430826	0.318071	0.252862	0.297178	0.077017	0.38741	1.68828	0.44836	0.182685	0.255064	0.653894	0.908102
BMP(44:12)	0.376227	0.0244855	0.851073	0.0925218	0.590808	0.21608	0.0340342	0.222895	0.275148	0.0716634	0.27436	0.0206482	0.101143	0.970516	0.984467	2.36363	4.95737	1.69874	0.515507	0.957006	0.610542	1.63713	1.32745	0.936095	1.65215	0.241964	0.435326	0.651467	0.431815	0.779257	0.661262	0.119097	0.437876	1.60159	0.256065	0.816724	0.0253117	0.716115	0.346665	0.30397	0.274203	0.0909511	0.58668	5.82423	0.739319	0.195951	0.453822	0.685617	1.93817
BMP(44:8)	0.024662	0.00628681	0.01241	0.0221146	0.00319874	0.0113742	0.000898609	0.0269454	0.00990627	0.0137992	0.0153385		0.00268949	0.00649895	0.00133404	0.00140116	0.00151147					0.00100453	0.00307216	0.0136663	0.00302593	0.00183003	0.00631852	0.00356816	0.00442672	0.00519015	0.00265647		0.00169231	0.00195739	0.000919444	0.000920022	0.00176581	0.00364238	0.00371838	0.00313873	0.00385703			0.00105877		0.00526942	0.00172356	0.00728876	0.00629464
BMP(44:9)	0.134102	0.0338492	0.105402	0.0848945	0.0407822	0.0651373	0.0275751	0.112514	0.0802396	0.0954345	0.0721817	0.0149686	0.0272758	0.0433114	0.0158725	0.0318389	0.00901116	0.0406578	0.0122413	0.00916703	0.0182588	0.0117406	0.0417791	0.0700536	0.0310046	0.0231364	0.0659779	0.0404572	0.025254	0.0239216	0.0434046	0.00772623	0.0318213	0.0301177	0.0412021	0.0299934	0.0136178	0.0280132	0.0455066	0.0263348	0.0378538	0.0111236	0.0300691	0.0352394	0.0281979	0.0397138	0.0169485	0.0699353	0.0442011
C1P(d42:2)	0.272779	0.148679	0.329609	0.141666	0.0839289	0.123642	0.165801	0.165848	0.175888	0.221288	0.29083		0.130807	0.0807132	0.0479921	0.0847622	0.115624	0.107479	0.0288727	0.0399911	0.0680614	0.0614193	0.149364	0.0843975	0.0535606	0.0119715	0.141995	0.031357	0.0962485	0.115244	0.0729887	0.0225237	0.0796817	0.169263	0.134477	0.174669	0.0330514	0.289436	0.154964	0.0264406	0.191927	0.051968	0.106651	0.0916488	0.12954	0.0370953	0.0890644	0.0928701	0.345978
CE(14:0)	0.114605		0.180967	0.147346	0.150561	0.0570082		0.207461	0.124617	0.185882	0.0558928		0.0441968	0.497954	0.283723	0.570986	0.419449	0.86628	0.60652	0.313421	0.533741	0.607002	0.640336	0.274698	0.882371	0.227195	0.360904		0.924439	0.644414	0.0628937	0.463608	0.480797	0.565057	0.359141	0.109063	0.353549	0.36658	0.296643	0.0551392	1.17553	0.224892	0.204493	0.494909	0.461148	0.708439	0.636681	0.301162	0.440445
CE(14:1)	0.0923447		0.0462809											0.160671			0.151069	0.192622	0.123729		0.0852591	0.0395239	0.204437		0.225149	0.078614			0.243676	0.267246		0.121627	0.162697	0.101802	0.273985		0.049579	0.131986	0.109039	0.0725671	0.337777	0.0888552		0.172858	0.0992203	0.191894	0.232788		0.164238
CE(15:0)	0.106		0.146828	0.107371	0.0561814	0.0339374		0.230943	0.0904889	0.070496	0.112847		0.0824204	0.259268	0.23078	0.13449	0.23578	0.335905	0.286944	0.245292	0.215244	0.301521	0.253924	0.124479	0.296452	0.107293	0.20898	0.114098	0.404603	0.262408	0.0851118	0.170636	0.194023	0.283486	0.125519		0.0951309	0.151658	0.14529	0.181318	1.06846	0.280741	0.168669	0.210026	0.255722	0.348036	0.247156	0.198113	0.303637
CE(16:0)	10.4542	7.43805	12.6618	10.8936	10.8	9.35373	8.09406	13.6719	10.5104	11.4872	10.4705	17.5687	6.15335	12.8434	12.2653	15.182	11.4141	23.9363	16.9829	7.65903	9.05422	13.6539	15.0385	13.5549	11.2412	6.40992	11.2763	11.65	20.1653	14.9389	6.08673	6.67402	13.669	17.5548	11.4008	6.46227	5.91573	9.3473	7.15471	7.00226	11.975	9.04775	8.17514	14.6489	10.0157	15.031	9.21318	9.26213	12.8371
CE(16:1)	8.28543	0.413736	6.22771	11.4997	3.69923	4.12311	0.838313	7.16259	3.40013	11.4524	4.2428	0.865283	2.17524	8.50955	3.85907	12.5886	6.85037	14.6562	8.15593	6.02045	6.05244	6.76458	8.04816	5.56048	12.2986	3.85058	11.5784	8.05046	14.5354	7.86552	1.86213	6.25505	8.20193	11.1595	7.80939	1.01954	6.36106	3.7018	3.00474	4.80775	10.5151	5.70431	3.10094	9.24309	5.64674	13.6707	8.04607	5.22123	5.61882
CE(17:0)	0.55618	0.67467	0.91741	0.744917	0.588757	0.545497	0.477275	0.863703	0.710459	0.505815	0.732459	1.26239	0.397304	0.737539	0.718188	0.813385	0.68116	1.4051	1.2673	0.64746	0.670207	1.01693	0.911694	0.736693	0.80447	0.332225	0.488456	0.397965	1.29615	1.03075	0.36969	0.572601	0.845409	0.863468	0.780001	0.260573	0.334987	0.592153	0.446806	0.490683	1.36629	0.729289	0.581751	0.877709	0.832498	0.971027	0.739182	0.66791	0.762638
CE(17:2)	0.0468288		0.101703			0.0636556			0.0663721	0.0298828				0.0591467	0.0405332	0.0845685	0.0702909	0.289461	0.239476	0.0285234	0.0411276	0.0501517	0.145639	0.066588	0.202266		0.044755		0.132788	0.122251	0.0285529	0.0941023	0.151161	0.218491	0.0890714		0.0530297	0.0595744	0.063335	0.0647352	0.0387562	0.0506133	0.0287163	0.151043	0.0956618	0.187123	0.0628864	0.059347	0.080701
CE(18:0)	4.73366	13.9539	4.21163	4.54945	6.64302	6.97782	11.4577	6.02374	7.16287	3.32465	8.25049	40.2702	2.43003	3.35406	3.67854	4.58711	10.1172	8.07004	5.89687	2.45499	2.99986	3.04946	6.61953	3.04268	4.37599	2.12905	2.18137	3.88878	4.37168	4.98667	2.71313	3.82369	3.84126	5.76972	7.343	5.36128	1.68999	4.81088	3.06112	1.84211	4.65628	5.04076	3.84443	4.15023	4.54955	4.48801	2.97661	3.93181	5.40181
CE(18:1)	119.459	101.862	140.244	163.041	152.218	126.27	113.898	151.804	131.609	128.759	166.776	228.971	80.6807	117.947	113.708	158.355	150.711	267.514	182.171	83.2876	93.0996	140.121	159.828	134.987	116.331	66.1439	120.942	132.149	189.269	157.488	77.643	77.4908	150.713	184.542	140.556	91.5652	68.4538	94.352	84.934	69.9984	100.156	127.46	80.8528	129.8	133.663	149.166	83.7983	116.465	116.527
CE(18:2)	173.344	26.804	270.767	182.564	170.785	137.387	75.7322	259.854	145.481	159.173	106.902	23.6255	153.236	422.512	385.321	323.13	285.534	707.864	562.764	247.021	292.615	527.776	548.034	308.287	530.728	317.889	194.286	121.957	601.305	553.678	116.228	192.488	377.725	725.136	304.018	60.5363	229.112	262.944	229.556	217.955	267.863	405.222	229.652	356.719	304.095	500.456	303.071	232.763	291.693
CE(18:3)	4.39001		5.42736	5.33381	3.18538	3.43289	0.688573	5.86994	2.93742	2.40991	3.4863		5.28098	13.9447	9.26065	14.8672	11.7114	25.6834	17.2733	4.70608	8.87532	12.1804	22.8857	7.14811	25.9288	4.58667	7.33502	3.09595	19.5424	16.7929	2.77636	7.76606	10.9613	24.5715	13.1768	0.720148	10.8167	10.7137	6.90078	4.53574	12.4209	16.8971	5.39611	11.5838	10.2379	25.2065	10.733	5.94567	11.5814
CE(19:3)	0.16769		0.068541	0.0213691		0.0213035		0.173157	0.0639823		0.0952669		0.173512	0.405346	0.136327	0.250473		0.785995	0.648426	0.0498292	0.351219	0.454202	0.441862	0.42863	0.981894	0.565434	0.0260492		0.981844	0.937068	0.0331894	0.220688	0.174846	0.621599	0.264345		0.482845	0.311383	0.308574	0.0368442	0.452162	0.575178	0.0404617	0.259321	0.434577	0.535617	0.595143	0.0276673	0.227233
CE(20:0)	0.141402	1.28985	0.178513	0.256701	0.199932	0.253439	0.704782	0.191386	0.213866	0.135591	0.248001	9.80974	0.150626	0.135322	0.177544	0.158064	0.274748	0.235115	0.215098	0.161207	0.153115	0.162078	0.143174	0.152754	0.178686	0.165618	0.085434	0.264995	0.169159	0.248903	0.109691	0.245837	0.192901	0.189571	0.184382	0.218607	0.0991744	0.103404	0.130492	0.115771	0.318091	0.259645	0.212304	0.118328	0.148374	0.138995	0.183822	0.17221	0.116018
CE(20:1)	2.90064	8.26699	2.61483	3.58129	3.86401	3.27945	5.43882	3.0541	3.29768	1.9801	3.49582	44.1607	1.57178	1.70601	1.48004	2.10258	4.72988	3.15695	2.03826	1.09503	1.20106	2.03436	1.98416	1.78814	1.64352	1.54987	0.750504	2.85951	2.30357	2.3596	0.984296	1.43186	1.50497	2.32238	3.48925	2.51401	0.877394	1.24909	1.57705	0.91648	1.73089	2.42038	2.12993	1.40907	1.94916	1.24666	1.40304	1.50346	1.5438
CE(20:2)	4.78858	5.64709	7.69001	5.85863	9.15018	6.14196	6.74634	8.13195	6.45758	3.10612	7.10998	21.2648	5.97819	4.95803	3.88562	4.62618	6.1958	7.28537	5.6658	2.28893	2.54986	6.16012	4.09556	4.52741	3.65332	6.69817	2.73737	4.14169	5.39863	7.1638	2.56768	4.20679	3.41228	9.10688	5.85181	2.81757	3.42686	2.82439	3.73892	1.92184	3.18762	7.62173	4.08024	3.04394	4.54468	2.8883	3.02119	4.63439	4.02744
CE(20:3)	14.0693	3.88296	23.5813	17.4687	20.2026	12.0199	8.72561	18.1459	18.5769	12.9946	20.2157	7.94325	9.79416	21.6225	10.483	18.9044	10.7592	26.4521	24.886	10.0713	10.5214	14.6479	19.7051	15.5862	15.2712	11.0988	14.004	14.5065	27.7236	15.2927	7.66695	8.99582	17.0376	29.397	15.8836	10.4138	11.5984	11.4176	9.87079	9.37408	14.3668	16.469	8.5648	13.4959	13.0538	20.294	9.71211	18.0867	14.0845
CE(20:4)	55.4425	3.58188	92.5484	34.7727	29.3935	27.4324	14.5499	55.299	39.439	38.5369	37.7367	4.65839	25.8454	116.139	53.3124	64.225	42.8665	157.277	81.9555	32.1662	71.7698	76.1078	111.353	80.2137	82.336	34.5224	54.9413	22.1705	154.615	60.7225	19.5821	27.8609	66.8972	112.716	76.6481	18.3975	43.1993	71.7344	46.4476	34.5508	51.7861	55.5395	32.3112	65.5513	56.6765	133.521	51.4504	33.2832	59.0386
CE(20:5)	0.904547		1.2458	0.387072	0.824538	0.838029		0.898616	0.456111	0.047311	0.637712		0.657609	8.67781	3.71625	7.20078	8.16815	13.3637	6.61619	1.53718	3.59774	8.03943	5.42414	1.3498	12.6946	1.24924	0.873815	0.1628	12.3367	3.27792	0.171762	1.94379	3.14365	8.21141	6.00842	0.0898026	3.87717	3.77829	1.7059	1.29396	4.29349	4.11653	1.27941	5.66473	2.41722	10.5309	5.75682	1.15805	4.54823
CE(21:0)	0.0346284	0.132766	0.084579	0.0872994	0.065434	0.0926818	0.181024	0.0819799	0.0393803	0.061591	0.0659948	0.819804	0.0478248	0.0327422	0.0550516	0.0687671	0.0884582	0.0613296	0.0820021	0.0429361	0.0919263	0.0483741	0.047016	0.10345	0.111275	0.0698157	0.0381279	0.0995969	0.0954865	0.127788	0.0681178	0.0807903	0.059719	0.0641214	0.0621899	0.0731663	0.0386185	0.0478603	0.0428633	0.0840281	0.130459	0.104673	0.0860814	0.0476035	0.116658	0.0466743	0.0831442	0.0543175	0.0491305
CE(22:0)	0.084822	0.354791	0.13873	0.2094	0.151264	0.154107	0.442037	0.173719	0.112579	0.0873854	0.178513	8.66556	0.125621	0.107866	0.0827397	0.127964	0.205423	0.134915	0.192659	0.0928837	0.107094	0.109124	0.109576	0.149132	0.147093	0.189199	0.109361	0.233419	0.111428	0.159328	0.082843	0.178448	0.110427	0.106048	0.0916537	0.147318	0.0914276	0.0861201	0.103122	0.108123	0.25864	0.276669	0.151809	0.0755727	0.173918	0.0979205	0.154882	0.121056	0.0721363
CE(22:1)	0.697399	1.58275	0.864862	0.807473	0.826257	0.737685	1.03452	0.706347	0.80155	0.34297	0.951332	18.1085	0.325084	0.42347	0.27119	0.443478	2.31345	0.464247	0.304198	0.227913	0.227567	0.332656	0.294485	0.356841	0.311305	0.339466	0.124238	0.46485	0.374191	0.401642	0.183878	0.276985	0.294042	0.542239	0.397981	0.409828	0.157481	0.197688	0.275161	0.207293	0.364275	0.506956	0.265331	0.378105	0.367782	0.178575	0.270879	0.278786	0.261814
CE(22:2)	0.561294	0.870069	1.10679	0.643304	0.80297	0.708318	0.537254	0.887116	0.679238	0.226907	0.881507	4.02269	0.155052	0.35909	0.208988	0.289086	0.300681	0.259653	0.234924	0.0951891	0.110055	0.264266	0.235334	0.263003	0.223615	0.548262	0.0625332	0.352219	0.283061	0.265946	0.0836593	0.175827	0.188069	0.698088	0.210357	0.193659	0.113952	0.129529	0.180349	0.147972	0.17075	0.306094	0.132544	0.160116	0.274787	0.171515	0.151719	0.184105	0.192074
CE(22:3)	1.01577	0.55464	1.1976	1.04162	1.42443	1.09005	0.636872	1.32203	1.16927	0.393826	1.22974	1.47015	0.358481	0.647118	0.335975	0.544873	0.372986	0.437427	0.377809	0.184846	0.234686	0.525822	0.340494	0.385361	0.352763	0.474637	0.166237	0.559171	0.607494	0.443049	0.24232	0.407332	0.323438	0.841733	0.576407	0.257531	0.245472	0.195268	0.285038	0.300952	0.445347	0.631629	0.263929	0.242628	0.479606	0.226778	0.269693	0.36916	0.36852
CE(22:4)	8.36268	1.66467	8.71983	6.41675	6.72257	8.02046	1.8149	10.5279	7.74075	3.08215	5.3716	8.76641	1.60198	5.07984	1.57121	2.33099	3.5253	4.37512	1.78058	0.690162	1.23256	1.41472	2.63041	2.30197	1.87605	2.57802	0.996434	1.67005	3.22157	2.32535	1.12935	1.47319	1.71875	3.90931	5.0796	1.6015	1.23639	1.62314	2.05353	1.22783	1.81178	2.53484	1.48056	1.51462	2.1778	2.26557	1.30588	1.8098	2.377
CE(22:5)	4.54977		4.24485	2.63282	2.25396	2.01498	0.280181	3.13926	2.7442	1.54835	1.34299		1.10881	7.18278	1.82314	3.17753	10.6134	7.74903	3.6769	1.04481	1.93373	2.04307	4.0795	1.25153	3.64318	1.80056	1.42004	0.549903	4.66069	4.35621	0.98259	2.2279	2.53809	4.16203	5.8766	0.221553	1.41216	2.23869	2.31182	1.47083	2.97864	3.71024	2.20239	2.61792	2.57953	3.05275	2.3457	2.0192	3.74068
CE(22:6)	3.81878		7.78478	1.79034	2.65588	2.2955	0.36524	2.35764	2.32432	1.57353	1.17811		1.24355	14.1721	7.00707	7.76528	27.1643	19.6802	7.89058	4.27775	8.68085	12.1333	6.80532	3.14294	12.5378	3.82636	2.05447	1.73797	14.4841	10.2261	1.87203	2.22015	5.24732	13.327	6.35655	1.14127	2.0446	5.17887	3.68225	3.29031	4.20603	4.87523	3.29334	8.40234	4.62291	7.29649	6.52426	3.22469	7.8099
CE(23:0)	0.03708	0.107512	0.0547941	0.158347	0.0797047	0.0812119	0.182986	0.0745136	0.0427671	0.0663596	0.0814788	1.51048	0.0803961	0.0421283	0.0561535	0.103347	0.119199	0.0758419	0.117183	0.0856389	0.101931	0.146196	0.04192	0.0901372	0.115049	0.0623241	0.0465024	0.129414	0.0466341	0.089247	0.0638218	0.132701	0.0917958	0.0636829	0.0739278	0.121294	0.0679942	0.0762998	0.0662946	0.0787495	0.157133	0.0901239	0.116638	0.0334971	0.110069	0.0448239	0.103161	0.0985667	0.0340179
CE(23:1)	0.0588949	0.0782013	0.125688	0.0707153	0.0899174	0.0797516	0.107012	0.0909191	0.0593349	0.0336612	0.0679601	2.81257	0.0398152	0.0520232	0.0291578	0.0400724	0.158461	0.0474499	0.0644406	0.0501391	0.0288788	0.060022	0.0680641	0.0399311	0.0362241	0.0525949	0.0169886	0.0393286	0.0619429	0.047905	0.0197374	0.0425093	0.0534355	0.0556023	0.0363471	0.0758885	0.0231769	0.022383	0.0281331	0.0325453	0.052495	0.0946819	0.0780996	0.0325989	0.0903294	0.0622392	0.0311233	0.0285326	0.0317112
CE(23:4)	0.106741		0.110946	0.0631893	0.0584016	0.0809114		0.389741	0.0538184	0.0268065	0.0309152		0.00623409	0.0996162	0.0871191	0.0261909	0.00983812	0.0521745	0.0444747		0.0209579	0.0411964	0.0335435	0.0223951	0.0185481	0.0209326	0.0233732	0.051217	0.0466402	0.0164669	0.0155173	0.00411579	0.0232345	0.0605586	0.0378667		0.0168318	0.0254809	0.0142731	0.0251907	0.0158142		0.0480351	0.0444005	0.025579	0.0218471	0.0042746	0.0209696	0.0214035
CE(24:0)	0.194571	1.16849	0.355579	0.554492	0.369547	0.440344	0.847971	0.301556	0.23721	0.216186	0.444775	14.8595	0.241124	0.182782	0.250966	0.294051	0.441473	0.340018	0.360148	0.250692	0.248706	0.300902	0.185342	0.413624	0.377323	0.523722	0.19941	0.504816	0.333327	0.301031	0.247817	0.3117	0.300694	0.293827	0.203654	0.418315	0.169989	0.203869	0.262368	0.315531	0.611913	0.389553	0.339378	0.194395	0.41916	0.232142	0.327299	0.266819	0.187434
CE(24:1)	0.830455	2.12523	1.58373	1.15963	1.38035	1.3431	1.4761	1.05536	0.962012	0.516641	1.53815	27.8565	0.393102	0.580684	0.375335	0.647868	0.876155	0.630299	0.416221	0.30248	0.409175	0.533906	0.351833	0.710491	0.584831	0.841982	0.205206	0.907346	0.613343	0.58666	0.348042	0.504517	0.48668	1.00184	0.431196	0.640181	0.292604	0.274575	0.422109	0.420596	0.591151	0.719091	0.460578	0.475621	0.662836	0.314682	0.456796	0.426318	0.376909
CE(24:2)	0.375912	1.05102	0.817125	0.362725	0.630177	0.519861	0.49807	0.532138	0.439252	0.188894	0.820399	5.66119	0.0938684	0.209862	0.101302	0.200935	0.18035	0.19235	0.111419	0.0669697	0.0656495	0.140043	0.112272	0.189775	0.17794	0.41597	0.054625	0.247361	0.149766	0.137629	0.0751927	0.126394	0.129983	0.495768	0.116653	0.111268	0.0584473	0.0833005	0.0933459	0.107749	0.150607	0.215067	0.104491	0.117659	0.183335	0.101965	0.0791258	0.0869195	0.157043
CE(24:3)	0.261702	0.115416	0.382424	0.265974	0.31544	0.251471	0.235101	0.36602	0.238729	0.121272	0.367335	0.928483	0.0507387	0.139946	0.0674989	0.138074	0.0777161	0.0648242	0.0807637	0.0283342	0.0519068	0.104262	0.0651439	0.0941535	0.0749818	0.137922	0.0467124	0.163759	0.107287	0.0608747	0.0376178	0.0863945	0.0882911	0.219142	0.0909651	0.0833841	0.0473504	0.0424322	0.0848606	0.0639919	0.0578181	0.122802	0.0575859	0.0771094	0.11473	0.0610183	0.0626475	0.0720229	0.0699972
CE(24:4)	2.85891	1.07632	3.84766	1.38393	2.19327	3.00298	1.25114	6.87021	2.89251	0.843493	3.58181	3.63284	0.413628	1.31344	0.350956	0.489099	0.30328	0.418286	0.321844	0.0793983	0.17028	0.297826	0.327691	0.412971	0.367411	0.822302	0.14238	0.665454	0.319904	0.275809	0.170188	0.343582	0.227795	0.901418	0.670078	0.403311	0.249911	0.245615	0.432422	0.203488	0.144085	0.782925	0.184975	0.259099	0.344193	0.247448	0.222342	0.249692	0.295969
CE(24:5)	1.32601	0.217832	2.2664	0.879591	1.93243	1.53923	0.603746	3.01046	1.91751	0.497692	1.84332	0.454527	0.578008	1.37271	0.517772	0.790036	1.16341	0.57949	0.518445	0.110389	0.208545	0.468679	0.431314	0.395768	0.476718	0.591801	0.108899	0.564464	0.407815	0.35321	0.20143	0.472237	0.288354	0.621471	0.913788	0.290034	0.22089	0.287768	0.434318	0.254578	0.171456	0.993247	0.257332	0.423501	0.303473	0.23122	0.396502	0.376172	0.298816
CE(24:6)	0.147055		0.313994	0.0965325	0.186814	0.0449486		0.182165	0.157048	0.0222619	0.046239		0.124859	0.422811	0.11706	0.20602	0.351992	0.233857	0.10998	0.033359	0.0810622	0.212013	0.130538	0.0656747	0.166893	0.0973671	0.0532426	0.112112	0.163944	0.142728	0.0334217	0.154931	0.0823597	0.255327	0.231177		0.0387721	0.0569062	0.130637	0.0462523	0.0782017	0.292068	0.0854349	0.184432	0.159991	0.0845768	0.179943	0.032331	0.171388
CE(25:0)	0.124854	0.461057	0.163435	0.346745	0.240657	0.220131	0.444942	0.159743	0.0878945	0.171128	0.194405	3.4448	0.126142	0.0916611	0.216911	0.267469	0.326821	0.234438	0.294317	0.149925	0.187575	0.273241	0.131816	0.269451	0.260444	0.272052	0.14307	0.361414	0.235665	0.284949	0.194866	0.236056	0.191101	0.188965	0.0706862	0.304725	0.105599	0.136521	0.154266	0.221536	0.283783	0.248819	0.230646	0.131578	0.301712	0.151438	0.246286	0.230548	0.171803
CE(25:1)	0.087573	0.186598	0.132993	0.146122	0.174152	0.12416	0.175339	0.0747305	0.0660719	0.0611097	0.106408	1.85807	0.0598681	0.0877016	0.0867593	0.130522	0.119495	0.0805005	0.110762	0.0510696	0.0779411	0.0739391	0.0546136	0.0781904	0.0869133	0.0789546	0.0259303	0.159943	0.0691351	0.0779087	0.123579	0.0706574	0.0685642	0.0854027	0.0587585	0.13648	0.0431493	0.0673817	0.0712195	0.0954196	0.072875	0.0972751	0.0941918	0.079274	0.105781	0.0436909	0.0780587	0.0781302	0.0435848
CE(26:0)	0.122791	0.739975	0.236969	0.44707	0.296978	0.278377	0.542975	0.250288	0.12865	0.165231	0.228334	5.8203	0.170233	0.115244	0.210696	0.219078	0.258827	0.24582	0.291161	0.165556	0.235535	0.279708	0.133815	0.319872	0.272883	0.433706	0.144253	0.449381	0.22602	0.248094	0.195674	0.221869	0.178313	0.21422	0.0761574	0.331951	0.110564	0.115021	0.183298	0.226286	0.323423	0.228128	0.217127	0.137402	0.308795	0.17437	0.261173	0.227819	0.160088
CE(26:1)	0.216061	0.392546	0.406614	0.358195	0.416174	0.426688	0.434664	0.312937	0.268066	0.166563	0.350568	5.06575	0.139062	0.18974	0.124914	0.191534	0.225948	0.184851	0.185759	0.176143	0.158968	0.241246	0.110241	0.271306	0.213279	0.232128	0.10082	0.305227	0.192283	0.180818	0.136123	0.180141	0.16117	0.363545	0.0648252	0.208798	0.0988889	0.0983305	0.145362	0.166592	0.23041	0.174323	0.19635	0.144202	0.252569	0.103136	0.166942	0.169596	0.124587
CE(26:2)	0.169477	0.429446	0.380117	0.154362	0.280083	0.302281	0.157628	0.23331	0.162477	0.0888394	0.33683	3.64852	0.0302678	0.085431	0.0382603	0.0803283	0.0728996	0.0234723	0.0338348	0.00623264	0.0179833	0.052363	0.0317816	0.110292	0.0710357	0.208013	0.0132981	0.0996821	0.047998	0.0712552	0.0133425	0.0384429	0.0544045	0.301643	0.0171959	0.0498809	0.01758	0.0148449	0.0481554	0.0124218	0.0305858	0.0422102	0.0428832	0.0574259	0.109518	0.0374139	0.020934	0.03941	0.108092
CE(26:3)	0.137096	0.0908861	0.215152	0.136835	0.17255	0.133604	0.039357	0.188839	0.0684052	0.0612964	0.182132	0.80682	0.0253997	0.107927	0.0215779	0.0505661	0.0267581	0.0641193	0.0431261	0.0151032	0.0208644	0.0781159	0.0213943	0.0620368	0.0452231	0.065886	0.0211839	0.126349	0.0505203	0.0384543	0.0251819	0.0336022	0.0430847	0.113407	0.0259017	0.0274162	0.0449337	0.014568	0.0394284	0.0187935	0.013673	0.0550791	0.0326144	0.055056	0.0676829	0.0263198	0.0231971	0.0375737	0.0216929
CE(26:4)	0.516554	0.312928	1.21232	0.275385	0.415811	0.508848	0.215696	1.09529	0.436322	0.224089	0.728188	1.41193	0.0850549	0.407696	0.154562	0.124543	0.0875728	0.109547	0.0810695	0.0166833	0.0529433	0.0620639	0.0719618	0.14037	0.0970564	0.288114	0.0341667	0.229814	0.115893	0.105731	0.0471765	0.109166	0.0564937	0.275879	0.16268	0.150954	0.075761	0.0793043	0.112086	0.0755395	0.0415041	0.227327	0.0572303	0.095106	0.115483	0.0649446	0.0900628	0.0837679	0.0892656
CE(26:5)	0.37249	0.144835	0.685927	0.200347	0.291215	0.253802	0.140941	0.50211	0.251839	0.144544	0.577747	0.4991	0.121581	0.355384	0.117718	0.129005	0.110062	0.127028	0.138716	0.01805	0.0419777	0.131526	0.0845011	0.100515	0.090563	0.17011	0.0417572	0.217619	0.152973	0.0867365	0.0418674	0.128055	0.0759242	0.337791	0.146986	0.0765314	0.078335	0.0583371	0.150665	0.0625251	0.0324093	0.254635	0.0636895	0.116734	0.141249	0.0513369	0.111932	0.0745974	0.0779806
CE(26:6)	0.0656392		0.190583	0.0252795	0.122279	0.0482167		0.0895585	0.058426	0.0357305	0.100988		0.0466237	0.178112	0.068484	0.0678522	0.0753926	0.0725992	0.0833297	0.00404597	0.0258722	0.0948728	0.04002	0.0577994	0.064341	0.0435362	0.0185233	0.123019	0.0583882	0.0605326	0.00840697	0.0824476	0.0478739	0.118393	0.060868	0.0220651	0.0298328	0.0336426	0.0718224	0.0322362	0.0178269	0.143614	0.0413954	0.080867	0.0517818	0.0108442	0.0605153	0.0445689	0.0583265
Cer(d32:1)	0.0339543	0.0609758	0.0617551	0.0576988	0.107461	0.0996408	0.0591099	0.112619	0.0689573	0.0872105	0.0844125	0.0964085	0.0497551	0.0479249	0.0625966	0.0634849	0.0604279	0.0444957	0.0610409	0.0529415	0.045451	0.0625814	0.0525353	0.0672561	0.0637624	0.0727373	0.0431512	0.0725447	0.0680482	0.0591298	0.0602924	0.0566331	0.0648702	0.049153	0.0500733	0.0724226	0.0341337	0.0434503	0.0464282	0.055037	0.0541845	0.0298032	0.0719556	0.0726142	0.035915	0.0700232	0.0638591	0.0586145	0.0651658
Cer(d32:2)	0.00539966	0.0117052	0.0115516	0.00798334	0.0144078	0.0105051	0.00705037	0.0251561	0.0190949	0.0130183	0.0169837	0.00690979	0.00519235	0.00590815	0.00855081	0.0107006	0.00453613	0.00752131	0.00928674	0.00670018	0.00453638	0.00670259	0.00934843	0.00825874	0.00671261	0.0126121	0.0048342	0.00922375	0.0119708	0.008518	0.00624669	0.00725163	0.0136823	0.00830904	0.00748867	0.00924765	0.0040775	0.00816383	0.00695487	0.00534779	0.00708696	0.00488093	0.00928604	0.00985929	0.00698706	0.00667388	0.0111825	0.00855989	0.00622211
Cer(d34:0)	0.0221682	0.0193639	0.0136394	0.0304789	0.0441899	0.0116962	0.0299257	0.0355158	0.0304455	0.0418158	0.0319519	0.155443	0.016325	0.0103451	0.0142474	0.0178798	0.0293568	0.0291088	0.0165403	0.0164021	0.0310831	0.0222477	0.00877605	0.0298486	0.0234012	0.0333486	0.016641	0.0317754	0.0118413	0.0193371	0.0240935	0.0213855	0.0364342	0.0132464	0.00924611	0.0196957	0.0141143	0.00961141	0.019795	0.0174449	0.0197454	0.0111551	0.0183603	0.0284658	0.024778	0.0156507	0.0202686	0.0313719	0.00671089
Cer(d34:1)	0.260442	0.259097	0.260942	0.47004	0.590687	0.622029	0.366839	0.671185	0.342471	0.432181	0.315359	0.620884	0.200709	0.147664	0.402011	0.316925	0.295127	0.248046	0.211564	0.227017	0.312979	0.303067	0.254869	0.380497	0.392831	0.467005	0.252611	0.450849	0.297587	0.259378	0.33121	0.306394	0.334461	0.238364	0.198391	0.259761	0.20716	0.201348	0.219315	0.285072	0.303598	0.257374	0.344163	0.257712	0.286343	0.367208	0.317732	0.303987	0.29748
Cer(d34:2)	0.00610977	0.00999672	0.0167387	0.00941353	0.0332049	0.0210169	0.010783	0.0282185	0.00836722	0.00432568	0.00612132	0.0631897	0.00951687	0.00390165	0.022019	0.0126266	0.00674924	0.0168495		0.0153084	0.027373	0.00227803	0.0156126	0.0262323	0.0318142	0.0157626	0.00347827	0.0248557	0.0153595	0.00428922	0.0136917	0.00856431	0.0139587	0.00187235		0.029472	0.00957915	0.00354602	0.00949347	0.0150231	0.00800436	0.00345701	0.0262729	0.0153083		0.0120623	0.0169309	0.0138044	0.00666717
Cer(d35:1)	0.00412023	0.0156071	0.0408197	0.0114093	0.0576613	0.0132974	0.0233668	0.048716	0.0164234	0.0152636	0.0285984	0.0151233	0.0158634	0.0125242	0.0362623	0.0230624	0.0348896	0.0184722	0.0196526	0.0354988	0.0322395	0.0207296	0.0177674	0.0294917	0.0406182	0.0264031	0.0102519	0.0284524	0.0250135	0.020946	0.024668	0.037879	0.0239586	0.00687546	0.0209391	0.0302326	0.0193428	0.0155483	0.014356	0.0427606	0.0530393	0.00284284	0.0364766	0.0206362	0.0130633	0.028429	0.0660266	0.0270713	0.0226735
Cer(d36:0)	0.0221241	0.0210169	0.0380688	0.0276391	0.0613587	0.10993	0.0462705	0.0684932	0.0693321	0.0281245	0.0798456	0.0305826	0.0267729	0.0244836	0.0476159	0.0631621	0.038132	0.0457558	0.0470558	0.0269221	0.0271559	0.0547076	0.0520459	0.0455194	0.0549245	0.0475881	0.0562942	0.0521455	0.0366544	0.0225845	0.0549773	0.0918515	0.0468206	0.0415096	0.0641033	0.0367723	0.0502883	0.0396644	0.0531486	0.0227526	0.0486496	0.0219886	0.0514056	0.0492232	0.0473397	0.0535482	0.0373577	0.0586835	0.0234736
Cer(d36:1)	0.610359	1.07138	1.17249	0.972578	2.5502	1.43382	1.21486	2.90191	0.788687	1.67312	1.61365	0.370588	0.432518	0.219511	1.00227	0.949479	1.10877	0.836182	0.658891	0.559533	0.643733	0.84042	0.666852	0.696296	0.970419	1.0081	0.554649	1.16347	0.797675	0.717126	0.804961	0.725855	0.747895	0.596303	0.55977	0.59141	0.487598	0.566575	0.498873	0.59127	0.840386	0.387743	1.25873	0.68263	0.789775	0.593637	0.701672	0.889247	0.856734
Cer(d36:2)	0.100976	0.135587	0.208589	0.173471	0.343645	0.221849	0.227431	0.39386	0.0879237	0.180005	0.233218	0.0591409	0.147048	0.0692118	0.331155	0.218468	0.174428	0.268559	0.155267	0.191576	0.156973	0.186361	0.188402	0.162815	0.210208	0.219996	0.125014	0.245856	0.208001	0.229619	0.279277	0.225649	0.161344	0.17026	0.143324	0.186581	0.112026	0.154857	0.121298	0.204082	0.225149	0.0908263	0.232075	0.164728	0.204198	0.169874	0.253323	0.165984	0.171024
Cer(d37:1)	0.0416886	0.0667445	0.0854676	0.0543551	0.131811	0.0789479	0.0765674	0.185898	0.0733242	0.0468528	0.0962135	0.049366	0.0391328	0.028752	0.0739454	0.0584085	0.0790891	0.0755773	0.0924498	0.00957633	0.00564266	0.0107152	0.0544221	0.0479024	0.0667754	0.0520896	0.0497225	0.0919437	0.0498061	0.0592981	0.0551347	0.0639153	0.0756648	0.0384179	0.0368907	0.0496911	0.0330462	0.0466176	0.0412469	0.0632304	0.0633757	0.0392454	0.106777	0.0786092	0.0821624	0.048131	0.0696206	0.080079	0.0827995
Cer(d38:0)	0.0210727	0.0123521	0.0223872	0.0185358	0.0272585	0.0452257	0.0141575	0.0341015	0.0149546	0.0197734	0.0252612	0.0350367	0.026204	0.0164166	0.0305939	0.034493	0.0357494	0.0157864	0.0322301	0.0362672	0.0117772	0.0225372	0.0390126	0.0327084	0.0266335	0.0304543	0.0217874	0.0273364	0.0237804	0.0316703	0.0151789	0.132019	0.0271733	0.0269024	0.0192717	0.0304667	0.0219283	0.0375647	0.0374625	0.0194103	0.0537124	0.0288938	0.0351492	0.034615	0.0234271	0.0205955	0.0240846	0.0265246	0.0244213
Cer(d38:1)	0.411702	0.923785	0.668621	0.469148	1.14464	0.822104	0.895959	1.77922	0.557782	0.489001	1.22747	0.314273	0.58979	0.25914	0.557442	0.505949	0.61872	0.496659	0.522373	0.410444	0.250334	0.312395	0.673068	0.352945	0.356208	0.473597	0.374396	0.419044	0.410108	0.59791	0.428132	0.467795	0.600167	0.537641	0.433022	0.515651	0.2049	0.474642	0.481852	0.333381	0.491801	0.421709	0.639768	0.55551	0.592141	0.311265	0.409707	0.63985	0.651768
Cer(d38:2)	0.131846	0.388426	0.276912	0.232371	0.462478	0.315036	0.434844	0.85803	0.154463	0.206749	0.378815	0.137708	0.267668	0.112617	0.363292	0.245684	0.232742	0.242523	0.213231	0.21744	0.150687	0.189207	0.285046	0.154734	0.164274	0.348773	0.155818	0.224903	0.240192	0.352154	0.248885	0.248677	0.215708	0.208048	0.231889	0.245011	0.149012	0.23328	0.212754	0.201673	0.22101	0.212292	0.309705	0.192562	0.254021	0.158457	0.271778	0.253167	0.227979
Cer(d39:0)	0.00515947	0.00188576	0.00834374	0.0083265	0.00895925	0.00640843	0.00560462	0.00521897	0.00705863	0.00354242	0.00609815	0.0124837	0.00631117	0.00430612	0.006132	0.00776031	0.00995873	0.00841828	0.00989593	0.00812341	0.00642164	0.00504737	0.00574703	0.0081273	0.0060225	0.00416393	0.00885347	0.00583422	0.00432802	0.00777141	0.0077461	0.00878495	0.00591767	0.0083016	0.00587155	0.00464529	0.00296134	0.00980436	0.0105041	0.00704544	0.0186722	0.00481724	0.00977864	0.00633766	0.00918714	0.00527435	0.00617823	0.00673758	0.00488214
Cer(d39:1)	0.0559476	0.13814	0.189951	0.0713764	0.25437	0.132126	0.175819	0.372486	0.144384	0.102366	0.202858	0.07612	0.229287	0.0967004	0.188479	0.144796	0.166494	0.186026	0.240614	0.217064	0.083813	0.0807373	0.195049	0.112755	0.0926298	0.0863027	0.11769	0.146827	0.114466	0.223353	0.14879	0.162088	0.222733	0.157611	0.12457	0.19695	0.0311013	0.201473	0.135186	0.15262	0.20023	0.140178	0.256037	0.260403	0.140244	0.148218	0.205404	0.268329	0.184783
Cer(d39:2)	0.00365096	0.0136942	0.0239731	0.0015535	0.0247968	0.0113667	0.0162553	0.0313555	0.00716672	0.00875182	0.015759	0.00705765	0.02686	0.00912047	0.0255809	0.0120499	0.0124084	0.014036	0.0142647	0.018206	0.00801745	0.00434436	0.0180557	0.0116416	0.00868716	0.00851833	0.00996828	0.0146503	0.0157069	0.0274682	0.0189035	0.0171802	0.0188128	0.0142535	0.0133603	0.0264566	0.00525458	0.0255745	0.010126	0.019196	0.0199506	0.0169163	0.0270862	0.0257511	0.00812443	0.0152287	0.0307833	0.0185654	0.0213762
Cer(d40:0)	0.0501904	0.035409	0.0377547	0.0496147	0.0792446	0.11463	0.0667294	0.0828747	0.0768704	0.0421034	0.0932603	0.123862	0.118914	0.0616797	0.0794043	0.0771793	0.108259	0.0787583	0.100762	0.072221	0.0695103	0.0876601	0.103214	0.0788007	0.0715086	0.0753547	0.095248	0.0736486	0.0525737	0.0739581	0.0998025	0.207622	0.0810175	0.12002	0.0910094	0.0808152	0.0607361	0.113231	0.144672	0.0591605	0.116893	0.118862	0.0998415	0.0947881	0.108706	0.0718917	0.0527466	0.111913	0.0627612
Cer(d40:1)	0.979017	2.11028	1.36926	1.04281	2.61854	1.93689	2.35719	2.94754	1.83807	1.22967	2.56276	1.02361	2.03322	0.695724	1.44009	1.31566	1.71904	1.27313	1.8148	1.03478	0.735239	0.878034	1.72563	1.01104	0.894188	1.01164	1.51434	1.18374	0.840531	2.19622	1.55122	1.09722	1.98538	1.71674	1.15071	1.5373	0.431534	1.79023	1.58639	0.892783	1.27173	1.69784	2.26305	1.76248	1.74792	0.776646	0.810383	2.43928	1.93558
Cer(d40:2)	0.531532	1.108	0.950998	0.780005	1.608	1.18858	1.69667	2.12414	0.78567	0.816679	1.13622	0.584771	2.22797	0.580072	1.58903	1.1812	1.08643	1.31072	1.39296	1.07302	0.572762	0.677251	1.48313	0.818694	0.615245	1.02203	1.01929	1.00432	0.806685	2.10094	1.68901	0.990945	1.48955	1.53353	1.14771	1.56184	0.340734	1.53551	1.3437	0.910691	1.13912	1.62865	1.59369	1.12843	1.32701	0.770098	1.01236	1.48494	1.17863
Cer(d40:3)	0.0160173	0.0176487	0.0414462	0.0301229	0.0453751	0.04448	0.0206517	0.0637311	0.0291843	0.0393804	0.0235442	0.0160492	0.00537811	0.00926018	0.0167137	0.011513	0.014066	0.0166577	0.0109298	0.0117304	0.00521114	0.0117773	0.0113974	0.0118418	0.015552	0.036377	0.0136312	0.0253998	0.0126406	0.0180385	0.0140785	0.014868	0.0154294	0.014401	0.00970265	0.0211704	0.00487901	0.0148399	0.0060425	0.0201641	0.0143139	0.00295929	0.0233675	0.0139252	0.00941691	0.015365	0.0250459	0.0183274	0.0218901
Cer(d41:0)	0.0179353	0.000460869	0.0249702	0.0202135	0.0320964	0.0282343	0.0210821	0.0275234	0.0284826	0.0202883	0.0297155		0.0294969	0.0205236	0.0241836	0.0250069	0.0339321	0.0258001	0.037337	0.0328329	0.0269121	0.024556	0.0236844	0.0280416	0.0263405	0.0199372	0.0341637	0.0277148	0.0196457	0.0268593	0.0305071	0.0373747	0.0269685	0.0315848	0.0226634	0.0265696	0.0131498	0.0380397	0.0351801	0.0340063	0.0492385	0.0257017	0.0291067	0.0490713	0.0253032	0.0230584	0.0197426	0.0347882	0.0260067
Cer(d41:1)	0.676297	0.883612	1.28896	0.554245	2.01357	1.08111	1.17519	1.84128	1.51655	0.870086	1.50476	0.443618	0.852987	0.40799	0.919215	0.859445	1.24082	0.911064	1.34743	0.757512	0.516261	0.629562	0.73301	0.552973	0.574847	0.363924	1.15947	0.937457	0.533877	1.27519	0.774005	0.667898	1.26196	0.809075	0.503477	1.06193	0.192143	1.11343	0.622386	0.77485	0.642198	0.708564	1.47492	1.69731	1.03892	0.538133	0.591157	1.60039	1.44202
Cer(d41:2)	0.316836	0.46516	0.773646	0.354646	0.821563	0.460549	0.594348	1.00689	0.537614	0.410093	0.625717	0.25633	0.625965	0.256648	0.634945	0.50645	0.496638	0.655529	0.741254	0.564364	0.278231	0.321908	0.490759	0.298616	0.289194	0.232841	0.59541	0.539462	0.369177	0.822067	0.472076	0.375595	0.720515	0.520066	0.388567	0.744836	0.0917202	0.777398	0.316179	0.500432	0.405402	0.402694	0.694896	0.93403	0.464865	0.362512	0.585848	0.751187	0.720162
Cer(d41:3)	0.0163918	0.0257202	0.0573744	0.0170012	0.0489636	0.0366869	0.033167	0.0574945	0.0279217	0.0264845	0.0344889	0.0116042	0.0233263	0.0103495	0.0364212	0.0207635	0.0262845	0.0350248	0.0314079	0.0308312	0.0139398	0.0199292	0.0212304	0.0170265	0.0187264	0.0237962	0.0232759	0.0252302	0.0169589	0.032588	0.0186983	0.0185961	0.0372319	0.0267261	0.0184917	0.0318447	0.00462284	0.025854	0.0138896	0.0291887	0.0210957	0.0123482	0.0355952	0.033393	0.0197228	0.0213487	0.0337162	0.048598	0.030658
Cer(d42:0)	0.0664228	0.0351871	0.0546798	0.0715603	0.0900658	0.1035	0.066392	0.113958	0.116409	0.074357	0.123045	0.107202	0.121346	0.0674334	0.081036	0.081621	0.0936607	0.0838693	0.11248	0.0853585	0.0803666	0.078631	0.0929912	0.0908749	0.0888226	0.0824769	0.115146	0.0753438	0.0500809	0.0884307	0.0981723	0.0918603	0.102236	0.117017	0.0902953	0.0904041	0.054003	0.137418	0.171441	0.0596426	0.146695	0.0910142	0.106963	0.117351	0.0993872	0.0618561	0.0454794	0.117389	0.0776872
Cer(d42:1)	2.43238	2.59811	2.94634	2.27722	4.96437	3.76414	3.69086	4.31526	4.7996	3.06165	4.89195	0.0456753	3.0223	1.50041	2.58178	2.68452	3.38198	2.40648	3.3383	1.7538	1.42272	1.94223	2.70453	2.0968	1.99759	1.99604	3.89148	2.64934	1.46335	3.75433	2.98083	1.44166	4.37617	3.01091	2.10122	2.87346	0.80355	3.35414	3.41777	1.6726	2.35585	2.59441	4.32718	3.95318	3.75636	1.34049	1.17447	4.3052	4.58904
Cer(d42:2)	6.12767	3.97194	5.75742	5.98217	8.94425	7.6406	6.12616	8.02131	7.0249	7.59031	7.07207	2.83122	3.57811	1.8863	4.66857	4.24015	5.87347	4.37683	4.79592	2.89478	2.44068	3.2814	3.53533	3.09413	3.13459	3.08896	4.70233	4.35567	2.68786	5.53	4.24911	1.94902	5.92709	3.67548	3.4012	4.4728	1.31254	4.14827	3.50992	2.83386	3.21949	2.90917	5.67415	5.0098	4.86681	2.30315	2.60809	5.17142	6.38988
Cer(d42:3)	2.11891	1.50354	2.45908	2.70534	3.35776	3.03475	2.76429	3.49398	1.87454	3.13827	1.91093	1.32875	0.930192	0.526738	1.91052	1.52865	1.59909	1.64382	1.51638	1.02665	0.851261	1.25151	0.909191	0.965828	1.0918	1.42182	1.30771	1.71423	1.05037	2.03101	1.44177	0.518256	1.99068	1.0419	1.12472	1.59778	0.421907	1.17016	0.820999	1.11959	1.04342	0.621546	1.71954	1.38137	1.4066	0.817808	1.19904	1.52425	1.79783
Cer(d42:4)	0.160546	0.127514	0.232307	0.183414	0.208371	0.243314	0.210224	0.30324	0.130063	0.245134	0.183168	0.0879188	0.050824	0.0384787	0.111395	0.0707253	0.0321292	0.0636547	0.0723675	0.0586688	0.044734	0.0763903	0.050665	0.0577959	0.0733143	0.207773	0.0671794	0.0888533	0.058269	0.0985879	0.0620752	0.0347671	0.102263	0.0813069	0.0561778	0.0846196	0.0279688	0.0620438	0.0367376	0.0701914	0.0598421	0.01556	0.0993613	0.0652914	0.0583099	0.0528504	0.0678398	0.0900005	0.105727
Cer(d42:5)	0.00233279	0.00282261	0.00724428	0.00737973	0.00112568	0.0132439	0.00763577	0.011275	0.00398982	0.00633573	0.0041198	0.0016805	0.000781186	0.000580635	0.00318611		0.00176722	0.00247363		0.00240852	0.0017665	0.00163855	0.00100162	0.000714017	0.00310499	0.00185306	0.00121625	0.00398071	0.0029251	0.00576844	0.00151139	0.0032432	0.00259915	0.00175857		0.000932814	0.00121474	0.00213091		0.001955	0.00099142		0.00497818	0.00226086	0.00148095		0.00141995	0.00251504	0.00414338
Cer(d43:0)	0.0117629	0.00536827	0.0221502	0.0300167	0.0286223	0.0199315	0.0190085	0.0265922	0.0201376	0.0267172	0.0293137	0.018105	0.0223612	0.0283305	0.0203888	0.0301493	0.0248312	0.0212263	0.0358314	0.037808	0.0311419	0.0169785	0.0175868	0.0242912	0.0274681	0.0244769	0.0451408	0.0340567	0.0185216	0.0333611	0.0292728	0.0203745	0.0270004	0.021038	0.0190597	0.019627	0.010467	0.0250851	0.0322803	0.0229849	0.0852199	0.0159458	0.0301694	0.0257776	0.0286288	0.0160294	0.0190597	0.0275912	0.0199827
Cer(d43:2)	0.188736	0.0893964	0.229133	0.124821	0.240648	0.175296	0.136063	0.227079	0.306547	0.180803	0.190527	0.0864283	0.0895896	0.059212	0.138139	0.153407	0.201511	0.199394	0.246641	0.139112	0.0763252	0.104131	0.073295	0.0835269	0.0846483	0.0403738	0.221411	0.179688	0.0914938	0.229091	0.101253	0.0795421	0.264716	0.0840259	0.0620344	0.135069	0.0225136	0.1368	0.0832539	0.119265	0.089254	0.063541	0.271247	0.295459	0.149173	0.0771392	0.107651	0.287113	0.27894
Cer(d43:3)	0.0361405	0.0257426	0.0577498	0.0251005	0.0441249	0.0332694	0.0279641	0.0593674	0.046422	0.0298319	0.0416502	0.0155908	0.0275604	0.0137952	0.0442617	0.0339325	0.0263647	0.0487667	0.0587178	0.0366457	0.0156263	0.0192716	0.0212164	0.0188484	0.0148091	0.00981595	0.0491712	0.0471576	0.0255232	0.0593987	0.0288298	0.0228006	0.0577617	0.022149	0.0211975	0.0403227	0.00741537	0.0427781	0.0168748	0.0303518	0.0248041	0.0173891	0.0512628	0.0701425	0.0362656	0.0203878	0.0441339	0.0678023	0.0581426
Cer(d43:4)	0.00333493	0.000323788	0.00311906	0.00827279	0.00461184	0.00496155	0.0054717	0.00583864	0.00111794	0.00456034	0.00658966		0.00224628	0.000491696	0.00251595	0.00193979	0.00202145	0.00312938	0.00303855	0.00309545	0.00277513	0.00225034	0.00159885	0.00256679	0.00168255	0.00231833	0.00438826	0.00447002	0.00135942	0.00170225	0.0018562	0.00177372	0.00562954	0.00057448	0.00063996	0.00191448	0.000364097	0.00205948	0.00190811	0.00324391	0.000867187	0.00167797	0.00500872	0.00395383	0.000914148	0.00223265	0.00388469	0.00535027	0.00259283
Cer(d44:0)	0.0210722	0.00579154	0.022602	0.0449933	0.034012	0.0321975	0.0365512	0.0448416	0.0264574	0.0359254	0.0374715	0.0217521	0.0305842	0.0430723	0.046631	0.0493377	0.0693116	0.0240082	0.0418158	0.0769864	0.0650408	0.0381599	0.0233432	0.0585459	0.0601787	0.0639421	0.0632194	0.0551934	0.0419324	0.0538557	0.0816649	0.0633511	0.0280742	0.026366	0.0316624	0.0181832	0.0276266	0.0239161	0.0300457	0.0551778	0.185778	0.0237471	0.0474	0.0146452	0.0552763	0.0242569	0.045622	0.03008	0.0259434
Cer(d44:1)	0.0844577	0.0333488	0.0563966	0.0891497	0.135441	0.129657	0.0968229	0.114879	0.144043	0.0838163	0.0957169	0.035643	0.0936541	0.0596328	0.106212	0.137837	0.136451	0.118682	0.138925	0.117866	0.102908	0.100257	0.0941853	0.116387	0.131695	0.0985038	0.190886	0.132715	0.0837745	0.135105	0.142515	0.101929	0.126188	0.110947	0.0890322	0.0907646	0.0461372	0.118177	0.1247	0.100082	0.249818	0.0863985	0.19978	0.150295	0.146701	0.0896179	0.0812024	0.149524	0.151851
Cer(d44:2)	0.147324	0.0409421	0.0765016	0.0859109	0.117504	0.135754	0.073444	0.0923637	0.160685	0.102463	0.100155	0.0382363	0.0392969	0.0404954	0.0527685	0.0691418	0.146264	0.0764656	0.0885025	0.0445028	0.0373369	0.0565243	0.0421267	0.0473686	0.0502109	0.041729	0.114388	0.0691824	0.0399157	0.0921762	0.0491689	0.0305301	0.112133	0.0558473	0.0439628	0.0619878	0.0176986	0.0662803	0.0480769	0.0360259	0.0550519	0.0317825	0.106314	0.118289	0.0717549	0.0361432	0.0342526	0.0850733	0.121719
Cer(d44:3)	0.0840132	0.0319897	0.0763252	0.0917332	0.090054	0.111531	0.0666485	0.0827211	0.0825599	0.0926917	0.07279	0.0311019	0.0321812	0.03723	0.0622998	0.0502451	0.0893445	0.0605674	0.0599074	0.0422024	0.0508793	0.0603332	0.0295298	0.0350034	0.0597807	0.0711887	0.0634071	0.0588033	0.0387241	0.0628191	0.0525235	0.0381	0.0480448	0.047112	0.0371681	0.0429407	0.0292237	0.0374985	0.0408303	0.0393596	0.0413839	0.0327098	0.0739942	0.0568915	0.0626248	0.0399928	0.0408805	0.0468451	0.0642337
Cer(d44:4)	0.0179427	0.00834703	0.0270417	0.0273192	0.0192479	0.0352567	0.0173362	0.0231567	0.0198006	0.0268675	0.0206564	0.00924746	0.0034634	0.00522715	0.0122056	0.00776028	0.00405833	0.0070671	0.00811293	0.0025949	0.00273193	0.00807655	0.00290342	0.00497358	0.00643229	0.023146	0.0105829	0.00858407	0.00590245	0.0107988	0.00541177	0.00215332	0.00832705	0.00945226	0.00504374	0.00676473	0.00320466	0.00552991	0.00356424	0.00316324	0.00438857	0.00268515	0.00921492	0.00837772	0.00668545	0.00653818	0.0038962	0.00894549	0.00668073
Cer(d44:5)	0.00229786	0.000458312	0.00354733	0.00349468	0.0031591	0.00636708	0.0017963	0.0036662	0.00421995	0.00333053	0.00311653			0.00114585	0.0010019	0.00094672	0.000604513	0.000633451				0.000318283		0.000737043	0.000559673	0.00106812	0.00218924				0.000364805		0.00173848	0.000406962		0.000664832		0.000785274		0.000794726		0.000390243	0.000477011	0.00033272	0.00155251			0.000946739	0.00057938
Cer(d45:0)	0.0136219		0.0216877	0.0305793	0.0351017	0.0228233	0.0262283	0.0266225	0.0140194	0.020903	0.0231286	0.0115331	0.020107	0.0241497	0.0255369	0.0285289	0.0349753	0.020085	0.0260073	0.040139	0.0422042	0.0253975	0.0147251	0.0219374	0.0281839	0.0301478	0.0482157	0.0319809	0.0230141	0.0428221	0.045406	0.0286034	0.017241	0.0171018	0.0215388	0.0141668	0.0154571	0.0197089	0.0229983	0.0317261	0.0751115	0.016549	0.0238435	0.0141247	0.0309238	0.0207721	0.0217572	0.0230677	0.0152478
Cer(d45:1)	0.0179131	0.00160052	0.0211556	0.0262796	0.0482702	0.0336509	0.0360866	0.0375004	0.021069	0.0385571	0.014483	0.0022764	0.0223818	0.0152617	0.0436141	0.0388272	0.051966	0.0288433	0.04683	0.0472257	0.0534145	0.0243369	0.0247922	0.0308449	0.0506132	0.0340639	0.0420141	0.0524331	0.015897	0.0267942	0.0456723	0.0315742	0.0326415	0.0266932	0.0264906	0.0267288	0.0259723	0.0256861	0.0261804	0.0435047	0.105947	0.0261402	0.0463606	0.0272402	0.049244	0.0217798	0.0357068	0.02907	0.022254
Cer(d45:2)	0.00275221		0.00176972	0.00120228	0.00204162	0.00204742	0.0021942	0.00198207	0.00360246	0.00350179	0.00321448		0.00183992	0.00140497	0.00193824	0.00110296	0.00128093	0.00185681	0.00563583	0.00395346	0.000663084	0.00249671	0.00232802		0.00174126	0.0010966	0.0049988	0.00134475	0.00206091	0.00542265	0.00241398	0.00206885	0.00600457	0.00223205	0.000595181	0.00178309	0.000233164	0.00536125	0.0030856	0.00133038	0.0111939		0.00336484	0.00604499	0.00188806	0.000774353	0.000715833	0.00477452	0.00261301
Cer(d46:0)	0.0268621		0.0363659	0.0501904	0.0444431	0.0335001	0.0280391	0.0352934	0.0266931	0.0341977	0.0384773	0.00545611	0.0280461	0.0338959	0.0359704	0.0432618	0.0423603	0.0240503	0.0438225	0.0535777	0.0606938	0.0444139	0.0261446	0.0266623	0.0346989	0.0363283	0.0954382	0.0333955	0.0318094	0.0722727	0.057123	0.0350479	0.0329786	0.0263876	0.0410086	0.0218744	0.0212188	0.0315365	0.0366193	0.0450604	0.0932117	0.017867	0.0447891	0.0222341	0.048844	0.0293782	0.027553	0.0340748	0.0257794
Cer(d46:1)	0.0176146		0.0184756	0.0332521	0.0243759	0.0185843	0.0223109	0.0232836	0.0156891	0.02858	0.0189095	0.00891242	0.0222709	0.0161732	0.0231423	0.0234039	0.0264983	0.0200403	0.027007	0.0381683	0.0293986	0.022215	0.0144461	0.0179271	0.0236094	0.022676	0.0593589	0.0309591	0.0179705	0.0365999	0.0303695	0.0177212	0.0214001	0.0207677	0.0208048	0.0110947	0.012621	0.0237151	0.0256785	0.030056	0.0936539	0.0107078	0.031529	0.0160393	0.0304334	0.0148579	0.0185296	0.0229181	0.0167718
CL(64:4)	0.0298697	0.081772	0.0126686	0.0373035	0.00887571	0.0356126		0.0702219	0.0706407	0.0308206	0.0196547	0.00730393	0.00612033	0.0336125	0.010291	0.0141564	0.00672276	0.0472078	0.107721	0.0316531	0.0111555	0.024675	0.0298422	0.004166	0.012686		0.0500391	0.0329521	0.0306825	0.0326856	0.00473427	0.0593664	0.0854147	0.00472996		0.00367782		0.034452	0.0536013	0.0134764	0.0344106		0.0669256	0.0578485	0.0158038	0.010424		0.130788	0.0323388
CL(64:5)	0.0149931	0.0651104	0.0239315	0.0299317		0.00551339		0.0612289	0.0528055	0.0964722	0.0505628	0.0149894	0.0046265	0.0266712	0.027832	0.00713721		0.0223034	0.0487305	0.0684377	0.00807265	0.0172944	0.00980229	0.00483036	0.0124283	0.0118448	0.0650364	0.0599082	0.0394059	0.00406935		0.0424876	0.0642531	0.00435055		0.00981826	0.00412286	0.0338799	0.0529378	0.023557	0.0748292	0.00434234	0.0298135	0.0561466	0.0268004		0.00599157	0.0886651	0.0192096
CL(66:2)	0.0483576	0.0432349	0.0186848	0.24661	0.027233	0.339516		0.061069	0.0548122	0.0959363	0.0684781		0.0036073	0.0408457		0.0316024	0.00577784	0.0134232	0.0517443	0.00547617	0.0172287	0.0267255	0.020623	0.0149106	0.0283202	0.00515003	0.104731	0.00836095				0.026138	0.00380991	0.00465918	0.0321228	0.00343276	0.00478644	0.0183878	0.0320271	0.00760295			0.0100165	0.040217		0.0137033	0.0064477	0.0930675	0.0344755
CL(66:3)	0.0644243	0.144096	0.0549957	0.360754	0.0524174	0.224726	0.0140211	0.0771996	0.23773	0.146155	0.0610833	0.00308307	0.0030611	0.0464917	0.0165662	0.0510653	0.00916462	0.0132653	0.0724878	0.0148422	0.00715712	0.0620079	0.0283223	0.0288636	0.0289646	0.0171734	0.115518	0.0661392	0.0485805	0.0218452	0.0131554	0.0240828	0.0290316		0.0511382	0.00282135	0.0115837	0.00914785	0.0258959	0.0216605	0.00707538		0.10337	0.0620516		0.0108853	0.00724665	0.0679271	0.0335546
CL(66:4)	0.0744181	0.182	0.136972	0.328596	0.0750984	0.231312	0.0129391	0.153532	0.266943	0.264945	0.0846917	0.0310688	0.0215988	0.0862624	0.0465908	0.129002	0.0612021	0.0971078	0.201333	0.10002	0.0459726	0.149385	0.138354	0.0440623	0.0945563	0.0703797	0.242149	0.155734	0.150966	0.108701	0.0428589	0.0836613	0.128066	0.0563702	0.0821542	0.0361488	0.0565004	0.111097	0.224653	0.0688112	0.162644	0.0414665	0.18433	0.131441	0.0424733	0.0444326	0.074165	0.294577	0.112313
CL(66:5)	0.29505	0.373058	0.136191	0.420651	0.169124	0.372056	0.0855721	0.456534	0.43259	0.498721	0.319372	0.0502034	0.0930769	0.330216	0.197745	0.352534	0.178927	0.21436	0.441082	0.315854	0.0917392	0.379535	0.278402	0.133408	0.223495	0.274522	0.472828	0.511539	0.147067	0.327909	0.147491	0.1668	0.214838	0.0696873	0.124803	0.105864	0.160174	0.253367	0.437734	0.209392	0.380461	0.188318	0.425698	0.409539	0.264952	0.0975781	0.134556	0.49637	0.17011
CL(66:6)	0.250339	0.806248	0.402475	0.350238	0.363407	0.340496	0.239736	0.884527	0.655971	0.758037	1.01758	0.188551	0.275483	0.497395	0.521283	0.322446	0.352851	0.458745	1.00659	0.712041	0.320961	0.490173	0.770696	0.316468	0.358792	0.523106	0.463598	0.455491	0.383242	0.788642	0.33509	0.342662	0.814781	0.339158	0.143486	0.276709	0.248777	0.50935	0.785417	0.335944	0.846064	0.500248	0.751621	0.821007	0.678136	0.158269	0.271195	0.794865	0.698671
CL(66:7)	0.00404574	0.0699219	0.02928	0.00383805	0.0392936	0.00787898	0.0113356	0.0242573	0.023877	0.0468541	0.0493098	0.00617644	0.0101598	0.0419818	0.0450563	0.0240542		0.0112074	0.0626337	0.0318214	0.00634052	0.0128379	0.00862469	0.0174948		0.00667085	0.0178083	0.0326057	0.0183595	0.0187004		0.0127459	0.0728667	0.0100839		0.00602496	0.00916954	0.0456553	0.0332235	0.00469987	0.0709529	0.0221702		0.0493546	0.0362077			0.0329314	0.0304393
CL(68:2)	0.42233	0.336533	0.371199	1.3687	0.475305	2.1654	0.126831	0.61929	1.1212	0.549038	0.610617	0.0824991	0.0520444	0.229335	0.24267	0.364794	0.138576	0.157731	0.278444	0.0375103	0.165661	0.262924	0.129006	0.103978	0.134552	0.104014	0.386422	0.269026	0.184168	0.131232	0.167272	0.0728418	0.112662	0.065651	0.505731	0.150654	0.0932585	0.125661	0.29355	0.254949	0.0925637	0.0821642	0.267754	0.246106	0.163834	0.150017	0.169531	0.210806	0.201699
CL(68:3)	0.396894	0.326014	0.289833	1.29042	0.244847	1.56608	0.157403	0.436172	0.892582	0.472872	0.337707	0.0636798	0.0205774	0.162378	0.0753645	0.266499	0.0648883	0.139286	0.162953	0.099011	0.032371	0.255157	0.0943858	0.122222	0.125531	0.113527	0.387059	0.206907	0.174013	0.0800458	0.10652	0.0647631	0.0994479	0.103188	0.35019	0.098813	0.0739074	0.13961	0.164522	0.17072	0.0399415	0.0517803	0.178979	0.0266381	0.166578	0.0781742	0.0729089	0.153758	0.0839545
CL(68:4)	0.639102	0.617839	0.588713	1.40264	0.426776	1.33304	0.221859	0.677384	1.10846	0.769484	0.550025	0.19307	0.231206	0.482111	0.511358	0.62491	0.472156	0.641394	1.16448	0.478496	0.442704	0.741592	0.555112	0.196229	0.443054	0.290944	0.79349	0.575691	0.531472	0.57987	0.391607	0.414923	0.536833	0.268866	0.60754	0.298894	0.209779	0.463698	1.02838	0.450817	0.446268	0.339112	1.04739	0.83289	0.512566	0.27404	0.33879	1.24232	0.596982
CL(68:5)	1.08484	1.33559	0.978035	1.69972	0.859605	2.01764	0.445782	1.42555	1.68774	0.363962	1.06011	0.37444	0.610424	0.955533	0.936937	0.973702	1.1157	1.14697	2.37039	0.253897	0.918578	1.38868	1.1285	0.628399	1.03198	0.658818	1.7225	0.470541	0.971677	1.31634	0.629153	0.757708	1.03998	0.458445	0.960684	0.373475	0.517273	0.964309	2.00928	0.556578	0.608288	0.708786	2.25077	1.84134	1.01803	0.352183	0.668414	2.50328	1.33634
CL(68:6)	3.02401	2.164	2.75207	3.70909	1.89554	2.82622	1.17369	3.19141	2.80524	4.05682	2.13759	0.81941	1.22952	1.67566	1.96455	2.88068	2.10392	2.42276	3.81594	2.92543	1.88913	1.77749	2.12839	1.10039	1.68523	1.26275	2.90101	4.50143	1.80895	2.5612	1.63253	1.61053	3.02038	1.28493	1.18278	1.32839	0.842181	2.07966	3.18019	1.847	2.61445	1.44193	4.0887	3.93422	2.79495	1.0185	1.67433	5.1022	2.68699
CL(68:7)	1.04113	0.95707	1.49116	1.22438	0.97068	0.738681	0.634322	1.91732	1.30533	2.82636	1.26069	0.233238	0.705532	0.722721	0.930886	1.01705	0.870466	1.10469	1.77603	2.5112	0.695086	0.65384	0.948619	0.488315	0.841996	0.571413	1.09277	1.536	0.981826	1.22327	0.747149	0.805784	2.41265	0.797994	0.351922	0.432635	0.288627	1.11069	1.55732	0.822697	1.86183	0.741991	1.705	1.8859	1.51623	0.471507	0.935135	2.25071	1.35962
CL(68:8)	0.0474001	0.094982	0.0184984	0.043641	0.0319581	0.0255451	0.0223221	0.0586431	0.0636588	0.082993	0.0459973	0.00296827	0.0131176	0.0380345	0.044676	0.0135196	0.0235335	0.0344279	0.035328	0.0992096	0.00448921	0.0386705	0.0427734	0.0182519	0.0435638	0.0453824	0.0311763	0.0419575	0.0204604	0.0568994	0.0249631	0.0357948	0.118373	0.0261223		0.00719006	0.00844486	0.0804983	0.0587249	0.00410736	0.102272	0.0407125	0.0559304	0.0831166	0.0434558	0.020421	0.0100317	0.081726	0.091423
CL(69:3)	0.0130306	0.0119123	0.0139785	0.0729894		0.0899449		0.0177956	0.0601667	0.0340261	0.0171267	0.00249703		0.0105459	0.0177347	0.0161038			0.0139884	0.00969036	0.00437464	0.0071058		0.00458932			0.0195449	0.00784368	0.00344771	0.00447349	0.00515693	0.012269	0.0044561		0.0147187	0.00680218		0.00653334			0.0055374	0.00531956	0.00942596	0.0198744		0.00953921	0.00591567	0.0367161	0.00527139
CL(69:4)	0.0187998	0.0521886	0.0352137	0.106436	0.0383208	0.0968364	0.00975995	0.0342819	0.133047	0.0359879	0.0531197	0.00498039	0.0063797	0.0314897	0.0290564	0.0429685	0.0157947	0.0287794	0.0731414	0.0218282	0.0326779	0.0623988	0.0305085	0.00779616	0.0277962		0.062724	0.0458543	0.0271334	0.0336423	0.0159411	0.0312336	0.0255774	0.0174603	0.0705068	0.0163379	0.00766702	0.0216568	0.0750746	0.0395776	0.0096346	0.0141175	0.0844501	0.0927139	0.00947406	0.00776665	0.024091	0.168497	0.0342437
CL(69:5)	0.0699153	0.0659998	0.0733038	0.0698583	0.0599208	0.0982157	0.0353811	0.125563	0.15186	0.073074	0.079949	0.028532	0.024688	0.0761481	0.080402	0.0603086	0.0920753	0.103085	0.176387	0.154117	0.0675498	0.117432	0.0848299	0.0441564	0.069208	0.0200411	0.12943	0.0989732	0.0747299	0.0660608	0.0286388	0.0793916	0.170369	0.0560985	0.0605708	0.0600643	0.0194068	0.0692618	0.118656	0.0882631	0.0747317	0.0413077	0.148616	0.214811	0.131366	0.0370101	0.0611074	0.264399	0.0796246
CL(69:6)	0.148733	0.22228	0.307403	0.162809	0.151112	0.16612	0.120524	0.408738	0.291904	0.211339	0.228049	0.0595737	0.18563	0.1756	0.235235	0.187029	0.173347	0.317242	0.447957	0.543273	0.215209	0.180401	0.262343	0.10157	0.178802	0.0525057	0.262559	0.256967	0.220029	0.312651	0.181144	0.233116	0.568415	0.17461	0.0944373	0.13166	0.0354635	0.338591	0.292656	0.26695	0.307436	0.143028	0.526315	0.664613	0.411583	0.0950522	0.220127	0.74772	0.39585
CL(69:7)	0.070522	0.0314864	0.133243	0.0589176	0.0138233	0.0118038	0.00721404	0.0817571	0.0640835	0.0997867	0.0632475	0.00607253	0.0230514	0.0194423	0.0169889	0.0379774	0.00912736	0.0536022	0.0290137	0.164906	0.0304191	0.0445456	0.0340392	0.00769031	0.0244006	0.00449189	0.0400352	0.0622952	0.0463181	0.00632778	0.00678668	0.0371442	0.0842767	0.0155907	0.0127195	0.0185125	0.0031307	0.0469352	0.0574322	0.040977	0.0330282	0.0228562	0.0584777	0.0821127	0.0475391	0.00547041	0.0409866	0.0429937	0.0424053
CL(70:3)	0.676074	0.359018	0.298791	1.97326	0.526809	1.77114	0.174485	0.480975	1.13565	0.460811	0.652959	0.0903821	0.0732269	0.262453	0.225016	0.357444	0.137862	0.195758	0.203829	0.128412	0.151071	0.437698	0.18856	0.169055	0.191064	0.170731	0.335412	0.397603	0.294181	0.172077	0.163905	0.10752	0.188525	0.133288	0.446745	0.175678	0.136343	0.203386	0.218688	0.365788	0.12262	0.130823	0.23045	0.267309	0.0795193	0.197631	0.0934696	0.343479	0.137437
CL(70:4)	1.23662	0.860784	0.852223	3.38207	1.1096	3.83456	0.507612	1.03992	2.47886	1.21839	1.36604	0.275281	0.237511	0.570575	0.56957	0.865181	0.439016	0.550679	0.726059	0.245176	0.341555	0.868101	0.364354	0.358174	0.467536	0.502477	1.22945	0.623885	0.618102	0.482947	0.515896	0.273698	0.346838	0.307141	1.38668	0.361665	0.318584	0.388872	0.776918	0.765018	0.352394	0.320881	0.650068	0.458445	0.423055	0.397776	0.371022	0.887896	0.310697
CL(70:5)	2.05738	1.02203	1.64859	3.72404	1.2503	3.47993	0.570257	1.2279	2.18481	2.29067	1.30378	0.437392	0.273622	0.846217	0.632858	1.49576	0.656627	1.0194	0.997332	0.765985	0.603656	1.34676	0.527788	0.497923	0.633924	0.673364	1.9844	1.56799	1.0659	0.673004	0.553452	0.423759	0.503339	0.379232	1.54738	0.475022	0.52587	0.464782	1.27822	0.879936	0.381344	0.367391	0.885452	0.874489	0.477893	0.596432	0.426424	1.19243	0.494871
CL(70:7)	27.6572	5.15026	25.2598	30.2043	11.6208	11.3183	4.56047	14.6792	13.2783	35.005	16.4998	2.15082	5.05262	5.99645	6.91123	20.001	9.23817	12.3607	7.57006	15.1598	8.64159	5.74522	6.50334	5.46844	8.83652	5.28724	13.3596	32.4043	10.0419	7.95881	6.49917	7.0257	16.136	6.25445	7.48463	8.11466	4.26337	7.52549	12.1323	11.3367	15.5748	7.05611	9.42927	16.1794	14.9335	6.56942	11.5146	15.5001	10.2109
CL(70:8)	0.902879	0.401172	1.00159	0.828482	0.654462	0.446893	0.292989	0.660124	0.597351	1.06616	0.635217	0.128032	0.332104	0.430255	0.573061	0.933136	0.905988	0.750603	0.69421	0.956827	0.497099	0.387843	0.472443	0.34908	0.593815	0.272717	0.502239	0.879136	0.557722	0.632844	0.281291	0.424948	0.758696	0.397366	0.317914	0.161244	0.224525	0.485675	0.852995	0.360618	0.929111	0.394624	0.59353	0.935735	0.931979	0.311081	0.583243	0.771531	0.635025
CL(71:4)	0.027433	0.0275251	0.0481237	0.0810904	0.0328599	0.0923729	0.0049117	0.0376987	0.106808	0.021951	0.0455074	0.00446185		0.0335472	0.00620732	0.0115022		0.0231061	0.0451481	0.0106957	0.0156936	0.0371789	0.00540666	0.00693687	0.00613425	0.00406765	0.0325948	0.0198731	0.0231664	0.00606159		0.00742388	0.0182196		0.0326574	0.0032381		0.00636029	0.0163064	0.022702			0.0139466	0.0225567		0.0293881		0.0720803	0.0088221
CL(71:5)	0.0467554	0.0409929	0.0939471	0.114569	0.0540709	0.0562443	0.018746	0.0255089	0.0801452	0.0579434	0.0714282	0.0163	0.0105435	0.0292363	0.0399646	0.0552993	0.0309848	0.078133	0.0737787	0.0527329	0.0220746	0.0563837	0.0156638	0.0315743	0.0538517	0.0168959	0.0587257	0.0484096	0.0529698	0.0488655	0.0129496	0.0264963	0.0475251	0.0245499	0.047617	0.0286699	0.0270471	0.034245	0.0886765	0.0580548	0.0222373	0.0273458	0.0672187	0.0654715	0.0269845	0.0484174	0.0357018	0.0766451	0.0310455
CL(71:6)	0.0742224	0.0882099	0.14126	0.139119	0.121901	0.184952	0.056451	0.122373	0.137295	0.102765	0.0617668	0.0387067	0.029454	0.0925425	0.0619246	0.108641	0.0607315	0.115998	0.115583	0.0935515	0.0664476	0.116023	0.0387023	0.0582843	0.0567768	0.00913651	0.119788	0.0974664	0.0981239	0.0823649	0.072396	0.0674442	0.094699	0.0298513	0.138857	0.0503614	0.0392284	0.0745257	0.105949	0.136937	0.0390465	0.0535124	0.152258	0.0943966	0.0475465	0.0655806	0.0428832	0.227766	0.059853
CL(71:7)	0.366207	0.20077	0.537467	0.390663	0.30814	0.382256	0.150536	0.398505	0.389645	0.332736	0.348222	0.0510219	0.178402	0.231457	0.272294	0.418882	0.300256	0.375409	0.42781	0.326025	0.231654	0.271116	0.204741	0.143683	0.310588	0.0769935	0.317007	0.392337	0.227427	0.256028	0.17249	0.219704	0.407889	0.206935	0.198068	0.212108	0.114016	0.313532	0.423827	0.296231	0.323534	0.220441	0.398179	0.520716	0.393365	0.176891	0.233816	0.804391	0.373225
CL(71:8)	0.113898	0.0440501	0.159041	0.0927472	0.0791752	0.0895114	0.0853679	0.14766	0.0547304	0.0868066	0.131519	0.0347613	0.0502341	0.0421018	0.110318	0.0338181	0.131795	0.0470126	0.0704701	0.0500284	0.0179885	0.0495106	0.0622826	0.0311895	0.0618798	0.0420296	0.0478512	0.02658	0.0273636	0.101507	0.0355772	0.0299409	0.0532228	0.0404755	0.0168008	0.0257542	0.0130701	0.0613019	0.102563	0.0344066	0.0731994	0.0631834	0.0584135	0.0868953	0.102552	0.0108517	0.0523046	0.0869066	0.0612945
CL(72:8)	214.422	115.915	260.665	203.749	214.947	175.063	165.803	233.715	176.944	207.587	140.215	52.5533	166.263	101.841	200.226	161.983	221.219	205.817	261.085	150.588	137.586	160.799	204.998	123.515	163.133	133.689	118.335	167.194	110.016	250.951	189.918	96.0349	284.181	205.021	126.645	132.988	80.5855	217.664	212.175	140.062	155.024	186.493	263.794	244.067	304.788	97.9445	117.561	288.518	233.489
CL(72:9)	6.07502	4.25538	7.4537	5.29051	6.71024	5.99637	4.67153	6.265	5.0669	6.44803	3.97543	1.73848	6.85525	4.14233	8.57663	6.70763	7.99616	8.12212	8.71789	5.879	3.73721	4.81193	6.54647	4.99222	8.38762	1.37385	3.14712	4.9372	4.56783	8.97471	5.76622	4.05783	9.69401	7.00612	3.26527	2.25384	2.86286	9.16177	9.64363	2.89888	7.49098	6.40523	9.62257	9.52777	12.2638	3.19527	4.15344	7.36712	9.26948
CL(73:6)	0.0184163	0.0362956	0.038772	0.0402907	0.0540657	0.0610783	0.0177579	0.036733	0.0448974	0.0122589	0.0263545	0.0074397		0.0447567	0.0248001	0.0372899	0.0237442	0.0451031	0.0392903	0.0225298	0.0323775	0.0297486		0.00329428	0.019109	0.00725719	0.044261	0.0422301	0.0297207	0.0118603		0.012832	0.0332521	0.00918278	0.0473314	0.009948	0.00932181	0.0263327	0.0329523	0.032972	0.00382925	0.0121511	0.0277538	0.0533977	0.0124485	0.00932103	0.00595471	0.0912372
CL(73:7)	0.102646	0.123032	0.176153	0.113887	0.17744	0.232837	0.107628	0.259524	0.197062	0.0945511	0.173688	0.0344689	0.0390974	0.0899753	0.122329	0.14685	0.119027	0.135949	0.172605	0.0579274	0.110995	0.095666	0.034736	0.059343	0.0467921	0.046782	0.107808	0.150515	0.0914315	0.084031	0.0687152	0.055074	0.124424	0.0502874	0.15749	0.0635547	0.0484614	0.129644	0.138582	0.136107	0.0552687	0.0593699	0.210615	0.180459	0.0862472	0.0802692	0.0742651	0.323973	0.164329
CL(74:10)	0.376511	0.34278	0.23859	0.816072	1.14107	0.976039	0.709488	0.833669	1.01283	0.541187	0.79727	0.629077	0.550853	0.948205	1.43746	1.2378	1.60134	1.30003	1.85008	1.16628	1.30407	0.687876	0.649361	1.06705	1.62845	0.544112	0.64257	1.52073	0.468315	0.987873	1.54524	0.966291	0.836188	0.54964	1.19227	0.47842	0.916421	0.847238	1.11298	1.54186	1.0666	1.24838	2.43112	1.36561	0.861454	0.613553	0.28385	1.02238	0.568372
CL(74:8)	1.20601	1.81999	2.02603	1.65127	2.58563	3.63936	1.8767	3.03514	2.18936	1.47491	2.49988	0.64673	1.08367	1.99794	2.98851	1.71964	2.88704	2.39308	3.08152	0.798958	1.6183	2.78103	1.44466	1.70486	2.3218	3.68779	1.20671	2.40098	1.61052	2.27208	1.65932	1.16916	1.35751	1.56794	2.5608	1.13429	1.39042	2.08269	2.9359	1.32786	1.29003	1.56203	2.4854	2.30382	2.24606	1.13704	1.35515	4.31503	2.00471
CL(74:9)	3.59411	1.70647	3.06807	3.97857	3.0508	4.17776	2.39145	3.89593	3.15106	2.72361	3.18773	0.760344	1.86154	1.95732	2.32058	3.13842	2.95805	3.0179	4.26323	2.45253	1.34187	2.82095	2.59075	1.46654	2.57489	1.52263	3.65374	4.69948	1.91223	2.87991	2.09854	1.8721	3.54606	2.25114	2.18828	1.91794	1.66963	2.47967	3.71304	2.68573	2.55592	2.03669	3.75765	3.9641	4.24985	1.41462	1.51324	5.38864	3.52958
CL(76:11)	1.29303	0.895263	1.08346	1.21708	1.13108	1.81708	0.986326	1.50671	1.59191	0.799875	0.77159	0.439133	1.15336	0.792327	1.24018	1.67813	0.951198	1.50335	2.08606	1.00014	1.08582	1.24368	0.885142	0.663817	1.27211	0.737312	2.05847	1.08861	0.755014	1.36928	1.11715	0.791726	1.03224	0.954837	0.962031	0.857687	0.594365	1.35241	1.52954	1.07631	0.695308	0.686532	2.32441	1.47958	1.72573	0.667479	0.560665	2.45518	1.18913
CL(76:12)	0.46364	0.244788	0.44464	0.344465	0.527335	0.757378	0.297943	0.501748	0.491046	0.24706	0.243287	0.122753	0.276952	0.411129	0.583665	0.735823	0.611566	0.655025	0.775514	0.496432	0.626844	0.878884	0.409435	0.308394	0.599384	0.285344	0.86658	0.580414	0.357058	0.640639	0.440006	0.331339	0.335879	0.45479	0.326194	0.404293	0.189304	0.511281	0.659024	0.400739	0.245217	0.276097	0.945499	0.802725	0.680635	0.258875	0.214891	0.773733	0.525302
CL(76:13)	0.0638976	0.0659857	0.0355731	0.0721446	0.0645191	0.145585	0.0771905	0.135613	0.0271503	0.0454571	0.0142532	0.0473565	0.0586101	0.0607176	0.105921	0.103102	0.0745255	0.0927183	0.15328	0.0819709	0.0727516	0.106539	0.0863519	0.0381584	0.120303	0.0209571	0.11771	0.145855	0.0841549	0.0895991	0.0570684	0.0802321	0.0499801	0.0651347	0.0609589	0.0397083	0.0531339	0.0524833	0.0978595	0.0444772	0.0152278	0.0616621	0.120342	0.113085	0.106775	0.058422	0.00837719	0.0612095	0.0769542
CL(78:13)	0.00899472	0.0293866		0.0186266	0.00703983	0.0896143	0.00465811	0.0316025	0.0547608	0.0204415	0.0120916		0.0307707	0.024395	0.00730544	0.00415641	0.0108994	0.0187682	0.0501641	0.0245307	0.0125024	0.029654	0.0141143	0.00595955	0.0228826		0.074732	0.023274	0.0169093	0.0186284	0.0103462		0.0140737	0.0237078	0.00390874		0.010222	0.0368367	0.0146042	0.0052091	0.00544724	0.00811941	0.0772503	0.00405208	0.0191529	0.00418926		0.0124171	0.0034454
CL(78:14)	0.0354334	0.0263869		0.031802	0.0597521	0.0690084	0.0364274	0.0488706	0.0558122	0.0161095	0.026519	0.027739	0.0451897	0.02778	0.0646509	0.0571097	0.0620385	0.0614014	0.0863863	0.0356465	0.0795874	0.0597759	0.029633	0.00313596	0.0605263	0.0254922	0.0903157	0.0408942	0.0267914	0.0691616	0.0437402	0.0153603	0.00783029	0.0181184	0.0169238	0.0277167	0.0307248	0.0283854	0.0561734	0.0629092	0.0175184	0.0365206	0.0936927	0.0216144	0.0639545	0.0107458	0.00833723	0.0532666	0.055068
DG(24:0)	0.0786959	0.273801	0.158019	0.158129	0.154203	0.0904527	0.136558	0.100428	0.182498	0.0781693	0.15351	0.304254	0.19875	0.393381	0.470522	0.676942	0.295581	0.357704	0.317394	0.0924252	0.196548	0.084561	0.487715	0.218435	0.378675	0.162451	0.207862	0.382625	0.259353	0.159241	0.318812	0.442708	0.334098	1.89467	0.364783	0.217979	0.085117	0.258011	0.380351	0.148154	0.130089	0.579697	0.268556	0.162438	0.381043	0.107164	0.177203	0.468887	0.214052
DG(24:1)	0.0799883	0.406855	0.151652	0.293307	0.112366	0.0676318	0.058724	0.041137	0.0919751	0.0739258	0.0663103	0.224156	0.0364843	0.0627632	0.0782206	0.160141	0.0710346	0.0820566	0.0588197	0.0254915	0.0326837	0.0339906	0.0894211	0.0748146	0.068863	0.0417145	0.0646587	0.156247	0.0575117	0.0350063	0.0752349	0.0841648	0.106854	0.335807	0.0674565	0.0534804	0.0208997	0.0623242	0.109165	0.042775	0.0212702	0.0866133	0.0513196	0.043116	0.097843	0.0296222	0.0428069	0.0938841	0.0442442
DG(24:2)	0.0259072	0.170626	0.120433	0.0608098	0.0428535	0.0222127	0.0307715	0.00483732	0.0217053	0.0103195	0.0186013	0.0686362	0.00190983	0.0036128	0.00648905	0.00687889	0.00621489	0.0082502	0.00946739	0.010714	0.00140264	0.000687679	0.0345972	0.0159424	0.00275908	0.00331175	0.00307682	0.00344356	0.0044685	0.0107669	0.00247167	0.00248988	0.0063033	0.0226643	0.00240684	0.00770923	0.002014	0.00689128	0.00678563	0.00286618	0.00665998	0.00460868	0.00982101	0.00811275	0.0151444	0.00711729	0.00136949	0.0050485	0.00980991
DG(25:1)	0.027971	0.00576509	0.0443457	0.0363145	0.0214413	0.0151508	0.0113167	0.00873709	0.024406	0.012201	0.00605816	0.0119894	0.0127255	0.0161299	0.00784831	0.00794561	0.00587749	0.011858	0.00842683	0.00512471	0.00846928	0.00755065	0.00487842	0.0123658	0.0033538	0.00944034	0.00595664	0.00781072	0.00607401	0.0115071	0.00748006	0.00896528	0.00615269	0.0435242	0.00718302	0.00420229	0.00298214	0.0069258	0.0092199	0.0089552	0.00541106	0.019517	0.0183084	0.00836637	0.0076324	0.00563962	0.00609908	0.00636366	0.00474021
DG(25:2)	0.0113197	0.00866062	0.0239612	0.0118155	0.0116018	0.00832679	0.00874177	0.0065463	0.00964846	0.00452601	0.00587252	0.00514048	0.00225685	0.00515938	0.00541738	0.0126086	0.004862	0.00640102	0.0087487	0.00550642	0.00294881	0.00418905	0.0093106	0.0040911	0.00787224	0.00324997	0.00348501	0.00787752	0.00537713	0.0038615	0.00439974	0.00314208	0.00643701	0.00595329	0.00355066	0.0102045	0.00226313	0.00293681	0.00437115	0.00452275	0.00729299	0.00594924	0.00468045	0.00491005	0.00569703	0.00582834	0.00720251	0.0131964	0.00708023
DG(26:0)	0.283847	1.19738	0.372037	0.436196	0.582836	0.442019	0.717016	0.673842	1.0286	0.372743	0.486037	2.19127	1.52146	2.49966	2.28352	2.3013	1.47031	1.72656	1.75977	0.487793	0.988823	0.360787	2.86394	1.27453	3.201	1.03319	1.01832	2.44786	1.53524	1.1326	1.49746	1.78683	2.24575	12.2819	1.74913	0.860945	0.539256	1.1658	2.00135	0.504486	0.670971	5.62445	1.32181	0.817108	2.52463	0.847969	1.05573	1.8565	1.88506
DG(26:1)	0.160079	0.752031	0.279946	0.310062	0.225697	0.161465	0.206746	0.252295	0.375543	0.212482	0.23141	0.521621	0.447297	0.403671	0.939188	1.40837	0.581458	0.757909	0.517137	0.118384	0.332969	0.0647029	0.869211	0.389337	0.582249	0.278622	0.498813	0.952242	0.514292	0.322888	0.659512	0.669171	0.878361	4.80858	0.522511	0.311468	0.104829	0.513629	0.837213	0.195855	0.208538	0.955418	0.474771	0.316766	0.915005	0.169595	0.281676	0.848915	0.380865
DG(26:2)	0.0496131	0.300117	0.21848	0.123371	0.121895	0.0589732	0.0921512	0.0586361	0.10247	0.0756876	0.16884	0.139849	0.154445	0.20662	0.562206	0.396908	0.294657	0.351503	0.277159	0.030727	0.22266	0.0400706	0.545188	0.13483	0.252507	0.26798	0.185473	0.136861	0.220811	0.151239	0.351936	0.296336	0.234452	2.86922	0.242641	0.143403	0.033761	0.328666	0.407498	0.115611	0.0444729	0.544721	0.335614	0.134195	0.417965	0.0551161	0.0901859	0.407046	0.151333
DG(27:0)		0.0260851		0.0338072	0.0101531	0.0226301	0.0254753	0.0331243	0.0306415	0.0144535		0.103499	0.0146185	0.021008	0.0271831	0.00706541	0.0426741	0.0323225	0.0140055	0.0115977	0.0218781	0.00644143	0.0239892	0.0350803	0.0447006	0.00965202	0.0087202	0.0175054	0.0227693	0.0141719	0.0145982	0.0298809	0.016919	0.0262467	0.0155409	0.0408827	0.0276732	0.0189287		0.0221807	0.0480947	0.00794601	0.00785202	0.0226058	0.0394719	0.0126534	0.0291162	0.0276183	0.0326626
DG(27:1)	0.0761546	0.0396216	0.0265777	0.0571822	0.0803549	0.0500064	0.00309124	0.00384337	0.042182	0.0136004		0.046241	0.00480832	0.00393775	0.00379254		0.016257	0.00534468	0.00478091		0.00383144		0.014184	0.0148281	0.0143406	0.00212679	0.00364947	0.0239279	0.00694834	0.00649675	0.0077636	0.0208877	0.00559471	0.0594518	0.00352004	0.0049489	0.00132318		0.00924142	0.00348019	0.00651895	0.0167415	0.00392753	0.0299439	0.0177251	0.00752604	0.0069005	0.00523322	0.0246695
DG(27:2)	0.0786168	0.0412556	0.0912932	0.0577294	0.077064	0.0567817	0.0218766	0.0201025	0.0497148	0.0298351	0.0263346	0.020003	0.0182741	0.0222833	0.0222545	0.0306649	0.0208558	0.0217407	0.0195083	0.0153048	0.0110051	0.0113665	0.0405328	0.0258308	0.0252818	0.0136094	0.0189262	0.0303738	0.0142276	0.0298529	0.0252888	0.0181012	0.0201431	0.0428892	0.0132728	0.021995	0.0112185	0.0112633	0.0154597	0.00897006	0.0217771	0.0298653	0.0358434	0.0233043	0.0282863	0.00733088	0.00960041	0.0321558	0.0163461
DG(28:1)	0.160598	0.745009	0.200517	0.332729	0.317177	0.342114	0.235192	0.531935	0.649881	0.473623	0.205866	1.23176	0.534888	0.425671	0.895381	0.947168	0.604282	0.633323	0.575466	0.167574	0.416067	0.061263	1.08308	0.708327	1.22481	0.289395	0.290179	1.09644	0.72783	0.375852	0.65112	0.713276	0.808804	3.63149	0.465931	0.337089	0.203744	0.390156	0.756743	0.143917	0.419165	2.35358	0.57102	0.291118	1.14455	0.368353	0.582584	0.631747	0.535646
DG(28:2)	0.225884	1.1507	0.30836	0.454667	0.296756	0.334968	0.23904	0.516122	0.519303	0.438252	0.256023	0.767931	1.10328	1.00726	1.48263	0.655514	0.718721	0.855866	1.08389	0.127482	0.462022	0.0917224	1.94943	0.666624	1.44773	0.881617	0.460528	0.845557	0.980485	0.752907	0.767116	0.713537	1.48116	10.8029	0.810538	0.338144	0.313272	0.659022	1.14824	0.133995	0.235207	4.1626	0.802859	0.428324	1.58725	0.323541	0.443699	1.05329	1.1967
DG(28:3)	0.12535	0.0565772	0.14765	0.136546	0.116943	0.14249	0.0683888	0.144625	0.224538	0.111977	0.0960131	0.0402137	0.0730136	0.0412874	0.0705214	0.0894051	0.0767838	0.08938	0.0804383	0.0642862	0.0441362	0.0698496	0.055085	0.0821729	0.0540549	0.0360476	0.0587665	0.0724625	0.0553622	0.0857048	0.0833022	0.0563028	0.0721184	0.0933471	0.0758787	0.0370424	0.0281569	0.0496068	0.0466732	0.0920174	0.0713517	0.0750365	0.0955017	0.0572673	0.092456	0.0566784	0.0478017	0.0523743	0.0683102
DG(28:4)	0.0211724	0.0333704	0.0345409	0.0136097	0.00781149	0.00884906	0.023724	0.011896	0.0299762	0.0115329	0.0201322	0.01232	0.0712138	0.029108	0.153148	0.191516	0.111211	0.225654	0.0934076	0.00455179	0.118506	0.00501729	0.317243	0.0136728	0.153223	0.0135876	0.157505	0.0239633	0.0466634	0.0429446	0.198097	0.0889727	0.054875	0.42054	0.133726	0.100733	0.00742673	0.266442	0.172454	0.00897606	0.0676327	0.0344411	0.268919	0.125445	0.0753018	0.00670293	0.0544369	0.0799677	0.131531
DG(29:0)	0.0201495	0.141111	0.0451629	0.080487	0.119802	0.102752	0.102695	0.1462	0.151802	0.0580836	0.0790069	0.565007	0.0487692	0.036297	0.0955344	0.0839334	0.12166	0.0420851	0.138579	0.0661559	0.0640626	0.0239921	0.0406047	0.139072	0.0810026	0.0381877	0.041605	0.074614	0.0806154	0.0544042	0.0910695	0.121739	0.0942545	0.0382482	0.0891897	0.0683586	0.0330592	0.0281019	0.041769	0.0370679	0.0969845	0.0436521	0.0597508	0.0587712	0.0862858	0.0597088	0.121796	0.135203	0.112089
DG(29:2)	0.0520879	0.101544	0.0578201	0.0568669	0.0560561	0.0391984	0.0418441	0.051772	0.0596623	0.0286082	0.0266947	0.108145	0.0142554	0.00653421	0.0310537	0.0224285	0.0333215	0.0210772	0.0457995	0.019215	0.0215656	0.0177188	0.0233444	0.0398091	0.051065	0.0400811	0.0166822	0.0301445	0.0165237	0.0275222	0.0341074	0.0225525	0.0181129	0.0583704	0.0242931	0.0186426	0.0126656	0.0133563	0.0231516	0.0147954	0.00381104	0.0433369	0.0351784	0.0211654	0.0452685	0.017586	0.0248153	0.0458558	0.0279457
DG(29:4)	0.02241	0.0054973	0.0184369	0.0243417	0.00846985	0.00989063	0.00723641	0.00519303	0.0111689	0.0111216	0.00843471	0.00421324	0.00451765	0.00751263	0.00881872	0.00837776	0.0113564	0.00570658	0.0077914	0.00481549	0.0070677	0.00279967	0.0189819	0.00320817	0.0147664	0.00560394	0.0129046	0.0072519	0.0107452	0.0157326	0.00843834	0.00856284	0.0107379	0.0144472	0.0055196	0.015609	0.0037308	0.00962177	0.0123095	0.00612963	0.00639936	0.00831628	0.0127868	0.0164633	0.0062609	0.00355037	0.00467424	0.00362971	0.00860044
DG(30:0)	2.17476	13.0419	4.19349	6.03937	9.39785	10.6725	9.11465	10.6432	9.09464	7.73121	5.71765	20.7625	2.2891	1.55773	4.60009	5.797	4.60067	3.35141	4.8166	2.27445	2.05095	1.76658	3.41834	4.26102	3.62973	1.88833	3.62954	5.80063	2.10501	2.36421	4.99852	3.17518	4.98396	2.81615	3.12917	3.70511	0.855304	2.359	3.49685	1.75779	3.46242	2.40637	3.77037	3.68605	5.95562	2.46568	3.24998	6.2819	5.13337
DG(30:1)	1.0944	6.03901	1.84878	2.85018	3.57518	2.69214	2.2862	4.72096	4.62058	4.06334	2.28391	9.31528	0.689082	0.446869	1.49633	2.04852	2.78216	1.14429	1.62421	1.00917	0.581084	0.620716	1.10272	2.33016	1.17193	0.799535	1.09071	2.86026	0.840647	0.644895	2.04581	1.32153	1.76407	0.864503	1.04081	1.49841	0.396705	0.732025	1.5754	0.767947	1.64623	0.765972	1.20449	1.15472	2.3162	1.21611	1.25022	2.08664	1.73163
DG(30:2)	0.41705	3.19333	0.934936	1.01832	1.37102	0.919161	1.16729	1.85589	2.24177	1.25019	0.975281	3.02902	0.302446	0.235559	0.778206	0.393696	0.948963	0.444651	0.804061	0.353151	0.204581	0.206505	0.783968	0.965224	0.513394	0.675649	0.231872	0.659824	0.38703	0.369189	0.875384	0.486628	0.761433	0.575303	0.47973	0.561864	0.212165	0.387302	0.726049	0.211418	0.549088	0.418821	0.525104	0.38837	1.30748	0.423601	0.403383	0.882645	0.713478
DG(30:3)	0.452201	1.50331	1.01302	0.677304	1.18566	0.893056	0.629015	1.22206	1.41238	0.745932	0.663871	1.0596	0.289824	0.207846	0.427906	0.327156	0.483526	0.333622	0.387774	0.190354	0.106677	0.124185	0.500372	0.506074	0.345916	0.460495	0.199769	0.285662	0.304238	0.247671	0.444125	0.259552	0.613749	0.601147	0.300002	0.293927	0.0807769	0.199677	0.393404	0.125567	0.277448	0.333779	0.193662	0.251264	0.699066	0.264206	0.201313	0.352341	0.528106
DG(30:4)	0.0533629	0.0588209	0.116054	0.0621501	0.0995255	0.0928969	0.0562064	0.092896	0.121368	0.0484513	0.0611107	0.0493583	0.157463	0.100752	0.149373	0.157178	0.165519	0.263898	0.234619	0.0306622	0.110469	0.0118267	0.392399	0.0720068	0.295007	0.0616016	0.199762	0.105104	0.138849	0.12816	0.191507	0.135817	0.209167	0.860769	0.249508	0.101538	0.0264627	0.239534	0.185834	0.0160813	0.0831246	0.250876	0.204436	0.158221	0.319422	0.0652535	0.0923159	0.15831	0.19611
DG(31:0)	0.390207	1.28731	0.755248	0.644917	0.972287	1.08377	0.995094	1.30194	1.27839	0.785629	1.06609	2.2058	0.458103	0.289141	0.691632	0.760603	0.619697	0.652103	1.02681	0.454462	0.384551	0.336233	0.595047	0.520873	0.4874	0.232667	0.612796	0.800536	0.380157	0.504232	0.683525	0.583933	0.83455	0.587329	0.51945	0.600417	0.130431	0.425117	0.531409	0.416749	0.537351	0.46898	0.788286	0.84223	0.749171	0.432363	0.638215	1.34219	1.03257
DG(31:1)	0.175647	0.61369	0.417731	0.416308	0.547673	0.435742	0.310393	0.678399	0.577762	0.511009	0.358748	1.10651	0.105367	0.0842809	0.201786	0.329462	0.425147	0.254761	0.358925	0.223103	0.156542	0.0856807	0.207476	0.32864	0.20405	0.091389	0.247233	0.413658	0.146834	0.159507	0.280253	0.255798	0.337717	0.188255	0.156385	0.175758	0.0493113	0.136447	0.25626	0.123209	0.226681	0.13475	0.257427	0.302893	0.347423	0.142693	0.288808	0.421538	0.332259
DG(31:2)	0.0194531	0.085579	0.0368565	0.03803	0.0684352	0.0520258	0.0138563	0.0610013	0.138965	0.0611139	0.0320173	0.140077		0.0046705	0.020551	0.0250569	0.0838643	0.0307645	0.0189532	0.0211929	0.0211516			0.0411235	0.0249195	0.0148938	0.00813119	0.0130439	0.027129	0.0088819	0.0451052	0.0216875	0.0230862	0.0278665	0.0141011	0.0132134		0.015412	0.01852	0.00776789	0.0106034		0.0374062	0.00918552	0.035419	0.0164506	0.0194987	0.047489	0.0577659
DG(32:0)	17.8817	31.5613	23.3385	24.9067	34.6314	49.0081	27.1153	35.2423	30.1338	19.3003	38.4575	26.7338	13.3709	4.94041	15.7523	21.3394	12.4171	16.789	17.9738	5.57559	6.23744	5.78052	16.7043	8.79051	11.1181	5.7562	21.9547	15.4629	6.55279	11.1416	15.7585	6.88177	22.3652	19.0185	16.449	16.1594	1.97608	13.3885	12.5741	6.63428	8.49091	7.97627	13.1399	18.4294	24.017	8.24464	7.5303	25.4929	21.4763
DG(32:1)	19.3511	63.1486	25.2495	38.1887	36.1229	39.3368	26.168	51.9603	44.4507	45.9493	35.567	53.4304	9.93997	4.57974	15.3146	26.8297	16.5655	15.9015	19.5369	9.66722	6.47584	6.68045	14.8419	15.5164	9.5874	5.9449	21.4943	29.3907	8.24777	8.66393	16.9059	9.40699	26.6649	11.804	13.6341	16.2705	2.28982	11.4104	16.5952	7.30521	13.5285	7.48921	12.8199	16.8256	25.9318	10.2323	11.0601	26.7699	21.4919
DG(32:2)	5.3463	19.7726	10.1651	12.2586	15.1944	14.5543	9.44939	20.7527	16.212	15.1162	10.9919	20.5367	3.23736	1.71434	6.03799	6.02679	6.04557	4.19545	7.50618	3.24091	2.21046	2.20381	4.81749	5.94866	3.73482	4.63121	4.74104	7.52923	3.13812	3.11036	5.64453	3.69389	8.19136	4.30973	3.62257	3.6339	0.993202	3.08636	5.9687	2.11456	4.54015	3.30116	5.54931	4.4882	9.98678	3.33373	3.70137	8.22686	7.6792
DG(32:3)	0.768902	1.49289	1.25943	1.3607	1.94746	1.8079	1.00824	1.82318	1.57203	1.58201	1.19939	1.49805	0.345347	0.24248	0.70843	0.585281	0.795244	0.565327	0.658176	0.424797	0.146477	0.312605	0.541549	0.681101	0.672678	0.685855	0.399521	0.618751	0.478367	0.525273	0.60173	0.499789	0.966546	0.634049	0.346753	0.280484	0.0882342	0.308361	0.574816	0.262159	0.556853	0.437908	0.524595	0.436412	1.20325	0.511628	0.51607	0.754484	0.880191
DG(32:4)	0.158655	0.187316	0.280341	0.165061	0.266679	0.361909	0.21486	0.279034	0.334942	0.18413	0.175249	0.114299	0.0650068	0.0309276	0.159816	0.0607286	0.15177	0.0816825	0.142666	0.0362118	0.0548388	0.039744	0.203837	0.0785084	0.186774	0.137621	0.0450898	0.0443636	0.0659755	0.114408	0.114719	0.0801977	0.112159	0.212008	0.0805833	0.0529722	0.0271224	0.119938	0.108655		0.0577079	0.085646	0.0930851	0.0629087	0.253193	0.0568318	0.0408577	0.102983	0.154621
DG(32:5)	0.0937732	0.0612625	0.156913	0.128935	0.0954378	0.122212	0.0868662	0.121921	0.18395	0.0526456	0.0925969	0.0302978	0.113518	0.1127	0.102478	0.176499	0.154957	0.112108	0.14946	0.016272	0.0292337	0.0117444	0.164436	0.042403	0.157106	0.0536894	0.0457736	0.09367	0.113502	0.10861	0.100469	0.0906482	0.148967	0.409743	0.0972036	0.055475	0.0210994	0.0592004	0.0829273	0.0170854	0.0426235	0.210761	0.111969	0.0945184	0.200592	0.0596911	0.0566373	0.112618	0.107817
DG(33:0)	0.381842	1.65634	1.75649	1.6581	1.98631	2.62638	1.80699	2.21638	1.95144	0.966155	2.5347	1.54781	0.888681	0.146703	1.2857	0.688401	1.09895	1.52428	1.42782	0.598457	0.621274	0.570666	1.25824	0.78668	0.994444	0.412913	0.511599	0.431794	0.738776	0.293036	1.24863	0.880791	1.66547	1.32983	1.13259	1.13489	0.167062	1.1716	1.02713	0.174661	0.862417	0.902706	0.336262	1.80678	1.58135	0.724065	1.06819	2.47106	1.53698
DG(33:1)	1.55015	3.5514	2.2914	2.63449	3.0862	2.59278	1.98791	4.00489	3.63777	3.02313	3.41822	3.67002	1.12887	0.554723	1.99141	2.59033	1.78556	2.13007	2.57248	1.23215	0.927569	0.874173	1.71636	1.56004	1.26048	0.519382	1.91485	2.42407	1.22032	1.28501	2.12798	1.3	2.77191	1.43674	1.37183	1.68879	0.216435	1.52253	1.7669	0.918898	1.5628	1.23693	1.93174	2.18692	2.69266	1.02199	1.60854	3.94577	2.9388
DG(33:2)	0.548727	2.4626	1.63906	1.10214	1.70639	1.50604	1.47842	2.3266	1.96705	1.37788	1.71576	2.92042	0.673867	0.319425	0.947013	0.83436	1.02132	0.898005	1.43774	0.578933	0.489362	0.403232	0.849066	0.829504	0.665194	0.488815	0.890278	0.86976	0.601141	0.686259	0.928132	0.643068	1.29843	0.887041	0.564045	0.746561	0.131848	0.544177	0.788317	0.458424	0.646483	0.736464	1.03614	0.974064	1.38509	0.587474	0.804028	1.68509	1.51961
DG(33:3)	0.0873241	0.127398	0.180282	0.0386392	0.216812	0.0635053	0.0494106	0.164392	0.171308	0.0382471	0.0847163	0.207176	0.0121362	0.0121742	0.0938521	0.0707324	0.571541	0.0635369	0.145541	0.0328834	0.0508896	0.0275492	0.0354582	0.0766627	0.0638091	0.0311975	0.0332647	0.0320845	0.0178962	0.0368037	0.0373341	0.0291242	0.11542	0.072811	0.0181325	0.0725357	0.00374555	0.042669	0.0304775	0.0197057	0.0736646	0.0212999	0.0491583	0.127665	0.122817	0.0152608	0.0405874	0.0612993	0.165824
DG(34:0)	15.2429	16.2133	13.4549	15.0967	15.4149	25.7663	14.0825	17.8368	16.9787	7.94805	27.0966	6.48159	7.85393	4.34097	10.6136	14.348	10.6088	14.5432	10.9006	4.37275	5.00928	4.46719	13.4299	5.38691	8.50765	4.08763	12.5534	8.36689	5.80176	9.20344	10.3702	6.45346	13.8719	13.8645	13.8517	11.1422	1.84534	13.1925	7.85907	4.34129	6.46971	7.42573	9.41616	13.4422	14.7253	5.46785	6.00845	16.3262	16.8504
DG(34:1)	126.768	182.921	122.916	164.786	178.633	201.811	160.788	162.664	157.262	131.128	204.904	146.512	84.1869	23.9407	97.9974	133.112	84.601	124.154	110.558	37.9711	39.7527	41.2482	103.668	61.0441	54.0345	32.4983	128.592	94.8673	46.9348	67.3033	107.957	34.88	148.652	109.899	87.8809	118.599	11.3064	87.9848	85.0099	40.902	54.6759	47.2196	75.124	110.332	175.718	55.3599	43.6981	144.4	120.63
DG(34:2)	65.1082	175.751	97.3315	99.9327	112.965	133.968	114.253	134.911	102.915	96.1421	136.833	129.444	53.9205	16.0644	54.1301	57.8334	42.1576	53.0014	63.0772	22.8728	21.427	19.6963	52.6473	39.136	30.418	36.2642	68.524	55.9912	25.1762	40.4173	58.1689	17.9725	81.9068	72.8727	41.9989	57.3812	7.33715	38.1638	47.2815	21.7965	28.0792	26.1083	46.6565	52.5764	96.1705	30.4083	23.6733	77.1947	71.3363
DG(34:3)	7.17619	28.225	16.05	16.71	21.8803	23.1549	14.1601	26.0539	14.2944	18.1933	18.2756	24.7615	6.49963	2.51775	7.99887	9.05322	7.32891	6.7178	8.14757	3.70481	3.34981	2.61126	5.28592	7.73095	5.3153	5.97135	9.87974	9.02062	4.27047	5.23393	7.922	3.43888	12.3029	7.7184	4.96523	5.20173	1.29919	3.91759	7.00224	3.15955	4.84867	3.88633	5.6846	5.78405	14.8361	5.37448	4.39427	9.18344	9.00035
DG(34:4)	0.770268	0.851713	1.03593	1.41181	0.988071	1.26388	0.607129	1.4962	1.57545	0.734449	0.933213	0.65773	0.58177	0.197597	0.848399	0.713783	0.943262	0.79666	0.967345	0.293325	0.45008	0.236189	0.823353	0.546278	0.742134	0.361737	0.528437	0.59471	0.531202	0.455033	0.931398	0.48348	1.03101	0.803335	0.560769	0.499992	0.149203	0.501108	0.840273	0.16919	0.561279	0.438859	0.906205	0.850806	1.37746	0.482124	0.365984	1.34791	1.18398
DG(34:5)	0.0910878	0.0706284	0.209197	0.173418	0.218422	0.160842	0.0740013	0.221354	0.23726	0.0564492	0.0827176	0.053751	0.0489636	0.0272455	0.0450595	0.102332	0.149984	0.129314	0.0979921	0.024928	0.0349533		0.0739257	0.0399902	0.0707807	0.0873163	0.0531926	0.0638119	0.0607739	0.0707505	0.0888666	0.0372902	0.137864	0.0657049	0.0628253	0.0377716	0.00269725	0.0322892	0.0507936		0.0891261	0.0418991	0.0667652	0.12083	0.180321	0.062778	0.036111	0.0855521	0.107209
DG(34:6)	0.0357868	0.0113576	0.114976	0.0201993	0.0706465	0.0388648	0.00878752	0.0521332	0.137949		0.00966842	0.0238137	0.00748754	0.0138413	0.0634485	0.0966092	0.387162	0.0825996	0.0748815	0.00899349	0.0224861	0.0382106	0.00979549	0.0396528	0.0691415	0.0437354		0.0428772	0.0189699	0.0229902	0.0354936	0.0309428	0.0482002	0.0180688	0.0247767	0.0327277	0.00305526	0.0309003	0.0326261		0.00584008		0.0751978	0.0352251	0.0631888	0.0228776	0.00984921	0.107098	0.107732
DG(35:0)	0.562978	0.265077	0.516149	0.596695	0.345922	0.810702	0.187991	0.0596441	0.605422	0.314841	0.906861	0.213099	0.278225	0.192731	0.391006	0.526789	0.0594924	0.416626	0.508865	0.245393	0.218562	0.169272	0.211862	0.221786	0.308981	0.0980049	0.51284	0.325998	0.278558	0.375444	0.398905	0.304498	0.545503	0.222695	0.183745	0.395498	0.0712627	0.350058	0.0347419	0.191571	0.174556	0.193327	0.195538	0.323291	0.535197	0.219893	0.179775	0.41689	0.385475
DG(35:1)	4.49188	4.47411	5.30325	3.30246	5.671	3.33577	4.71161	5.31852	5.6028	2.63369	7.57357	3.56539	1.46536	0.554115	1.89641	2.31248	1.67949	5.04182	4.89109	1.19852	0.934075	0.820626	3.63127	1.1367	1.10128	0.416241	1.77929	1.527	1.35909	1.5961	2.13982	1.09619	4.80988	3.6201	2.98491	3.74479	0.179983	3.42069	1.67588	0.957617	1.23382	1.52046	3.59838	4.49718	5.51792	1.12719	1.55844	4.61084	5.16065
DG(35:2)	2.68275	6.22634	4.84754	3.27989	4.44113	4.04399	3.37323	4.74025	5.05983	3.06036	6.83537	4.28578	1.8067	0.586025	2.06985	2.19307	1.74579	2.58262	3.04794	1.13196	0.875633	1.12136	2.17415	1.25353	1.59747	0.712736	2.33512	1.575	1.19608	2.12736	2.0607	0.925349	3.49112	2.42974	1.75238	2.20447	0.324137	1.91118	1.85774	0.999305	1.1938	1.27107	2.81184	2.61435	3.53818	1.21582	1.24473	4.50775	3.56631
DG(35:3)	0.598344	1.53295	1.43101	0.837997	1.4551	1.50228	0.905979	1.47317	1.07925	0.904001	1.45466	1.16238	0.573329	0.283211	0.747047	0.635566	0.896414	1.01498	0.951909	0.511453	0.505002	0.420984	0.523189	0.535765	0.580544	0.527685	0.61021	0.72148	0.466344	0.544147	0.732464	0.498191	0.898994	0.738745	0.390551	0.493282	0.246736	0.421073	0.601524	0.603154	0.515358	0.540857	0.796074	0.630426	1.09256	0.463388	0.554955	1.13365	1.0482
DG(35:4)	0.062646	0.0827643	0.14672	0.0941755	0.168055	0.127432	0.0928428	0.171086	0.258514	0.0665098	0.138942	0.0974844	0.0925898	0.0305248	0.133569	0.127887	0.131429	0.196841	0.180715	0.0461741	0.110423	0.0340813	0.120263	0.067693	0.127917	0.0442023	0.126268	0.0500519	0.0969414	0.101469	0.1104	0.100377	0.146718	0.118906	0.0606668	0.0644941	0.0143643	0.0845502	0.102158	0.0478983	0.0866698	0.0614849	0.1598	0.211394	0.18487	0.0922354	0.0926008	0.247905	0.263867
DG(36:0)	2.19849	1.52889	1.62123	1.83597	1.29898	2.59887	1.70292	1.36335	1.78094	0.825205	2.43024	0.959806	2.21175	2.0754	1.56856	3.35211	2.19218	6.08454	1.90385	1.59448	1.8094	0.973071	4.62263	0.959459	2.44414	0.781256	10.8873	1.10724	1.5582	3.0485	2.56963	2.09447	6.21238	5.6485	3.31654	3.27785	0.3623	5.77659	1.35805	0.58217	4.11984	1.43977	2.44204	4.31687	3.75788	1.58546	1.81363	2.94756	9.85349
DG(36:1)	56.8791	41.53	41.0042	43.996	39.195	52.4943	37.6603	38.0066	44.4091	25.6019	75.9876	21.2457	22.2649	11.0458	33.5924	35.8544	40.1144	47.2336	41.6978	13.9409	14.2593	14.9996	45.203	16.4076	19.0684	10.5284	25.2421	19.8288	18.3943	29.9859	35.9168	13.7581	39.4929	38.1496	40.6707	34.0306	5.39009	45.8431	29.7863	10.915	20.1403	25.1563	32.3455	41.2479	56.3348	15.702	17.1683	44.9123	51.1708
DG(36:2)	225.399	214.868	196.893	242.507	237.04	237.464	165.806	197.657	223.748	167.992	315.718	121.726	135.79	43.612	141.604	156.092	139.034	216.301	170.354	67.386	55.8847	68.7159	179.827	89.6065	65.461	63.8831	152.466	98.1918	89.1338	111.936	158.781	40.957	222.956	162.324	137.509	164.777	18.4833	162.07	142.18	59.8469	84.7952	84.5022	125.229	167.4	282.184	77.4931	61.0651	194.993	177.637
DG(36:3)	97.0142	176.238	149.357	108.632	173.612	175.511	125.414	155.32	143.484	83.403	213.694	97.9331	99.1491	30.1857	86.6457	65.9052	72.3412	103.708	102.325	33.1448	30.6061	34.456	95.0875	53.6736	37.7115	66.5741	80.5014	39.2789	48.5788	66.4265	87.4846	23.6265	128.894	100.991	65.4708	80.2747	11.9823	67.5389	78.7415	32.2753	38.4791	51.7727	79.2589	70.078	163.149	41.576	27.8601	115.913	108.783
DG(36:4)	30.1817	74.6836	68.4915	38.2826	60.2313	62.8477	49.8339	74.8634	58.5578	27.2661	68.5128	40.8067	42.2374	14.5854	28.6753	17.2232	21.1506	35.7347	42.6067	12.0528	14.2109	10.4591	36.8142	21.881	13.2255	41.1342	30.4627	16.1494	18.2202	22.6448	32.0413	7.65208	38.9059	47.8226	18.4119	28.488	4.37546	23.7468	29.9464	11.4536	15.4174	22.6082	34.7736	32.4033	50.341	17.3351	8.6282	33.2365	49.5655
DG(36:5)	1.94969	5.52288	4.38409	3.62978	5.26947	5.38116	3.44086	6.11508	4.38776	2.44488	4.82278	4.32155	2.31867	1.1717	3.4111	3.53931	2.18142	3.23948	2.82349	1.05702	1.33959	0.687935	2.07476	2.22553	2.32246	1.53583	2.61684	2.09398	1.58388	2.22114	2.62338	1.26127	3.94153	2.24603	2.03398	1.17998	0.511931	1.49425	2.56225	0.848406	1.61293	1.53933	2.71386	2.86623	5.74868	1.72221	1.32293	3.67712	3.04801
DG(36:6)	0.38034	0.0875511	0.764799	0.35241	0.704449	0.489088	0.161759	0.375507	0.791704	0.270386	0.284493	0.191689	0.140992	0.207857	0.468621	0.834499	1.74516	0.68175	0.638186	0.231508	0.338825	0.249531	0.249042	0.250622	0.407464	0.310297	0.162982	0.39087	0.236111	0.405167	0.493576	0.203001	0.430145	0.376518	0.332123	0.314114	0.0259682	0.222038	0.324954	0.114446	0.251198	0.133437	0.687496	0.628884	0.688064	0.201367	0.29065	0.730375	1.00448
DG(37:0)	0.116669	0.00328	0.028353	0.0456999	0.0482128	0.098401	0.0316819	0.0658049	0.0346068	0.0451017	0.0445836	0.016486	0.0489434	0.0359039	0.0367777	0.0405811	0.0455786	0.0549784	0.0683826	0.0407396	0.0662701	0.0222783	0.151274	0.0221073	0.0295473	0.0306449	0.0638149	0.0288504	0.031472	0.0591009	0.0342697	0.0230892	0.0660517	0.174508	0.0358945	0.0213111	0.0132272	0.199896	0.0566081	0.0267892	0.0551224	0.0441853	0.0539711	0.057029	0.0552908	0.0191822	0.0375179	0.0139791	0.0869538
DG(37:2)	1.73374	1.38096	1.54327	1.47751	1.32731	1.11678	0.863682	1.14297	1.88242	1.25264	2.29519	0.93503	0.533889	0.260492	0.655311	0.675711	0.813763	1.34905	1.16241	0.563656	0.266158	0.286029	0.704287	0.371496	0.320202	0.18992	0.542863	0.48789	0.66691	0.799138	0.596029	0.389506	1.05323	0.760093	0.747321	0.742906	0.0753291	0.879175	0.626388	0.331279	0.458938	0.499129	0.890918	1.02493	0.9411	0.346674	0.469403	1.81872	1.37915
DG(37:3)	0.938527	1.02942	1.45801	0.906923	1.21906	0.898503	0.800726	1.02597	1.55631	0.751975	1.58878	0.602501	0.480476	0.258026	0.576786	0.503553	0.581549	0.938182	0.983498	0.367554	0.254861	0.205379	0.486785	0.298716	0.307533	0.253857	0.444592	0.347807	0.49735	0.649534	0.513303	0.2869	0.8053	0.694412	0.505823	0.546447	0.0631766	0.529661	0.472082	0.293845	0.334301	0.413854	0.688571	0.690677	0.907964	0.310903	0.363656	1.3488	1.16761
DG(37:4)	0.386583	0.312326	0.786415	0.535564	0.426619	0.424636	0.267627	0.531894	0.947149	0.148416	0.622522	0.174156	0.349635	0.185719	0.359162	0.295131	0.238578	0.47696	0.672596	0.275164	0.275766	0.177801	0.570674	0.154355	0.311869	0.108072	0.639764	0.236545	0.263338	0.334625	0.260285	0.189498	0.62353	0.610089	0.335091	0.510094	0.047573	0.469462	0.300262	0.22376	0.279312	0.164615	0.467616	0.712573	0.64175	0.241221	0.288364	0.715048	0.979859
DG(37:5)	0.142881	0.0900247	0.247253	0.111303	0.166378	0.118773	0.069691	0.170525	0.237502	0.0586522	0.155892	0.0459317	0.0797774	0.0526499	0.136485	0.190944	0.209946	0.265801	0.258658	0.0601604	0.0613592	0.0381264	0.0990506	0.0563987	0.084062	0.0328483	0.106271	0.0858254	0.0848248	0.0800284	0.110914	0.0636948	0.123778	0.0799012	0.0843427	0.0744688	0.00544938	0.0690829	0.100037	0.0531598	0.0830441	0.0723014	0.158913	0.192158	0.19315	0.0662016	0.086138	0.307734	0.267288
DG(37:6)	0.0210938	0.0158385	0.131632	0.0149996	0.102096	0.0598346	0.0172352	0.0411594	0.100035	0.012591	0.038845	0.027534	0.0359455	0.0394607	0.0988071	0.113302	0.291518	0.161692	0.168015	0.0388196	0.0850048	0.0422886	0.03575	0.0458159	0.0655901	0.0280861	0.032457	0.0400472	0.0380468	0.0710331	0.0888163	0.0359189	0.0673583	0.0446351	0.0560012	0.0522529	0.00431025	0.030119	0.0459067	0.0301157	0.0355055	0.0182438	0.162674	0.169846	0.136169	0.0263237	0.0832924	0.172306	0.216757
DG(38:0)	0.112194	0.0734608	0.0827753	0.126163	0.0857651	0.173244	0.184489	0.0774051	0.0993295	0.0729713	0.12079	0.0825964	0.156816	0.114819	0.126828	0.112554	0.18234	0.173342	0.168998	0.104728	0.0968917	0.0599993	0.127996	0.0970948	0.114839	0.101433	0.138572	0.0953879	0.0903292	0.160648	0.161865	0.134841	0.0830596	0.164301	0.206011	0.0978965	0.0534151	0.124136	0.173765	0.119982	0.117474	0.34242	0.22482	0.138482	0.164035	0.0781587	0.123003	0.191624	0.164268
DG(38:1)	1.07291	1.17304	0.521598	1.03487	0.447985	0.902778	0.916633	0.487237	0.689999	0.476941	0.849691	1.77052	0.518938	0.292541	0.419131	0.488143	1.06443	0.662283	0.808947	0.326574	0.198829	0.199892	0.550316	0.274065	0.25623	0.205228	0.369514	0.33632	0.333674	0.646395	0.467976	0.216448	0.48641	0.56761	0.677763	0.588498	0.0985488	0.575549	0.598509	0.172143	0.265806	0.71297	0.705777	0.699948	0.825908	0.177153	0.289127	0.671569	0.735956
DG(38:2)	6.06064	4.63085	3.20471	6.15156	3.35793	4.26378	3.31142	2.73925	3.83335	3.81366	5.2537	4.68981	2.31792	1.19513	2.54615	2.70628	4.32424	4.47761	3.4416	1.77695	1.01748	1.38847	2.65763	1.56458	1.20377	1.4758	2.07297	2.15218	2.09206	3.09653	2.60319	0.883634	2.9632	3.08228	3.43509	3.76796	0.519192	2.83647	2.91316	1.0285	1.51527	2.02971	3.03624	3.03897	4.31889	1.11584	1.4285	3.09453	3.29243
DG(38:3)	8.50775	6.93413	6.88751	8.60748	6.3708	6.74735	5.08913	5.21673	9.47359	4.59335	10.1698	4.20252	6.48504	2.50132	4.18091	5.04594	5.4127	7.08803	7.09007	4.65096	2.49528	3.09559	6.59679	2.9073	3.04762	4.35087	8.43925	3.99368	4.24134	6.14094	4.64402	2.80615	6.49332	8.17661	6.27899	7.38013	1.6213	5.88275	5.63207	2.80238	4.18546	4.31376	5.65703	7.21651	7.12504	2.49019	3.13952	7.84803	8.51652
DG(38:4)	52.3958	22.5226	26.9715	37.8529	21.4692	36.8505	29.8737	31.727	73.387	16.5356	50.4993	5.78777	69.7964	25.8199	38.5255	52.7039	39.8967	73.4332	52.7654	45.983	33.71	40.5554	66.1799	30.9074	36.1572	31.5885	74.8436	36.6933	40.9567	45.9405	44.194	23.6217	62.6225	83.1814	50.2644	78.0161	13.6536	72.4077	60.9261	33.4706	41.6516	40.2944	47.5521	88.5823	69.8562	29.4593	32.4582	62.8831	96.2874
DG(38:5)	24.0501	12.8457	28.3561	23.0032	20.8955	20.8604	14.6252	17.7414	30.7906	10.7401	24.892	5.86159	18.6669	6.69664	13.5456	18.7373	15.0314	27.1035	22.2489	7.66403	7.61099	5.31227	20.8899	7.39254	10.1392	8.27809	17.9941	9.49946	10.0712	12.9993	17.4726	5.593	20.4091	18.6669	16.4465	17.0315	2.19449	16.6189	16.7825	6.17057	9.5166	7.50501	17.9644	21.8806	31.4783	9.06867	5.68702	27.5674	27.6428
DG(38:6)	7.22727	6.38704	16.0863	7.97561	8.34222	8.7097	7.36055	9.75227	10.7008	3.56484	9.40473	2.61544	8.22491	3.16864	6.83738	5.71312	16.8304	10.6204	8.81042	2.4036	3.80284	2.0859	11.8741	3.30454	6.24868	5.84146	6.22414	2.75918	4.25799	5.35861	7.44209	0.556109	6.93466	9.66372	6.48501	5.82798	1.26891	7.36096	6.86303	1.85177	4.17642	3.35883	8.53111	9.79862	15.2191	4.25696	2.24714	9.38912	11.6116
DG(38:7)	0.672251	0.417724	1.41182	0.792905	1.36314	0.954229	0.378214	0.783051	0.859784	0.480526	0.65947	0.310821	0.618172	0.373757	0.724578	1.27205	1.62066	1.08902	0.901457	0.353488	0.485106	0.28405	0.483329	0.384369	0.606741	0.491078	0.547373	0.691345	0.39673	0.547763	0.715027	0.257355	0.801313	0.759576	0.565288	0.479216	0.0738339	0.375732	0.552874	0.247486	0.338926	0.289647	0.753119	0.972189	1.37486	0.428718	0.291421	0.915085	1.1414
DG(39:0)	0.048687	0.00348149	0.0557702	0.0673232	0.0659206	0.0583568	0.0473781	0.0670628	0.0495572	0.0617195	0.0526521	0.00182169	0.0605225	0.0584189	0.0527618	0.0723688	0.0872789	0.0916686	0.112324	0.0640646	0.0533671	0.0653198	0.0523044	0.0343058	0.061476	0.0576057	0.0582776	0.040988	0.0497711	0.0806008	0.0734851	0.0471976	0.0712805	0.0730639	0.0676836	0.0509989	0.0343283	0.0743008	0.0685973	0.0638833	0.0707216	0.0961681	0.0936583	0.0748024	0.0853044	0.0333722	0.0460191	0.0703068	0.0626477
DG(39:1)	0.0767644	0.0299605	0.052758	0.0545469	0.0425747	0.0571805	0.0660047	0.0675994	0.0584938	0.0320367	0.0469739	0.0386456	0.0664013	0.0384035	0.0558569	0.0564442	0.133476	0.147932	0.149741	0.0688601	0.036003	0.0305926	0.0817488	0.041955	0.0527229	0.0162926	0.0885015	0.0309566	0.0640812	0.124733	0.0613478	0.0540638	0.109011	0.103365	0.0897658	0.0525672	0.013786	0.113255	0.084476	0.0242357	0.0374472	0.115172	0.125154	0.130975	0.125587	0.0398871	0.0630632	0.140588	0.121333
DG(39:2)	0.245097	0.0209079	0.0793757	0.0773456	0.0641345	0.0634863	0.0460442	0.0525273	0.0744532	0.0499092	0.0742862	0.0402144	0.0407488	0.028095	0.042261	0.045786	0.0700528	0.0767697	0.0834818	0.0439663	0.0221502	0.0261992	0.0556418	0.0248839	0.0296211	0.0231838	0.0428375	0.0308875	0.0438024	0.069404	0.0374195	0.0224805	0.0652539	0.0452127	0.047999	0.0419883	0.00970549	0.0569803	0.044111	0.0309007	0.0416778	0.0623484	0.0691389	0.0671754	0.0606473	0.0234787	0.0344258	0.0950239	0.0660672
DG(39:4)	1.1055	0.265917	0.75834	0.884048	0.504942	0.79978	0.6185	0.719006	1.09569	0.462881	0.865033	0.091192	1.72877	0.874697	0.919198	1.49232	1.37478	1.62556	1.60378	1.47855	0.987708	1.00902	1.17833	0.67967	0.902998	0.73403	1.39509	1.23382	0.984314	1.09998	1.06396	0.657732	1.6546	1.39684	0.930461	1.24202	0.391391	1.67831	1.68769	0.898727	1.02073	1.23898	1.24139	1.67888	1.31713	0.931936	0.78462	1.71263	2.10642
DG(39:5)	0.654684	0.19015	0.815063	0.690697	0.521762	0.544659	0.349404	0.454794	0.857443	0.371629	0.583356	0.106007	0.468346	0.175145	0.233181	0.584166	0.272721	0.825684	0.679795	0.277182	0.2222	0.11894	0.236719	0.128004	0.1769	0.144844	0.287888	0.289407	0.302978	0.392144	0.245526	0.177032	0.528611	0.413832	0.405379	0.418759	0.0310222	0.377177	0.298277	0.193788	0.241284	0.243604	0.600156	0.54913	0.408276	0.253492	0.237512	1.04739	0.854381
DG(39:6)	0.252203	0.0492864	0.45546	0.234789	0.264305	0.300644	0.0880318	0.20521	0.466472	0.094058	0.336638	0.0377028	0.122604	0.144294	0.176393	0.292485	0.388607	0.445783	0.356355	0.0896475	0.194819	0.169247	0.156394	0.117375	0.189813	0.0609498	0.173731	0.235127	0.176361	0.207675	0.195068	0.10176	0.347303	0.230389	0.268288	0.241891	0.00350732	0.211462	0.201783	0.0869386	0.124443	0.103167	0.21	0.483323	0.43271	0.0723326	0.164078	0.722284	0.704844
DG(39:7)	0.0450889	0.00487494	0.105546	0.0266574	0.0800138	0.0411524	0.00527024	0.0358951	0.0679551	0.0173522	0.0299986	0.00619101	0.0188067	0.0248188	0.0458434	0.0766987	0.141199	0.108047	0.0690333	0.0267786	0.0249035	0.0219418		0.0199329	0.02408	0.0114189	0.0220196	0.0320089	0.0273627	0.0395696	0.0391283	0.00847353	0.0445859	0.0269567	0.028398	0.0493377	0.00107799	0.0238498	0.0225581	0.0207573	0.0133533	0.0103812	0.0389646	0.0523127	0.056138	0.0169125	0.0288389	0.0871223	0.0825256
DG(40:0)	0.137034	0.0115238	0.128056	0.156231	0.101921	0.136626	0.0934073	0.103587	0.126961	0.0854768	0.146751	0.0435432	0.168813	0.108827	0.118234	0.118297	0.120559	0.132873	0.195774	0.0823782	0.0689808	0.100436	0.118324	0.071156	0.0846261	0.0730678	0.156447	0.0745829	0.0955692	0.163985	0.12347	0.0646061	0.132071	0.143587	0.188455	0.0645772	0.0437839	0.15176	0.191652	0.0963985	0.107423	0.20192	0.175749	0.1528	0.162284	0.0566909	0.0573777	0.159219	0.141899
DG(40:1)	0.499764	0.171832	0.309604	0.520536	0.305811	0.42253	0.477358	0.276591	0.372473	0.296441	0.373344	0.405565	0.603104	0.278596	0.356948	0.355357	1.19558	0.609163	0.551222	0.240499	0.194546	0.173598	0.319556	0.201592	0.243986	0.24776	0.257642	0.186491	0.264266	0.592316	0.536717	0.249683	0.323607	0.450438	0.544521	0.32147	0.103264	0.38806	0.546813	0.214762	0.23043	1.14208	0.656408	0.47052	0.678519	0.185854	0.238829	0.530643	0.502179
DG(40:2)	0.991168	0.260184	0.480665	0.728307	0.329793	0.53288	0.378633	0.294333	0.538118	0.387339	0.513142	0.503783	0.610943	0.30705	0.284569	0.279863	1.79397	0.523896	0.637523	0.245789	0.10471	0.121573	0.2724	0.175378	0.144874	0.175779	0.266566	0.186861	0.202597	0.538304	0.306552	0.107495	0.333349	0.463083	0.427429	0.361104	0.0497006	0.430916	0.527345	0.104501	0.173277	0.64359	0.553791	0.596983	0.635111	0.1024	0.132903	0.47025	0.586506
DG(40:3)	0.658578	0.220926	0.345371	0.541372	0.241088	0.382734	0.212491	0.205577	0.382657	0.235929	0.348118	0.300103	0.212489	0.161264	0.168581	0.140892	0.699821	0.243503	0.248568	0.109017	0.0725004	0.0901029	0.145559	0.102516	0.0924801	0.166794	0.148973	0.113352	0.118555	0.233089	0.155287	0.060886	0.147853	0.21923	0.247061	0.195987	0.0460193	0.177694	0.183962	0.0790612	0.0849604	0.213804	0.21937	0.245074	0.261181	0.0733569	0.091417	0.226519	0.259407
DG(40:4)	3.72927	0.945669	2.11508	3.53034	1.45534	2.69479	1.27378	1.52138	3.15427	1.20782	2.54133	0.360443	1.25255	0.708464	1.06111	1.15509	1.00803	1.60362	1.22862	0.665024	0.728104	0.589385	1.10053	0.664744	0.744661	0.953123	1.64367	1.12005	0.901341	1.2212	1.2514	0.545989	1.31048	1.39085	1.67765	1.54474	0.388358	1.69799	1.24156	0.70311	1.03962	1.09945	1.50055	1.26456	1.57439	0.778425	0.574264	1.90548	2.06536
DG(40:5)	15.3999	4.01667	11.9057	14.5766	7.49968	8.44658	5.21783	6.031	12.3732	4.81389	10.5892	1.63134	6.19606	2.61644	4.23955	6.6954	4.80476	9.64509	6.73023	2.57067	2.51245	1.63363	4.69997	2.37733	2.68914	2.66611	6.12015	3.00863	3.55475	5.31566	5.05491	1.6163	6.24275	6.55913	7.57464	6.62679	0.845262	6.595	5.04016	2.36581	2.82124	2.44819	5.23577	5.77894	7.98652	3.24737	2.10664	9.54306	8.56881
DG(40:6)	16.4866	5.13829	18.511	15.6023	14.4726	10.2158	6.27995	6.63442	16.4283	5.52042	12.4758	2.22626	10.1413	3.35574	5.66615	10.6722	8.5839	14.0065	10.292	2.98769	2.87841	1.69006	5.57796	2.83945	3.0372	3.38654	6.5619	3.53621	4.61205	6.42857	6.28738	1.71652	9.16211	8.04149	8.73463	7.80038	0.693719	6.10296	5.70139	3.04466	3.08181	2.57214	7.31976	6.68766	11.5592	4.5034	1.99373	14.1524	10.3649
DG(40:7)	10.6973	1.78689	14.8013	5.63875	9.88843	6.5343	2.32437	3.58098	8.50734	2.71141	6.7626	1.14803	4.62721	4.92768	6.41158	11.6017	21.3524	16.6893	8.83608	3.20531	4.16858	3.335	4.5156	2.93545	4.21172	3.59497	5.3598	3.70746	4.18328	7.3392	7.55121	1.64516	7.61327	8.6233	6.56555	9.15741	0.362918	5.6388	5.42322	2.67164	2.37694	2.14661	7.42273	10.984	10.7567	2.81253	2.34761	10.5062	13.5605
DG(40:8)	3.45869	0.912934	8.61322	2.34073	5.50481	3.49672	1.31428	1.99748	3.83868	0.927295	2.88276	0.663785	2.97222	3.134	4.05232	4.40112	11.1258	8.56132	6.33861	1.71166	3.12159	1.90636	5.2163	1.66832	4.11433	4.05375	3.54716	1.42605	2.62117	4.53333	4.47596	1.07031	3.492	6.57872	3.82536	4.70647	0.279821	4.42428	3.20693	1.06242	2.21964	1.32839	6.45737	9.24045	7.20487	1.84135	1.50531	4.73598	9.03777
DG(40:9)	0.0257254	0.0316248	0.171804	0.0449477	0.197515	0.103724	0.0257215	0.0432239	0.108587	0.00437787	0.0703886	0.0227863	0.0674436	0.101492	0.158348	0.185012	0.383353	0.209989	0.221164	0.0428496	0.0730794	0.0561747	0.0575358	0.0524222	0.133937	0.0505581	0.0567608	0.0644767	0.0575353	0.11205	0.109651	0.0493484	0.108421	0.128497	0.104384	0.0774155	0.00506422	0.0685732	0.0765312	0.0179005	0.0512892	0.0379594	0.166842	0.257369	0.230268	0.0407785	0.0414199	0.132841	0.231987
DG(41:0)	0.0546322		0.0539862	0.0452823	0.0494958	0.0536931	0.015016	0.0431009	0.0374305	0.02739	0.0421257		0.0365377	0.0377576	0.0389348	0.045214	0.0435736	0.0486793	0.0769375	0.0338844	0.0328801	0.0411532	0.0419882	0.0247083	0.02641	0.0313225	0.0465945	0.0166096	0.0379485	0.0633171	0.0368719	0.0259293	0.0508485	0.0512298	0.0551035	0.0170626	0.0212471	0.0504874	0.0504144	0.0445927	0.0469497	0.0499384	0.0640803	0.0462736	0.064874	0.0253501	0.0269575	0.0501383	0.049725
DG(41:1)	0.10731	0.00342921	0.0574305	0.058844	0.0469738	0.0401521	0.0321069	0.0435992	0.0410342	0.0335365	0.0432017	0.00874672	0.0560557	0.0313334	0.0519194	0.0464302	0.0814365	0.0728763	0.0986119	0.0258819	0.0278182	0.0283901	0.0398164	0.0275035	0.0286189	0.0282326	0.0411995	0.0295113	0.0604551	0.0794681	0.04536	0.0324804	0.0529904	0.0568503	0.0586057	0.0358904	0.0158408	0.0684355	0.0667709	0.0363266	0.0307912	0.116763	0.071721	0.0942886	0.0798139	0.0246026	0.0389043	0.0859244	0.0892742
DG(41:2)	0.144615	0.00616379	0.0402296	0.0413004	0.0116711	0.0253933	0.0119268	0.0103574	0.0347303	0.0157396	0.0254861	0.0177472	0.0878059	0.0387224	0.0593456	0.0290392	0.242717	0.158368	0.203144	0.0240063	0.0269859	0.021624	0.0235865	0.012666	0.0318361	0.012146	0.0593371	0.0127758	0.0610488	0.125346	0.0607268	0.0523132	0.050655	0.0823781	0.0861214	0.0312695	0.0102731	0.0774836	0.0845715	0.0287584	0.0599036	0.17774	0.154337	0.114406	0.142346	0.0309164	0.06469	0.104877	0.119867
DG(41:3)	0.0996808	0.00327814	0.068473	0.0635848	0.0563283	0.0505863	0.0368094	0.0573901	0.0659696	0.0471168	0.0534051	0.011108	0.024064	0.035531	0.0386928	0.0699483	0.0613118	0.0314012	0.0416149	0.0459817	0.0254865	0.0263413	0.126192	0.0305617	0.0120626	0.0263521	0.048588	0.0432506	0.013556	0.0282709	0.0553568	0.0160448	0.0593853	0.0229205	0.00835905	0.0579347	0.012499	0.0410054	0.0474968	0.0237691	0.0672267	0.0313395	0.0433102	0.0164803	0.030578	0.0228806	0.014676	0.043137	0.0609889
DG(41:4)	0.0519117	0.017589	0.15459	0.206327	0.0371764	0.174916	0.107341	0.0457607	0.154407	0.136563	0.15303	0.00821115	0.138427	0.118985	0.135317	0.175537	0.16864	0.198969	0.171839	0.140808	0.121746	0.153448	0.139795	0.0911739	0.144005	0.11066	0.158201	0.131118	0.131355	0.154675	0.155138	0.101168	0.18281	0.153075	0.125216	0.115106	0.0758547	0.166062	0.178205	0.159496	0.139001	0.153075	0.179549	0.170862	0.188752	0.0992893	0.117693	0.178979	0.166361
DG(41:5)	0.329853	0.0372982	0.309999	0.320213	0.177695	0.18375	0.108649	0.152261	0.253737	0.108548	0.209849	0.0162525	0.153544	0.0790143	0.11746	0.195038	0.144007	0.261669	0.199767	0.0646929	0.0661494	0.049915	0.149201	0.0627258	0.0775109	0.0680001	0.168136	0.0743568	0.0946738	0.15636	0.12652	0.0462831	0.158583	0.177299	0.169956	0.151345	0.0238362	0.189797	0.131869	0.0634192	0.0880814	0.0601938	0.169093	0.179559	0.183446	0.08054	0.0651275	0.310867	0.245804
DG(41:6)	0.225169	0.0176552	0.306738	0.153413	0.188768	0.118742	0.061506	0.0712271	0.206513	0.083231	0.100062	0.00667678	0.108286	0.0886276	0.148297	0.323151	0.357509	0.690779	0.233647	0.112899	0.131546	0.0941327	0.111322	0.068442	0.123471	0.063403	0.104003	0.0872169	0.184768	0.380345	0.130437	0.0532279	0.198525	0.168051	0.157072	0.197577	0.0117704	0.161116	0.103794	0.0747001	0.0705397	0.0624802	0.196907	0.269424	0.174011	0.0758836	0.096876	0.310696	0.321204
DG(41:7)	0.0991274	0.00276307	0.147529	0.0360363	0.0659552	0.0298707	0.00629902	0.0130656	0.0845439	0.0105463	0.0412719		0.0176731	0.0327608	0.0517998	0.0919204	0.158376	0.116474	0.106424	0.0320319	0.0362073	0.0199244	0.0190958	0.0206169	0.0349331	0.0135731	0.0210358	0.0130641	0.0324129	0.0863701	0.0396528	0.012898	0.0551166	0.053986	0.0452693	0.0758634		0.0511351	0.025307	0.0105479	0.0128625	0.0131094	0.0685722	0.100597	0.0328892	0.0180571	0.0285566	0.140437	0.143337
DG(42:0)	0.0326785		0.0188926	0.0282376	0.0306154	0.0246861	0.0102199	0.0309578	0.0152707	0.0153513	0.017174		0.0331963	0.0282391	0.0247694	0.0231933	0.0292051	0.0373441	0.070632	0.0193658	0.0163816	0.027058	0.0321207	0.00830521	0.0317511	0.0270075	0.0222462		0.0287896	0.0583554	0.0262999	0.0237994	0.0282489	0.0298807	0.0547903	0.0125641	0.0164387	0.0419911	0.0381072	0.0240474	0.0493236	0.0351101	0.0534046	0.0404722	0.0355805	0.0180141	0.0230607	0.0260978	0.0403746
DG(42:1)	0.233602	0.0419171	0.144275	0.198024	0.114082	0.160631	0.125146	0.0811661	0.169985	0.0815359	0.14384	0.105012	0.220867	0.103064	0.108928	0.129953	0.226171	0.155963	0.259882	0.0749031	0.0524228	0.0629894	0.125459	0.0750364	0.0580962	0.0721247	0.148451	0.0508496	0.0845348	0.211774	0.146701	0.0610801	0.133063	0.164264	0.263084	0.105554	0.030929	0.199853	0.275249	0.0693933	0.0782921	0.285473	0.239316	0.216952	0.228924	0.0566187	0.058358	0.194416	0.238245
DG(42:10)	0.885881	0.054069	1.8433	0.434709	0.524565	0.44197	0.172937	0.376844	0.65533	0.189274	0.292739	0.0310004	0.487876	0.653763	0.799965	1.2017	2.10377	2.3897	1.18023	0.308435	0.885484	0.357319	0.818842	0.280323	0.929761	0.407586	0.561807	0.349925	0.457786	0.837589	0.981367	0.238427	0.696425	0.988451	0.770228	1.2561	0.059951	0.992258	0.751183	0.292899	0.393487	0.229891	1.10691	2.14332	1.7407	0.368149	0.340686	1.09949	2.11688
DG(42:2)	0.989915	0.0879746	0.517462	0.65429	0.38249	0.383867	0.362338	0.292884	0.521066	0.474457	0.473873	0.211673	0.406057	0.248175	0.341681	0.333915	1.83398	0.629106	0.622134	0.199026	0.123449	0.136245	0.222635	0.168366	0.184784	0.228051	0.196756	0.169596	0.270784	0.559399	0.361558	0.12564	0.293382	0.417887	0.490787	0.31538	0.0787494	0.358152	0.407675	0.165279	0.192224	0.652961	0.597964	0.56529	0.688614	0.138056	0.19187	0.467659	0.645593
DG(42:3)	0.777695	0.086187	0.69356	0.496397	0.258075	0.311748	0.21679	0.276297	0.4906	0.390118	0.412015	0.118702	0.222863	0.145445	0.184265	0.120281	0.510118	0.245818	0.353339	0.0913059	0.0422809	0.0590548	0.129626	0.0801318	0.0815063	0.131946	0.113773	0.0791308	0.110549	0.300355	0.122148	0.0557528	0.172294	0.266089	0.204764	0.145515	0.0271602	0.232389	0.241425	0.0562727	0.0782742	0.195906	0.261015	0.277051	0.383003	0.0601197	0.069552	0.253526	0.44754
DG(42:4)	0.239462	0.00211441	0.218596	0.226492	0.0891425	0.159163	0.0750477	0.0999979	0.202847	0.0988893	0.161069	0.00185733	0.0563227	0.0555375	0.0280385	0.0416796	0.164698	0.0683118	0.0696718	0.0292235	0.0341651	0.0258364	0.0426592	0.0315987	0.0381564	0.0824626	0.10316	0.0426846	0.0723162	0.0809982	0.0482579	0.0322479	0.0588994	0.072754	0.100344	0.0465947	0.0149543	0.059808	0.0580873	0.037077	0.0379865	0.0402389	0.0983095	0.0721659	0.0727583	0.0234533	0.0288063	0.0783765	0.10073
DG(42:5)	0.557032	0.0681793	0.315016	0.533299	0.166295	0.439629	0.126144	0.166962	0.414629	0.173069	0.29052	0.0564162	0.118866	0.0926574	0.118919	0.142695	0.193605	0.255471	0.165311	0.05807	0.0517121	0.0471083	0.070052	0.0547597	0.065606	0.0771333	0.12414	0.0684969	0.0734781	0.153892	0.0956267	0.0501739	0.0979204	0.11907	0.185142	0.144072	0.0287846	0.152199	0.133131	0.0499463	0.0439595	0.104356	0.148631	0.218173	0.185867	0.0509773	0.0600378	0.267263	0.158847
DG(42:6)	0.906095	0.142312	0.743872	0.897668	0.389382	0.653649	0.218552	0.245802	0.788848	0.253787	0.478213	0.0802426	0.277888	0.188666	0.210308	0.345868	0.571582	0.491105	0.334074	0.111251	0.153081	0.0732316	0.198733	0.116416	0.157092	0.172637	0.187219	0.123261	0.219317	0.361913	0.236507	0.0603186	0.265427	0.327365	0.411137	0.296018	0.0443713	0.252113	0.206227	0.101806	0.105129	0.13269	0.285686	0.360619	0.31111	0.112549	0.113943	0.472113	0.476948
DG(42:7)	1.14008	0.172941	1.14031	1.18858	0.669528	0.822912	0.328537	0.343994	1.00753	0.360675	0.541669	0.0913618	0.461865	0.169087	0.238876	0.631158	0.274801	0.867963	0.572723	0.183845	0.125035	0.0855516	0.302636	0.196655	0.220521	0.282562	0.311737	0.230711	0.294821	0.279291	0.430452	0.109629	0.472839	0.530548	0.612899	0.356332	0.0603473	0.23491	0.407485	0.159884	0.172133	0.17886	0.287692	0.285719	0.637465	0.205752	0.146692	0.719461	0.470637
DG(42:8)	1.04945	0.140259	1.35381	0.958972	0.613882	0.612618	0.33672	0.370422	1.08562	0.223069	0.540972	0.0559912	0.494684	0.308073	0.309542	0.496838	0.578306	0.766834	0.539264	0.136712	0.211006	0.0978164	0.335316	0.167283	0.251323	0.273255	0.367021	0.201723	0.257577	0.427831	0.409553	0.114339	0.441162	0.488665	0.588131	0.505019	0.0490217	0.402947	0.394481	0.150482	0.192927	0.141518	0.469862	0.469893	0.642839	0.232792	0.118543	0.838	0.824034
DG(42:9)	0.838823	0.0529092	1.49211	0.576906	0.532605	0.373954	0.206859	0.256849	0.811136	0.155764	0.341535	0.0281441	0.497697	0.441021	0.413168	0.706343	0.883921	1.12439	0.768197	0.208902	0.383348	0.119807	0.419455	0.16543	0.455444	0.238981	0.460465	0.266344	0.311012	0.503125	0.555455	0.137232	0.485331	0.545702	0.554395	0.645172	0.0533704	0.54156	0.515461	0.18628	0.273471	0.145088	0.763515	0.767116	0.928914	0.312199	0.184115	1.0249	1.14922
DG(43:0)	0.0102422		0.00836221	0.00753913	0.00482837	0.00673147		0.00258175						0.0111142	0.00742362	0.0067741	0.00409944	0.0103451	0.00907423	0.00487371	0.0102617	0.00988333	0.0104573		0.00789901	0.00493349	0.0065619	0.00458671	0.00919849	0.0122544	0.00685693	0.00572343	0.0055794	0.0089831	0.00928701		0.00512524	0.0113091	0.00645676	0.0104533	0.0104115	0.0055935	0.0191436	0.0121292	0.0147314	0.00441394	0.00692475	0.00261949	0.00542211
DG(43:1)	0.0107337		0.0073583	0.0160803	0.00987267	0.00449636		0.00180269	0.00763396	0.003934	0.00327999	0.00218133	0.0150871	0.00163117	0.00649488	0.00519912	0.0166416	0.0168837	0.0167095	0.00578826	0.00601072	0.00742936	0.00389339	0.00617191	0.00850662	0.00478354	0.0103532	0.00702699	0.0149119	0.0192109	0.00666104	0.00329812	0.00854324	0.0130224	0.014829	0.00293677	0.00185367	0.0132163	0.0122024	0.00862954	0.0119295	0.0283654	0.0108249	0.0296908	0.0154752	0.00576213	0.00954391	0.0117672	0.0211939
DG(43:2)	0.0661269	0.00267575	0.0258862	0.0422152	0.015488	0.0452051	0.00631741	0.030622	0.0154363	0.0188712	0.0122301	0.0050584	0.0371475	0.0253466	0.0433901	0.0449215	0.150242	0.0916126	0.080326	0.0434847	0.0346865	0.0454724	0.0395985	0.00329633	0.0479334	0.0350938	0.022522	0.00259348	0.0397837	0.0833566	0.0433174	0.0316592	0.0422441	0.0424271	0.0398788	0.0192806	0.0238283	0.0381661	0.0489161	0.0441792	0.0680278	0.0690902	0.0732753	0.0648336	0.0702192	0.0343677	0.0430351	0.047581	0.0639051
DG(43:4)	0.0211024		0.0154939	0.00612862	0.00530562	0.0095839	0.00143853	0.0129567	0.0141299	0.00931211	0.0072851		0.0046148	0.0032897	0.00725539	0.00668322	0.00976257	0.00876358	0.0262786	0.0029462	0.0031427	0.00532371	0.0143097		0.0053374	0.00594019	0.0320686	0.000826808	0.00661027	0.0173777	0.0132607	0.00482949	0.00815337	0.0153549	0.00657087	0.00376108	0.00308751	0.0126435	0.0186426	0.00247954	0.011881	0.010491	0.0137943	0.01719	0.025833	0.00309684	0.00397901	0.0143474	0.019253
DG(43:7)	0.00825943		0.0134705	0.00127443	0.00319005	0.00320864	0.00250876		0.00556576		0.00231705	0.000652981			0.00149571	0.00527899	0.016245	0.0147012	0.00898358			0.000960244	0.0010305	0.00156686	0.00325944	0.000553667	0.000809249		0.00296003	0.00375281	0.00171491		0.00518845	0.00587291	0.00730767	0.00615982		0.00114924	0.00271874	0.00103553			0.00570062	0.00779147	0.00444424	0.000913997	0.000968174	0.00510615	0.00584387
DG(44:1)	0.0179712		0.00602682	0.0157428		0.00329619		0.00577439	0.0105206		0.00637245		0.0196656	0.00537637	0.0117063	0.00781763	0.0178776	0.0216655	0.0222343	0.0135431	0.00476019	0.00481962	0.0106074		0.00538344	0.00816528	0.00998198	0.0152193	0.00885286	0.0224024	0.00841391	0.0105443	0.0123793	0.0155205	0.0172754	0.00867294	0.00380556	0.0161379	0.019601	0.00785566	0.00669585	0.0188837	0.0339568	0.0228793	0.0213377	0.00781623	0.00714465	0.0250474	0.0189161
DG(44:10)	2.01396	0.197935	2.46847	1.54807	1.52532	1.68024	0.259503	1.83513	1.13145	1.13185	1.63454	0.144715	1.59028	1.20047	1.49692	0.983247	1.75011	1.26526	1.30215	1.31996	0.719334	0.814639	0.842942	0.873255	0.992777	0.795651	1.24854	1.43556	1.19067	1.20345	1.70629	0.782795	1.6254	1.95215	1.39414	1.30926	0.368467	1.69266	1.26532	1.47572	1.01448	1.4483	1.53685	1.04682	1.48113	0.924664	0.777386	1.72092	1.78255
DG(44:11)	0.467416	0.0259675	1.18554	0.145757	0.285429	0.151113	0.0348817	0.0945715	0.301907		0.0728865	0.00726908	0.159673	0.259953	0.34746	0.477122	1.08996	0.788911	0.590597	0.116977	0.214549	0.118996	0.0969131	0.136422	0.389582	0.0735197	0.0831315	0.178297	0.255449	0.371863	0.298262	0.0676187	0.290158	0.236022	0.275191	0.4391	0.0215612	0.303937	0.210142	0.141789	0.0806961	0.0699924	0.262875	0.492169	0.406673	0.108342	0.0755941	0.416328	0.788187
DG(44:12)	0.143569	0.0349541	0.417395	0.0875789	0.179502	0.0826034	0.0220284	0.076107	0.0902623	0.0675201	0.0476401	0.0115839	0.056419	0.268877	0.195249	0.307508	2.45245	0.676681	0.301741	0.133939	0.214338	0.129162	0.0991318	0.0964756	0.298089	0.128696	0.0707702	0.0930191	0.11837	0.390644	0.187034	0.0307296	0.19415	0.246478	0.124962	0.211292	0.016173	0.181143	0.151625	0.0762035	0.0687965	0.0800165	0.264774	0.590817	0.237009	0.0574814	0.0944414	0.24464	0.488037
DG(44:2)	0.0759365		0.0368909	0.0622747	0.014615	0.0436248	0.00546065	0.0169326	0.0331556	0.0211172	0.0175545	0.00359057	0.02547	0.0185338	0.0232267	0.0206582	0.268133	0.0534532	0.0498169	0.00498801	0.0110411	0.0134885	0.0178156	0.00312374	0.0128064	0.0171079	0.0390661		0.016893	0.0494818	0.0267407	0.00757643	0.0295476	0.0371252	0.0393081	0.00525234	0.00849575	0.0292651	0.0469761	0.0130645	0.0458423	0.0481563	0.0299392	0.0540642	0.0502801	0.0119774	0.016812	0.0317767	0.0405501
DG(44:3)	0.107863	0.00251428	0.075777	0.080913	0.0316225	0.0783388	0.0219007	0.0354144	0.0776168	0.0512444	0.0544216	0.0088191	0.0279336	0.0327562	0.0226694	0.0220252	0.0693325	0.0340482	0.0471801	0.00680606	0.0125117	0.0125782	0.0151764	0.0126705	0.017721	0.0416018	0.0293195	0.00570673	0.0195875	0.044752	0.0165328	0.00676162	0.0162227	0.0438978	0.049251	0.0180653	0.0106198	0.0264267	0.0277271	0.00827223	0.0146478	0.0308166	0.0271424	0.0412584	0.0455203	0.0108766	0.00981755	0.0350306	0.0401282
DG(44:4)	0.0450347	0.0045054	0.0375182	0.0555292	0.0231877	0.0355009	0.0055103	0.0121162	0.0334097	0.0177744	0.0169522	0.00582694	0.00342441	0.00641643	0.00837259	0.00794582	0.0424712	0.0194053	0.0209038	0.00368691	0.0015149	0.00331532	0.00508252	0.00374125	0.0108324	0.0287746	0.0196051	0.00257547	0.0153393	0.0220501	0.00459556	0.00363236	0.00668096	0.0168701	0.0179615	0.00673543	0.0087452	0.00359735	0.0132528	0.0121197	0.0126765	0.0080441	0.0144177	0.010706	0.0287093	0.0079875	0.0101303	0.00512082	0.00967371
DG(44:5)	0.154106	0.0022949	0.0885993	0.12041	0.0192191	0.0697184	0.00831358	0.0172189	0.0860539	0.0335172	0.0497547		0.0726046	0.0369648	0.019982	0.0384135	0.109062	0.0694349	0.0660504	0.01264	0.0127326	0.00986471	0.0218822	0.00999294	0.0155358	0.0147821	0.0282271	0.0173574	0.0177062	0.057799	0.0235105	0.00858888	0.0407875	0.0386121	0.0657774	0.0224079	0.00543424	0.056991	0.0502719	0.00987744	0.0146552	0.0368641	0.0678764	0.0795978	0.0571572	0.0157409	0.0113613	0.0655176	0.0818399
DG(44:6)	0.11987	0.00323457	0.0811385	0.0932136	0.0294581	0.0501866	0.0192286	0.025496	0.0688262	0.027097	0.0439398		0.0277201	0.0278346	0.0177929	0.0253179	0.254572	0.043018	0.0283873	0.0116283	0.00591369	0.00336777	0.0098379	0.00813154	0.011025	0.0177165	0.0191605	0.00475218	0.0190939	0.0368076	0.0175616	0.00544327	0.0261119	0.0207458	0.0378446	0.0218693	0.00197541	0.0385189	0.0225711	0.00678464	0.0100221	0.0190619	0.0354506	0.0454597	0.0482769	0.00906583	0.0079158	0.0319678	0.0454464
DG(44:7)	0.122938	0.00715521	0.078953	0.075598	0.00943037	0.0758293	0.0238288	0.0197709	0.0841124	0.0218442	0.0600935	0.000832242	0.00850972	0.0226896	0.025076	0.00844055	0.488571	0.0292274	0.0331715	0.00603279	0.00686434	0.00157561	0.0161254	0.00327983	0.00609815	0.0169772	0.02384	0.0105179	0.0157689	0.031184	0.00669929	0.00773771	0.00956594	0.0344845	0.0438931	0.0337802	0.0029022	0.0248246	0.0195826	0.00640466	0.0054694	0.0130869	0.0163014	0.0356226	0.01115	0.00923251	0.00756886	0.0401963	0.0665391
DG(44:8)	0.317262	0.0443283	0.227701	0.296511	0.122897	0.191107	0.0767721	0.120771	0.236688	0.0491037	0.147896	0.0158802	0.0812462	0.0492792	0.0710978	0.0974061	0.0849252	0.131306	0.0870049	0.0355418	0.0410366	0.0270397	0.0823682	0.06508	0.0449383	0.045249	0.0991523	0.0711103	0.0597964	0.0754749	0.0788212	0.0224042	0.109236	0.0989841	0.114023	0.103668	0.0208174	0.0861548	0.0816401	0.0506156	0.0473503	0.0452792	0.0775251	0.0981601	0.127396	0.055328	0.0373617	0.113545	0.116816
DG(44:9)	0.538138	0.0195673	0.542946	0.40621	0.158152	0.168716	0.0729446	0.073089	0.381525	0.0701082	0.151578	0.0064316	0.127309	0.0840962	0.0989012	0.133957	0.126603	0.236682	0.129111	0.0237966	0.0390972	0.0110364	0.0402246	0.0296077	0.0462266	0.0532544	0.065284	0.0511252	0.074481	0.117543	0.102407	0.0178764	0.0911387	0.110005	0.172326	0.129337	0.00840607	0.0961438	0.0925076	0.032916	0.0350018	0.0212407	0.0964503	0.077501	0.144019	0.0794227	0.0220774	0.241463	0.175786
DG(O-30:0)	0.00854118	0.0263622	0.00596586	0.016651	0.0129685	0.0225182	0.0123872	0.000761265	0.0425948	0.00972023	0.00369884	0.0390193	0.008646	0.00646515	0.00619119	0.0125401	0.00673709	0.00417696	0.00702112	0.00828234	0.00842975	0.00278763	0.00378134	0.00821085	0.00902208		0.00318763	0.013939	0.00426084	0.0102332	0.0221574	0.00883632	0.00707611	0.00389995	0.00931102	0.0124101	0.00108767	0.00158069	0.00585176	0.00424616	0.019747	0.0101216	0.0127244	0.0011851	0.00377826	0.00219261	0.00590344	0.00678831	0.00300324
DG(O-30:1)	0.00300219	0.00652673	0.00836753	0.0187981	0.0096136	0.00682108	0.00998799	0.0037481	0.0177221	0.00861297	0.00628645	0.0206216	0.00761299	0.00353078	0.0158998	0.00476624	0.0119829	0.00956784	0.0198082	0.01035	0.00713787	0.00933745	0.0106839	0.0148278	0.0113394	0.00739544	0.00538624	0.011373	0.00736227	0.00964325	0.016645	0.00874177	0.0131966	0.00373994	0.0111299	0.00794255	0.00812947			0.00592883	0.0346359	0.00708903	0.013162	0.00323273	0.0128632	0.00539474	0.00945401	0.0132605	0.00938535
DG(O-31:0)	0.00324218	0.000662905	0.00372714	0.00520336	0.00558287	0.00318357	0.00192297	0.00265855	0.000689646	0.00337225	0.0059866	0.0019038	0.00400043	0.00315698	0.00239334	0.00495379	0.00413806	0.000699816	0.00775248	0.0016585	0.00199358	0.00289431	0.000829674	0.00226219	0.00232105	0.00117096	0.00135119	0.0018894	0.00240152	0.00175809	0.0055037	0.00157311	0.00206831	0.00243632	0.0053296	0.00427593	0.00054618	0.000844639	0.0041013	0.00271145	0.00530304	0.00092816	0.00778727	0.00182205	0.00152437	0.00199897	0.00215665	0.0025007	0.00352283
DG(O-31:1)	0.0129057	0.00175705	0.0112287	0.0155567	0.0199364	0.00759615	0.0039813	0.00968039	0.00340022	0.0115701	0.00972533	0.0188605	0.00682504	0.0119948	0.00692251	0.00848858	0.0130187	0.00659948	0.00943107	0.0122923	0.00721092	0.00470592	0.0154275	0.00783164	0.0078892	0.00560979	0.019549	0.00999917	0.0136763	0.00947187	0.00968527	0.00766118	0.0117463	0.0102539	0.0084467	0.00440137	0.00367983	0.00728295	0.00730617	0.0131329	0.0237971	0.0146292	0.0118959	0.00852523	0.00783695	0.00596083	0.0116727	0.0057678	0.00703129
DG(O-32:0)	0.268693	0.118355	0.0858451	0.263006	0.141104	0.308998	0.123229	0.0861945	0.269929	0.112518	0.129534	0.148973	0.0524435	0.0377392	0.0459708	0.0818891	0.0427163	0.0559296	0.104324	0.0383098	0.0241555	0.018932	0.0845475	0.0274896	0.0351728	0.0266648	0.0555962	0.0721807	0.0460177	0.085051	0.0776086	0.0307527	0.0738385	0.0975204	0.0829596	0.0957648	0.0108971	0.0478888	0.0549741	0.0160084	0.0565368	0.0524672	0.0823819	0.0649561	0.0545159	0.0169498	0.0260177	0.111618	0.0728704
DG(O-32:1)	0.0854678	0.0812169	0.0460519	0.147569	0.0590046	0.0893283	0.0632871	0.0404625	0.109844	0.075105	0.0294775	0.135755	0.0289229	0.0134945	0.0217102	0.0319636	0.0341251	0.0442639	0.0391563	0.0372502	0.0159292	0.0106707	0.0378331	0.0287517	0.0286551	0.0203898	0.0351473	0.0811736	0.029959	0.0398598	0.0438962	0.0200346	0.0455583	0.033111	0.0252169	0.0578292	0.010423	0.0224993	0.0255852	0.0346539	0.0376156	0.0262948	0.0439714	0.0298627	0.0285074	0.0173033	0.028809	0.0351342	0.0270187
DG(O-33:0)	0.0125194	0.00278938	0.00638474	0.00867666	0.00931442	0.0132196	0.00433037	0.00443442	0.0169603	0.00439891	0.00781466	0.0118625	0.00452369	0.00301304	0.000689899	0.00248188		0.00294359	0.0099709	0.0037218	0.00163781	0.000831227	0.00530529	0.0028658	0.0019391	0.000849911	0.00461807	0.00511059	0.00251639	0.00551743	0.0041925	0.00387979	0.00690473	0.00507373	0.00671155	0.00853989	0.000923825	0.00367948	0.00307276	0.000756566	0.00783912	0.00251367	0.00543522	0.00705573	0.0035921	0.0025495	0.00210356	0.0119822	0.00641931
DG(O-33:1)	0.0247706	0.0106386	0.0248367	0.0479732	0.0268181	0.0436034	0.0164437	0.0148924	0.0342311	0.020298	0.024282	0.0143309	0.0153892	0.0118748	0.012776	0.0188525	0.0137412	0.0260813	0.0215813	0.0155932	0.0117148	0.0114449	0.0160242	0.00759165	0.0129596	0.00676343	0.0159968	0.0235739	0.0192596	0.0187723	0.0221929	0.0117804	0.0241509	0.0150638	0.0215943	0.0212918	0.00427696	0.00986631	0.0138165	0.0120164	0.0165516	0.0180897	0.0191812	0.0174068	0.0135411	0.00995863	0.0103718	0.0279212	0.0134685
DG(O-33:2)	0.00300376	0.016015	0.0045748	0.0116002	0.0113156	0.0088974	0.00351865	0.00265875	0.00623353	0.00867878	0.006912	0.0237248	0.00540328	0.000623039	0.00520066	0.0021977	0.0046117	0.00344767	0.00660596	0.0046661	0.00236557	0.00227533	0.00451583	0.00949328	0.00384989	0.00235807	0.00307792	0.00687337	0.00207511	0.00797329	0.0032614	0.00153684	0.00400342	0.0109857	0.00568559	0.00567566	0.00179388	0.00146718	0.00248026	0.00320361	0.00230056	0.00297448	0.00415813	0.000810002	0.00275142	0.00323223	0.0028544	0.00513537
DG(O-34:0)	0.388457	0.100553	0.0980601	0.231766	0.131127	0.214227	0.15561	0.0676224	0.316717	0.0777528	0.142876	0.107184	0.0650551	0.0461029	0.0598839	0.0880508	0.0573367	0.105494	0.129907	0.0554919	0.0370926	0.0276362	0.116353	0.0353291	0.0570149	0.0330773	0.0597936	0.0733079	0.0671709	0.179744	0.107577	0.0510252	0.111734	0.108335	0.113459	0.122883	0.01724	0.120495	0.0610411	0.040166	0.0721053	0.10442	0.115132	0.0946083	0.0647742	0.0421469	0.038908	0.174677	0.125807
DG(O-34:1)	1.8483	0.338339	0.558292	1.76975	0.684815	0.880875	0.475571	0.26379	1.39789	0.719281	0.496563	0.419841	0.377804	0.193843	0.262791	0.388334	0.310156	0.675542	0.514993	0.309282	0.218356	0.160914	0.498048	0.198762	0.228142	0.22867	0.303072	0.311694	0.38884	0.610851	0.456029	0.165959	0.496498	0.594328	0.516945	0.504488	0.077016	0.323964	0.271885	0.173351	0.287657	0.441142	0.443717	0.356655	0.412004	0.239452	0.181027	0.530409	0.36808
DG(O-34:2)	0.277338	0.163207	0.150169	0.342563	0.153354	0.219781	0.161222	0.0668848	0.256001	0.180218	0.144059	0.221089	0.121026	0.0471868	0.063093	0.0399097	0.0454039	0.0856379	0.0978699	0.0620553	0.041455	0.0361717	0.125348	0.0524706	0.0743751	0.0837147	0.0644969	0.0872188	0.0611926	0.13902	0.0981766	0.0264277	0.0812284	0.224562	0.0686407	0.124395	0.0128951	0.0545742	0.0568795	0.0233197	0.0566835	0.0682077	0.0897123	0.115237	0.102009	0.0423871	0.0428411	0.0892121	0.0661884
DG(O-36:0)	0.0231232	0.00882551	0.00624588	0.0200038	0.0110628	0.0316061	0.0145524	0.0114714	0.0313734	0.00460575	0.00812157	0.0132664	0.00492374	0.00172267	0.0117666	0.0173834	0.00935673	0.011989	0.00453342	0.00430445	0.00390208	0.00172759	0.0124633	0.00409579	0.00831351	0.00270611	0.0113376	0.00633434	0.00512258	0.0090059	0.018128	0.0088009	0.00782796	0.0096607	0.0070753	0.0159865	0.00253923	0.00962951	0.018665	0.0049278	0.0116739	0.0122805		0.0143117	0.00219144	0.00268217	0.00471865	0.0149004	0.00581966
DG(O-36:1)	0.355815	0.0924736	0.10429	0.240375	0.107863	0.140443	0.118907	0.0567355	0.257505	0.0875233	0.108938	0.161804	0.0851735	0.0602959	0.0655656	0.0962286	0.0855323	0.103059	0.133594	0.0729982	0.0572427	0.0345072	0.088066	0.0386719	0.0548991	0.0296033	0.0605631	0.0762007	0.054152	0.130681	0.0953971	0.0392163	0.151152	0.117603	0.118697	0.132761	0.0183189	0.112333	0.0886153	0.049859	0.0803584	0.0812484	0.103618	0.0963733	0.0954866	0.0356424	0.050239	0.143052	0.104458
DG(O-36:2)	0.468894	0.162097	0.150326	0.447867	0.161851	0.191606	0.151081	0.0511338	0.342948	0.158065	0.117536	0.278948	0.0994783	0.0480845	0.0692662	0.0738686	0.0709176	0.133548	0.135157	0.065014	0.0494864	0.0357477	0.12976	0.0535202	0.057637	0.056649	0.0537509	0.0650736	0.073519	0.163122	0.105377	0.0306354	0.125372	0.150538	0.116961	0.141434	0.0177415	0.0773827	0.066286	0.0394457	0.0600624	0.0958792	0.103137	0.0759311	0.100546	0.0510931	0.0386555	0.106075	0.0884403
DG(O-36:3)	0.187941	0.080953	0.135498	0.206153	0.0696341	0.122939	0.0755971	0.0228344	0.156951	0.0618804	0.0706915	0.146195	0.0755409	0.0224628	0.0283311	0.0195743	0.0236314	0.0473412	0.0452454	0.034129	0.0258902	0.0192521	0.0747632	0.0188822	0.0348097	0.0636663	0.0212523	0.0168914	0.0360892	0.0815387	0.0563907	0.0115773	0.0564767	0.166131	0.0484068	0.0668343	0.00875545	0.0266331	0.0311455	0.0143266	0.0252357	0.0388438	0.0427527	0.0565306	0.0520495	0.0237252	0.0164524	0.0328942	0.0479804
DG(O-37:1)	0.0147369		0.00847708	0.0102248	0.0105879	0.0135587	0.00860971	0.00644939	0.0123258	0.0121154	0.00961602	0.00101103	0.0167814	0.00800925	0.0109805	0.0103957	0.0098061	0.0121634	0.0161396	0.014198	0.00540163	0.0039474	0.00908067	0.0128146	0.00911283	0.00513509	0.00375597	0.00699973	0.0110493	0.0110908	0.00662832	0.0127878	0.0141431	0.00848141	0.0125831	0.0129943	0.00532	0.0226181	0.00808629	0.00782501	0.0099098	0.00995387	0.0126977	0.0117349	0.0199874	0.00578055	0.00892206	0.0196345	0.0147042
DG(O-37:4)	0.0507286	0.00610405	0.0611083	0.0286559	0.0106059	0.0231131	0.0217884	0.00422321	0.0281705	0.0126163	0.0294745	0.00416223	0.0207078	0.0104327	0.0157032	0.00404647	0.0189053	0.0114187	0.0292284	0.018715	0.0156873	0.00711986	0.0010386	0.0105801	0.01572	0.00468961	0.013974	0.014174	0.0177691	0.0300374	0.0172713	0.0153776	0.0509708	0.0310293	0.00386568	0.0338097	0.00583388	0.0130711	0.0132097	0.0138777	0.0097307	0.00918723	0.0180244	0.029253	0.0111576	0.00701209	0.00631265	0.0197237	0.0239515
DG(O-37:5)	0.0433689	0.00442574	0.0619257	0.0546314	0.0288253	0.00904859	0.0182001	0.0365864	0.0229552	0.0174726	0.0140636	0.00171728	0.044324	0.0228151	0.0421972	0.0456082	0.0494878	0.0381738	0.0655742	0.0300939	0.0294714	0.0247616	0.0280253	0.0230702	0.0749795	0.0155295	0.0371594	0.0276466	0.0333582	0.0494561	0.0557539	0.0206762	0.0503722	0.0556	0.0140678	0.0284342	0.00508322	0.0174376	0.0314245	0.0156936	0.0269473	0.018066	0.0433593	0.0694442	0.0384586	0.0157726	0.0182627	0.0398651	0.0511405
DG(O-38:0)	0.0243045		0.00815568	0.0219507	0.00618974	0.0103654	0.00195886	0.00760955	0.0146186	0.00370273	0.00860579	0.00422094	0.0116516	0.00202321	0.0074681	0.0110472	0.00623018	0.00796651	0.00916032	0.00126684	0.0025082	0.00477695	0.0120799		0.00517302	0.00081955	0.00643799		0.00275532	0.0130077	0.00663928	0.00385982	0.0103047	0.00403437	0.00793682		0.00204005	0.0123861	0.0148703	0.0009182	0.00515624	0.012087	0.00443977	0.00470394	0.00341735	0.00256179	0.00252612	0.0068967	0.00441572
DG(O-38:1)	0.0466986	0.00367024	0.0391187	0.049759	0.0432428	0.0358503	0.0242292	0.0423002	0.0702175	0.0231877	0.0376269	0.0376052	0.0640756	0.0429777	0.0255153	0.0386782	0.0475897	0.0460559	0.0521067	0.0203826	0.0357817	0.024447	0.0455155	0.00509685	0.0389493	0.0295642	0.0211654	0.0167542	0.0449236	0.0508487	0.0437956	0.0255974	0.0788772	0.0313946	0.0444951	0.0285474	0.0142388	0.0613785	0.031816	0.0194863	0.0345841	0.0210212	0.0705247	0.0114659	0.0489024	0.0274856	0.0397561	0.0696574	0.0354289
DG(O-38:2)	0.0977618	0.0136716	0.0359018	0.0802035	0.0310803	0.0311073	0.0196521	0.0166527	0.0625881	0.0249409	0.0313834	0.0271312	0.0311559	0.0202036	0.0202883	0.0221691	0.0246368	0.0443627	0.0281229	0.0292144	0.00780175	0.00977019	0.025087	0.0151655	0.0305242	0.013579	0.0239779	0.0261572	0.0141516	0.0362811	0.0246393	0.00791861	0.0489528	0.0316689	0.0325626	0.0335742	0.00205028	0.0326734	0.0157864	0.0125021	0.0164653	0.0206949	0.0193363	0.033563	0.0210125	0.010554	0.0131957	0.0362737	0.0290624
DG(O-38:3)	0.0153745	0.0107698	0.00357638	0.0171851	0.00521881	0.00535705	0.00483333	0.00111189	0.0086253	0.00482891	0.00451322	0.0151981	0.00436795	0.00100054	0.00207289	0.00167748	0.00152737	0.00304506	0.00168364	0.000761679	0.00120949	0.000686552	0.00264863	0.00190643	0.0021638	0.00107767	0.00120632	0.00290197	0.00131007	0.0030519	0.000949901	0.00124995	0.00195143	0.00344161	0.00185667	0.00290186	0.000404008	0.00123576	0.00222936		0.000641824	0.00359639	0.00181623	0.00081376	0.00298184		0.000479619	0.000692711	0.00177702
DG(O-38:4)	0.857699	0.15124	0.270225	0.928887	0.205907	0.490193	0.222687	0.119741	0.718738	0.191176	0.222116	0.083236	0.17419	0.0580716	0.0913252	0.135792	0.0758477	0.194598	0.214914	0.0980721	0.0983792	0.0354921	0.202691	0.0435816	0.113664	0.0566748	0.103434	0.104148	0.0855908	0.201051	0.147296	0.033406	0.309228	0.267461	0.151937	0.247131	0.0267888	0.127205	0.0920462	0.0193438	0.0614418	0.0617023	0.140462	0.252931	0.134689	0.0756398	0.0385422	0.212385	0.203967
DG(O-38:5)	3.07086	0.401268	1.73738	2.57059	1.02575	1.03366	0.564019	0.308237	3.03355	0.498793	0.666344	0.211637	0.709286	0.206952	0.324278	0.744643	0.263072	1.03268	0.772551	0.286909	0.279394	0.0991887	0.740495	0.18305	0.279261	0.157603	0.459106	0.272871	0.311318	0.83653	0.445041	0.124115	0.888717	1.13593	0.576633	0.930699	0.0570536	0.356311	0.242838	0.160439	0.233471	0.261245	0.424338	0.972793	0.430743	0.2657	0.14502	0.939353	0.894991
DG(O-39:1)	0.0245602		0.0125693	0.0133543	0.0108582	0.0142998	0.00423041	0.0110162	0.00412335	0.00670093	0.0163754		0.0128611	0.00720225	0.0166238	0.0189772	0.0255273	0.0330574	0.0371694	0.020213	0.0174847	0.0128345	0.0175452		0.019358	0.019524	0.00357628	0.0019358	0.019009	0.0295112	0.0131091	0.0122558	0.0179788	0.0109756	0.0262759	0.00749929	0.0140933	0.0344442	0.0216824	0.0200101	0.0379145	0.0090184	0.0243599	0.0193166	0.00709702	0.0131521	0.014976	0.025995	0.0177208
DG(O-39:4)	0.02034	0.00116397	0.0136223	0.0170478	0.00575474	0.0168282	0.0043127	0.00491505	0.016678	0.00502523	0.0134446		0.00455295	0.001569	0.0034522	0.00342305	0.00354566	0.00906079	0.00316797	0.00125241	0.00425804	0.000589931	0.00719194	0.00175416	0.00539368	0.0019414	0.00337223	0.00213726	0.00496696	0.00745982	0.00295073	0.00224501	0.00771246	0.00951842	0.00392716	0.00504763	0.00162319	0.006358	0.00157242	0.000770736	0.002572	0.00240461	0.00393481	0.00885324	0.00623782	0.00234301	0.00138212	0.00789574	0.00581456
DG(O-40:1)	0.13515		0.0706036	0.120529	0.0254018	0.047759	0.0175756	0.0178277	0.0628496	0.0437477	0.0225792	0.00468726	0.0336378	0.0211729	0.0465033	0.050983	0.0484321	0.0394324	0.0481521	0.0242078	0.0214598	0.027512	0.0399466	0.00693146	0.0227295	0.0222408	0.0294612	0.0118516	0.0280202	0.0689201	0.0363736	0.011563	0.0467957	0.0283056	0.0483036	0.0262174	0.0124216	0.0375073	0.0448149	0.0169685	0.0317073	0.0313583	0.0226876	0.0340682	0.0342776	0.0172647	0.0227278	0.048236	0.0321584
DG(O-40:3)	0.0577631	0.00891704	0.017613	0.0345229	0.00752636	0.0158838	0.0102621	0.0100545	0.0326518	0.0150262	0.0125754	0.0185995	0.011181	0.00255812	0.010132	0.00812318	0.00707796	0.00796999	0.00936942	0.00269672	0.00415027	0.000858471	0.00987487	0.00129147	0.00587482	0.00527964	0.00923643	0.00601618	0.00397373	0.0185468	0.00781863	0.00149586	0.00340705	0.0108672	0.00538572	0.0163725	0.000388366	0.00781141	0.00936624	0.00304104	0.00870642	0.00626984	0.0101527	0.0095975	0.0129193	0.00261361	0.00443754	0.0110931	0.0101149
DG(O-40:4)	0.292168	0.051079	0.124911	0.294301	0.0668258	0.141785	0.0744827	0.0411119	0.206549	0.0355165	0.10145	0.0353077	0.0619638	0.0122942	0.0424007	0.0388832	0.0331675	0.0471173	0.0642171	0.0124506	0.0147095	0.00882506	0.0604448	0.0299717	0.0395631	0.0196511	0.0355403	0.0375431	0.0259116	0.0723735	0.047701	0.00813055	0.0598122	0.0694439	0.0470324	0.0776582	0.00615596	0.0514591	0.0384506	0.0118931	0.0184851	0.0260692	0.0338166	0.0639672	0.0406919	0.0232749	0.0128764	0.0686769	0.0623859
DG(O-40:5)	0.935182	0.102093	0.398116	0.73052	0.223877	0.247336	0.165701	0.0717087	0.732665	0.104624	0.192223	0.0839681	0.215701	0.0890946	0.105352	0.177935	0.110215	0.255921	0.205246	0.0821492	0.0827519	0.0248251	0.153165	0.0745551	0.0987887	0.0648683	0.106763	0.0862387	0.0945918	0.339537	0.152552	0.0363814	0.269511	0.178351	0.169479	0.207268	0.0176735	0.177154	0.0815008	0.0464124	0.0687803	0.0928475	0.167312	0.139491	0.130433	0.0891511	0.0404378	0.302596	0.221078
DG(O-40:6)	0.58974	0.050331	0.366569	0.715358	0.186029	0.178216	0.103731	0.0754109	0.458383	0.158323	0.141175	0.0295632	0.159656	0.0653409	0.0597073	0.142302	0.0926734	0.214879	0.167262	0.075687	0.0761667	0.0543213	0.107958	0.0510266	0.0847674	0.0359216	0.0930554	0.0602392	0.0912732	0.190117	0.107979	0.038129	0.216532	0.148813	0.125004	0.147997	0.0305607	0.086713	0.0686906	0.0526873	0.0616588	0.075306	0.102005	0.124095	0.108127	0.0699578	0.0469999	0.17761	0.134962
DG(O-40:7)	0.593727	0.0788077	0.74086	0.752096	0.245152	0.273101	0.0987832	0.087505	0.449123	0.141517	0.255392	0.049234	0.349571	0.119072	0.130175	0.248094	0.203116	0.353189	0.284549	0.128901	0.127742	0.053174	0.185708	0.0757619	0.138507	0.077242	0.182648	0.0710601	0.153151	0.342012	0.158974	0.0361718	0.377867	0.439597	0.167422	0.340842	0.0176694	0.158508	0.121639	0.0468775	0.072676	0.0891122	0.17797	0.336383	0.209655	0.0855758	0.0482504	0.28341	0.329317
DG(O-42:1)	0.0148353			0.0113548						0.0033888				0.00818179	0.0149456	0.0016507	0.0135243	0.00888123	0.0111229	0.00337389	0.00437532	0.00543914	0.00915207		0.00543252	0.00496558	0.0020498		0.00673347	0.0145665	0.00295078	0.00247959		0.00374764	0.017014		0.00331737	0.0133001	0.0095799	0.00611825	0.0297733	0.00148791	0.00665225	0.00518408	0.00891477	0.0029846	0.0100988	0.00282926	0.00923924
DG(O-42:2)	0.0644437		0.0317054	0.0833198	0.00692248	0.0120532	0.00856702	0.00558946	0.0200631	0.0125192	0.011895	0.0126502	0.0119599		0.00979955	0.0119613	0.0127788	0.00933443	0.0175039	0.00870241	0.00682061	0.00640391	0.0245694	0.00202914	0.00435998	0.00693916	0.00704853	0.00292775	0.0114447	0.0372534	0.00589034	0.00168691	0.0208147	0.00928983	0.011869	0.0128716	0.00299138	0.0183649	0.0108115	0.0092383	0.014425	0.00743727	0.00934116	0.00834656	0.0119967	0.00326013	0.0113045	0.0155578	0.0131073
DG(O-42:3)	0.0539759	0.00296309	0.0330372	0.0451624	0.0119278	0.0162001	0.0143599	0.00453622	0.0212361	0.0180991	0.00987862	0.0154972	0.013315	0.00793054	0.0207655	0.00791256	0.0167642	0.0117788	0.0175127	0.0020245	0.00504971	0.00887081	0.0157594	0.0028008	0.00802844	0.0168829	0.00637196	0.00383594	0.00953043	0.0343892	0.0147588	0.00184273	0.0132978	0.0123246	0.0076161	0.0174533	0.00106819	0.0113206	0.0123018	0.00624332	0.00444872	0.0126116	0.0103671	0.00990754	0.0178435	0.00258149	0.00546778	0.0115789	0.0124863
DG(O-42:5)	0.0670555		0.0535391	0.100599	0.0173597	0.0304965	0.0252263	0.0116307	0.065891	0.0141579	0.0228978	0.00205211	0.033287	0.00767205	0.0397191	0.0224876	0.0179926	0.0236921	0.0225747	0.0103365	0.00652978	0.00190239	0.0191016	0.00951185	0.0143903	0.00629933	0.00853705	0.00393778	0.017261	0.0371235	0.0136106	0.00413498	0.026066	0.0203125	0.0193033	0.0213443	0.00384675	0.0216383	0.0103906	0.00731743	0.0034225	0.0118234	0.01939	0.0166702	0.016962	0.00355619	0.00372516	0.0330508	0.021007
DG(O-42:6)	0.0499661	0.0129307	0.0244719	0.0416624	0.0212343	0.0175471	0.0124196	0.00978709	0.0295519	0.0167984	0.0125023	0.00911825	0.0192223	0.0106511	0.0147708	0.0223076	0.0177813	0.0179997	0.0269634	0.00677955	0.0150066	0.00183585	0.0161452	0.0432837	0.00551866	0.00747541	0.0102083	0.00829723	0.0067591	0.0217935	0.0118953	0.00362521	0.0185705	0.0471784	0.0114403	0.0186644	0.00259508	0.00845063	0.0100425	0.00416385	0.0048233	0.0016906	0.0183891	0.0267142	0.0203395	0.00922118	0.00384456	0.0196652	0.0289502
DG(O-42:7)	0.0960024	0.0416174	0.081394	0.0528177	0.116715	0.0661804	0.145168	0.0603101	0.11925	0.086092	0.0919921	0.0229871	0.0984713	0.0614346	0.0833786	0.152753	0.100788	0.119571	0.138007	0.0520409	0.0918836	0.0191316	0.0685467	0.244538	0.121733	0.0564903	0.0842769	0.0773048	0.0675876	0.088927	0.0969656	0.0268849	0.074665	0.249629	0.125287	0.140594	0.0307959	0.0967761	0.0612331	0.0296662	0.0315926	0.0494358	0.0892096	0.174682	0.144273	0.0634651	0.0152695	0.120046	0.142328
DG(O-44:5)	0.031922		0.0306558	0.0464736	0.00391178	0.00748259	0.00426819	0.0114544	0.0185757	0.0111529	0.0129996		0.0175265	0.00130138	0.0211848	0.0157877	0.00999471	0.00912708	0.0189044	0.00968374	0.00612809	0.00399766	0.0185053	0.00171128	0.0106408	0.00567099	0.00443623	0.00180198	0.00798779	0.0248793	0.0153367	0.00178313	0.00801023	0.0138638	0.0158144	0.00702117	0.000537383	0.0104109	0.00809226	0.00225485	0.00295316	0.00381878	0.00707203	0.0172068	0.0128433	0.00379243	0.00522259	0.0137632	0.0132591
DG(O-44:6)	0.0403969		0.020836	0.0373436	0.00465395	0.00711857	0.00103522	0.00459433	0.01846	0.00700875	0.00412832	0.000955129	0.0111775		0.0102838	0.00810444	0.00967297	0.00596754	0.00778106	0.00130731	0.00261113	0.00296988	0.0031491		0.00579292	0.00054343	0.0025803	0.00183143	0.000684286	0.0179842	0.0066941	0.000609826	0.0120319	0.00441805	0.00704517	0.00126495	0.000375707	0.00140152	0.00333093	0.00102618	0.00102602		0.0013362	0.00192192	0.00733988	0.000871565	0.00122233	0.0159578	0.00506862
DG(P-30:0)	0.0562615	0.0612005	0.0547885	0.0875466	0.0893815	0.103412	0.0587146	0.0338534	0.066369	0.0692855	0.0878811	0.14414	0.0395832	0.0417052	0.0478859	0.0550351	0.0522429	0.0517552	0.0584395	0.042954	0.0356499	0.0243642	0.0307547	0.0542042	0.0399232	0.0343997	0.0494663	0.0516316	0.0424795	0.0409281	0.0565386	0.0387719	0.055254	0.0245862	0.0454599	0.0502758	0.0189795	0.0396493	0.0141845	0.034557	0.0547454	0.0265343	0.134166	0.0723352	0.0482481	0.0185182	0.0395589	0.0614737	0.0590699
DG(P-30:1)	0.00268189	0.00912522		0.00633287	0.00311773	0.0110458	0.00180872			0.0134828		0.0247649			0.0025098		0.00613772				0.00174724	0.00182287		0.00579802	0.00162914		0.00416129	0.00661279	0.00143949		0.00226194	0.00132946			0.00579307	0.00244505					0.00562399		0.00437153			0.00134572	0.00154485	0.00295542
DG(P-31:0)	0.0444492	0.0166624	0.0379625	0.0962675	0.0522697	0.0406418	0.0389885	0.028801	0.0147619	0.0466021	0.0855156	0.0340006	0.0374186	0.0388388	0.0476685	0.259864	0.0741875	0.0497554	0.0929491	0.153191	0.0483441	0.032987	0.0443226	0.0529762	0.0280615	0.0360627	0.0599319	0.0594313	0.0602194	0.0583395	0.0514303	0.0441835	0.0477476	0.0569415	0.0493322	0.0322175	0.0241066	0.0464544	0.0503591	0.0674092	0.0947744	0.0397035	0.0572353	0.272245	0.0571035	0.0485617	0.106275	0.0551176	0.0447526
DG(P-31:1)	0.014241	0.0138223	0.0124829	0.0239408	0.020379	0.0285155	0.0200074	0.0159506	0.0108142	0.0185056	0.0282463	0.0116567	0.0123638	0.00676381	0.00770466	0.0570499	0.0130077	0.00570008	0.0229287	0.0312203	0.0102664	0.00789694	0.0149354	0.00820036	0.00714144	0.00721652	0.0139662	0.0148541	0.00716218	0.014136	0.0108663	0.00488026	0.0147054	0.0122419	0.0115975	0.00756592	0.00241043	0.0116056	0.00943918	0.00722009	0.0212131	0.00453445	0.0118194	0.0800722	0.0142728	0.0145224	0.0298914	0.0211504	0.0158052
DG(P-32:0)	0.394986	0.239482	0.236945	0.843899	0.412384	1.19104	0.327808	0.184578	0.454488	0.332902	0.462602	0.389253	0.191352	0.125403	0.142475	0.188988	0.14003	0.175116	0.232769	0.0886852	0.0830711	0.0305886	0.145621	0.12042	0.0713699	0.0720855	0.227038	0.197175	0.139449	0.19192	0.451162	0.0938227	0.233466	0.226697	0.173586	0.235927	0.0352195	0.129413	0.124759	0.0563758	0.0650825	0.0888807	0.286716	0.258612	0.117359	0.0851919	0.103554	0.315804	0.250854
DG(P-32:1)	0.0964578	0.186036	0.100552	0.329698	0.121893	0.270004	0.105148	0.0521126	0.121642	0.20652	0.103789	0.237179	0.0435096	0.0120469	0.0289946	0.0466628	0.0257988	0.045686	0.0405796	0.0214315	0.0118695	0.0099378	0.0146936	0.0263817	0.0268104	0.0167672	0.0589596	0.136015	0.0391165	0.0206653	0.134303	0.0214609	0.0689332	0.0349805	0.0186553	0.0872777	0.00378152	0.0134456	0.0210196	0.0340312	0.0180943	0.00964205	0.0440193	0.0607225	0.0346804	0.0161662	0.0226216	0.0562809	0.0358553
DG(P-33:0)	0.0563946	0.0212138	0.0775855	0.1396	0.0622965	0.118834	0.0463321	0.0211672	0.0665903	0.0645436	0.063962	0.0339872	0.0457956	0.039134	0.0140542	0.0660146	0.0320028	0.0317914	0.0970124	0.0348482	0.0250642	0.0213635	0.0251335	0.0551429	0.0352219	0.0300581	0.0428694	0.0420973	0.031182	0.0290114	0.0334788	0.0429443	0.0255696	0.037795	0.0397417	0.0334436	0.0130173	0.0277305	0.0321962	0.0289847	0.0401373	0.0182825	0.0451324	0.0446448	0.0367677	0.0201393	0.0404792	0.0949015	0.0294752
DG(P-33:1)	0.00760673	0.0133086	0.0128854	0.0514871	0.031529	0.0377697	0.0195405	0.00592753	0.029793	0.0112886	0.0248583	0.0312388	0.0107775	0.0161759	0.0107863	0.0294568	0.0201431	0.0192173	0.0152609	0.0158111	0.00969636	0.00803087	0.0251561	0.00826898	0.0143001	0.00451948	0.0197666	0.0278397	0.00839657	0.0132668	0.00892495	0.00574352	0.0141249	0.011361	0.0107609	0.0337601	0.00144423	0.011205	0.00740768	0.00566397	0.00836484	0.0081704	0.0118691	0.0144958	0.0104543	0.00557705	0.0104757	0.0231461	0.0133759
DG(P-33:2)	0.0341025	0.0635497	0.0320937	0.0662644	0.0618461	0.0783833	0.0487534	0.0401349	0.0555556	0.0334658	0.0423047	0.0580865	0.026897	0.0105119	0.0445958	0.0394767	0.0129782	0.0358988	0.0310703	0.011146	0.0122384	0.0157135	0.0201123	0.0191166	0.0128033	0.00800337	0.030288	0.0327331	0.00920981	0.0176755	0.0309575	0.00779441	0.0334261	0.0211256	0.0231648	0.0331753	0.00440565	0.0143013	0.0362312	0.00742677	0.0161854	0.0155478	0.0289462	0.0334222	0.0558911	0.0138248	0.00923711	0.0390194	0.0349697
DG(P-34:0)	0.478881	0.151938	0.226151	0.629244	0.287181	0.549162	0.227921	0.139244	0.407345	0.209952	0.324317	0.245848	0.235179	0.120019	0.113149	0.173293	0.135243	0.192688	0.227962	0.119502	0.0830252	0.0739092	0.144242	0.121617	0.117711	0.0582531	0.136985	0.153557	0.115509	0.174469	0.137556	0.07867	0.232344	0.174077	0.148532	0.183164	0.0366064	0.144576	0.113427	0.112839	0.106749	0.098708	0.185787	0.188516	0.146163	0.0894788	0.0646309	0.215127	0.199143
DG(P-34:1)	1.05281	0.702378	0.754976	2.3264	0.84686	1.92438	0.710166	0.328944	0.948368	0.807846	1.09762	0.876503	0.693589	0.221161	0.340703	0.506439	0.370651	0.592149	0.556418	0.247933	0.303474	0.162099	0.578135	0.319039	0.601079	0.14021	0.443154	0.387365	0.39109	0.436665	0.576	0.164035	0.623873	1.23049	0.353452	0.921243	0.0592432	0.339226	0.300045	0.187117	0.218382	0.202819	0.484987	0.830292	0.615593	0.189069	0.168873	0.679162	0.663248
DG(P-34:2)	1.27458	0.956006	1.44952	2.38955	1.05081	1.93926	1.16712	0.539787	1.02938	1.0039	1.9264	0.987637	1.11343	0.173708	0.494866	0.334613	0.417947	0.426148	0.942151	0.264802	0.323388	0.23574	0.733014	0.322405	0.852902	0.395564	0.629019	0.357042	0.430535	1.09069	0.724905	0.148106	0.956143	2.36927	0.307573	0.832386	0.0450971	0.395772	0.340335	0.151114	0.22865	0.220483	0.794176	1.43464	0.930942	0.146234	0.210495	0.944939	1.01955
DG(P-35:0)	0.0551394	0.00782051	0.0404414	0.0597517	0.0387524	0.00555242	0.029245	0.0260122	0.0508201	0.0275342	0.0570345	0.0141671	0.0327886	0.0395814	0.0239924	0.0339384	0.0325335	0.0272937	0.0340338	0.032796	0.0315551	0.0336964	0.0175321	0.0294766	0.0169754	0.00961772	0.0325388	0.0233935	0.0319117	0.0474782	0.0302745	0.0165025	0.0487782	0.0350549	0.029063	0.0300784	0.00931428	0.0232671	0.0327493	0.00563226	0.0423504	0.0280656	0.0305524	0.033071	0.0329497	0.0185522	0.024983	0.0443677	0.0394377
DG(P-35:1)	0.0601859	0.0367835	0.0478116	0.102305	0.0691891	0.101865	0.0447362	0.0338223	0.0501006	0.0493806	0.0638581	0.060932	0.0334938	0.0182891	0.0267316	0.0252005	0.0353782	0.0412789	0.0508965	0.0329947	0.0226338	0.0244002	0.0366655	0.0299888	0.043725	0.0171899	0.0265045	0.0268743	0.0366614	0.0419057	0.0416941	0.0207509	0.0446611	0.0613771	0.0270992	0.0758444	0.00953444	0.0245786	0.0112872	0.024551	0.0408648	0.0281616	0.0303016	0.0492404	0.0491437	0.0229614	0.0145697	0.0510553	0.0471227
DG(P-35:2)	0.0289382	0.0318659	0.0355644	0.0195092	0.0161576	0.0168412	0.0202092	0.00972764	0.0205534	0.0221575	0.0519356	0.0253277	0.0218366	0.0049175	0.00770231	0.0059882	0.0206381	0.0197586	0.0157841	0.00623502	0.00256246	0.000964539	0.0157683	0.00155826	0.00933671	0.00299615	0.00908898	0.00611532	0.00563736	0.0200839	0.016142	0.00300345	0.0227373	0.0250286	0.00867077	0.0109744	0.000917004	0.0173342	0.00773417	0.000957977	0.00714984	0.00674282	0.0207827	0.019212	0.0288778	0.00767664	0.00707924	0.0271567	0.0247638
DG(P-36:0)	0.0458033	0.00467352	0.0247783	0.0547948	0.0369419	0.0686293	0.0322368	0.0156668	0.0290192	0.00332859	0.0270266	0.0117165	0.0302823	0.0234898	0.0189138	0.0339319	0.0284385	0.0150305	0.0386036	0.0380515	0.0176568	0.0284841	0.0289672	0.0354091	0.0327168	0.0169566	0.0191013	0.0290457	0.0303261	0.0234273	0.0364158	0.0206347	0.0201591	0.0240472	0.0291984	0.0273029	0.00883318	0.0169583	0.0211066	0.024048	0.0313749	0.0196624	0.0308853	0.0352598	0.0250808	0.0274234	0.0270199	0.0347452	0.0270286
DG(P-36:1)	0.290184	0.197087	0.173837	0.427055	0.180089	0.263473	0.182276	0.0650371	0.198913	0.109888	0.300354	0.154276	0.145109	0.0708562	0.0811645	0.122882	0.0919699	0.144732	0.139814	0.0731461	0.0653146	0.0419604	0.171788	0.107217	0.11065	0.03157	0.0961231	0.0828608	0.0736851	0.102322	0.104713	0.0332679	0.174693	0.239889	0.0766862	0.213988	0.0190469	0.11138	0.0696023	0.0517279	0.0636775	0.0514479	0.0865064	0.204176	0.114038	0.0490719	0.0314035	0.142372	0.154385
DG(P-36:2)	0.620245	0.574569	0.555309	0.857833	0.38163	0.569314	0.43743	0.102132	0.534487	0.254572	0.626701	0.524993	0.44662	0.109139	0.157749	0.152801	0.136855	0.306154	0.290134	0.153855	0.146751	0.0909301	0.441682	0.148511	0.258046	0.16079	0.19265	0.149486	0.16339	0.280174	0.249177	0.0620741	0.442237	0.848658	0.132462	0.447559	0.0347939	0.172357	0.148903	0.0782073	0.11028	0.091939	0.260618	0.391632	0.30024	0.0876663	0.0756021	0.324438	0.389318
DG(P-36:3)	0.2156	0.100746	0.219832	0.39018	0.181614	0.249458	0.130306	0.120739	0.15429	0.160251	0.219708	0.0962833	0.176306	0.0889709	0.110716	0.132054	0.112938	0.158619	0.209777	0.123429	0.0889476	0.116521	0.122384	0.0874839	0.136722	0.0778216	0.143522	0.137646	0.112952	0.17748	0.149499	0.0719845	0.23298	0.245132	0.0902555	0.127207	0.0518159	0.109542	0.12577	0.0971459	0.0965444	0.106523	0.169913	0.225332	0.142733	0.0714568	0.0689071	0.190694	0.205352
DG(P-36:4)	4.71936	0.907076	6.42101	5.99563	2.41473	4.45921	2.18441	3.22846	3.31969	1.868	4.05919	0.416836	4.35367	1.20547	3.54348	2.86349	2.0012	4.60101	5.35691	1.1191	2.03708	1.05712	3.3358	1.21752	3.32168	0.623815	4.60472	1.742	2.18901	3.17186	3.05617	0.731712	6.36439	4.63741	1.87113	3.7574	0.215263	3.00316	2.19281	0.753292	1.02861	0.889907	4.35352	6.98452	6.08008	1.13089	0.613571	5.09889	6.69967
DG(P-37:1)	0.0506296	0.00514289	0.021816	0.0576982	0.0397543	0.0440545	0.0145698	0.0194759	0.0274581	0.0215554	0.0421926	0.00780245	0.0316984	0.0336963	0.0390308	0.0427092	0.0419015	0.0496866	0.038825	0.0322525	0.0286281	0.0299669	0.0269305	0.033426	0.0395476	0.0180753	0.0345024	0.0187219	0.0251904	0.0376272	0.0171608	0.0229341	0.0554282	0.0457846	0.025135	0.0368995	0.0141429	0.0333218	0.0326497	0.0366351	0.0260445	0.0162033	0.0393327	0.0396052	0.0429162	0.0192857	0.0218357	0.039094	0.0376933
DG(P-37:2)	0.0162054	0.00135031	0.0143585	0.0181265	0.00948159	0.0102325	0.00649455	0.00157533	0.0126767	0.00597402	0.0250089		0.00834594	0.00481114	0.00669973	0.00676294	0.00473966	0.00444629	0.00556275	0.00485869	0.00400741	0.000630288	0.00408222	0.00433445	0.00798593	0.00307622	0.0085258	0.00438406	0.00576247	0.00931924	0.0120674	0.00367813	0.0107768	0.0187255	0.00300124	0.00525291	0.00118235	0.00545846	0.00280856	0.00249564	0.00248349	0.00206974	0.00749831	0.0106184	0.0064691	0.00246601	0.00224642	0.00578799	0.00826967
DG(P-37:4)	0.26824	0.0915094	0.537721	0.326109	0.199406	0.202205	0.144995	0.196789	0.187206	0.184251	0.306347	0.0607343	0.248856	0.150775	0.214358	0.206526	0.201889	0.292406	0.319976	0.194437	0.189384	0.188876	0.217306	0.14216	0.211831	0.110125	0.245669	0.182264	0.1747	0.197646	0.20432	0.125877	0.370389	0.378862	0.122912	0.217352	0.0822976	0.200352	0.199076	0.174712	0.141559	0.164385	0.246417	0.397174	0.311592	0.137813	0.117751	0.416805	0.439192
DG(P-38:2)	0.0785376	0.0198438	0.0730095	0.116712	0.0403968	0.0658486	0.0342498	0.0116405	0.0411878	0.0282763	0.0712084	0.0369153	0.041829	0.0127776	0.0222108	0.0259667	0.027374	0.0208587	0.0468571	0.0200308	0.0105338	0.0152605	0.0295328	0.0365175	0.0219069	0.00935166	0.0177625	0.0141112	0.0127027	0.0292519	0.0203204	0.00859334	0.031194	0.0342776	0.0147834	0.0407858	0.00524021	0.0208857	0.0121045	0.0147032	0.0188636	0.00977976	0.0247787	0.0351171	0.0243359	0.00662704	0.0117131	0.030816	0.0360053
DG(P-38:4)	5.58956	1.03024	4.74531	6.66926	2.65258	3.68656	1.96573	1.7645	4.84208	2.10428	3.23911	0.497191	2.86329	1.53916	2.03521	2.57586	1.84643	3.48068	3.08503	1.74521	1.64574	1.47432	2.64492	1.33627	2.08389	1.00142	2.65906	1.75788	1.65324	2.66817	2.24881	1.05455	3.88089	3.60488	1.74693	2.78837	0.657181	2.22259	1.79839	1.43724	1.45384	1.54666	2.33755	3.56946	2.70804	1.36733	0.955833	3.37768	3.85175
DG(P-38:5)	5.01946	0.852191	6.23942	7.44991	3.07551	3.84307	1.37747	1.19241	4.29505	1.71084	3.35806	0.484381	3.4484	1.07273	1.74165	2.81273	1.62424	3.73864	3.43029	1.23621	1.23216	0.755473	2.37194	1.07278	1.67465	0.640089	3.03252	1.02175	1.69247	2.82799	1.92449	0.498676	4.50134	3.99357	1.55155	3.29556	0.276586	1.84924	1.40686	0.600871	1.00425	0.830737	1.96198	3.72733	2.83375	0.978895	0.517349	3.94409	4.42061
DG(P-38:6)	1.25351	0.157338	1.79153	1.78202	1.0685	1.49785	0.309866	0.439268	1.09871	0.55937	0.850456	0.102302	0.584124	0.42943	0.723044	1.07066	1.28003	1.06392	0.966087	0.337287	0.545498	0.264476	0.496276	0.309043	0.841854	0.207705	0.793119	0.324615	0.522717	1.07001	0.619596	0.11793	1.08172	1.30201	0.401128	1.15118	0.0305821	0.431806	0.381224	0.186623	0.218631	0.201164	0.777396	2.0014	0.853372	0.184161	0.186208	1.37104	1.46533
DG(P-39:1)	0.0338058		0.00715714	0.011551	0.00755573	0.00854076	0.00627315	0.0136794	0.00322948		0.00716372		0.0067963	0.00483734	0.00726229	0.00584371	0.0199986	0.0200135	0.0194946	0.0106929	0.0108283	0.00906386	0.00497413	0.00666095	0.00998891	0.00967936	0.00689242	0.00332023	0.0151693	0.0124364	0.0156659	0.0112413	0.0101515	0.0147621	0.0117999	0.0073586	0.00667643	0.00712017	0.0104678	0.00958688	0.013294	0.0185535	0.0242048	0.0201206	0.0144763	0.00864649	0.0116621	0.00717895	0.00870912
DG(P-39:4)	0.149071	0.0179372	0.130563	0.145855	0.0364677	0.0810854	0.0451688	0.0291148	0.142062	0.0102768	0.0833612	0.013464	0.065968	0.0299134	0.0306367	0.0582914	0.0221246	0.0825849	0.085726	0.0314093	0.0302746	0.0170636	0.0445828	0.0139668	0.046077	0.00998126	0.0422178	0.0297391	0.0301531	0.0573719	0.0257808	0.0139548	0.0768348	0.0634177	0.0215539	0.0633048	0.00775938	0.032385	0.0314319	0.0146862	0.0287478	0.00763882	0.0571978	0.0483978	0.0460254	0.0284353	0.011229	0.0665347	0.107555
DG(P-39:5)	0.263807	0.158147	0.296976	0.374698	0.252137	0.264985	0.167243	0.19971	0.227053	0.218221	0.225894	0.104599	0.208382	0.156814	0.236906	0.260563	0.278169	0.315894	0.270597	0.235209	0.195692	0.221934	0.203972	0.152309	0.20984	0.139806	0.184549	0.219005	0.202244	0.247693	0.218031	0.143642	0.287882	0.242314	0.16093	0.181122	0.102709	0.211541	0.219577	0.229329	0.167537	0.222202	0.293584	0.236521	0.255854	0.147112	0.157374	0.299515	0.290858
DG(P-39:6)	0.0335603	0.0468105	0.0704977	0.0546636	0.031495	0.0265018	0.0114157	0.00994961	0.0369411	0.0148125	0.0295749	0.0286833	0.0197119	0.0169444	0.0177337	0.0228187	0.0238812	0.0393663	0.0359836	0.0188305	0.0228714	0.00703096	0.0192629	0.00971174	0.0314972	0.00241245	0.0228057	0.0120207	0.0217965	0.0268769	0.0136927	0.00492084	0.0376549	0.0501579	0.00969593	0.0440158	0.000350653	0.0250207	0.0116977	0.0058614	0.00392709	0.00812494	0.0250289	0.091561	0.0257359	0.00829028	0.00582699	0.0555056	0.0448475
DG(P-40:1)	0.180456	0.00537049	0.117668	0.154442	0.0215863	0.00805076	0.0370196	0.013268	0.056287	0.0198142	0.0382842	0.0262395	0.0276959	0.0100867	0.0218085	0.026137	0.0445978	0.0319552	0.0483921	0.0150252	0.0193772	0.0173395	0.0284872	0.00731833	0.0289132	0.0293017	0.0380122	0.00747577	0.0235959	0.0380454	0.0455933	0.00901819	0.0372704	0.0200263	0.0186515	0.0106568	0.00229495	0.0134293	0.05159	0.0107411	0.00688272	0.0172649	0.0390967	0.0496283	0.0329539	0.00905055	0.0123899	0.0428468	0.0482844
DG(P-40:2)	0.0918363	0.00318996	0.0711631	0.236073	0.0288215	0.031479	0.017157	0.0232134	0.034882	0.0523745	0.0509985	0.0292191	0.0281532	0.00734713	0.0213679	0.0252256	0.0582231	0.0281526	0.0338769	0.0058069	0.0128078	0.00828932	0.0224859	0.0359192	0.0204104	0.0200413	0.0235117	0.00673037	0.0249774	0.0257924	0.0343422	0.0101018	0.0102129	0.0253138	0.0146123	0.0493446	0.00185824	0.0199447	0.0135422	0.00791866	0.012518	0.00922516	0.0213796	0.0383367	0.0168957	0.00274232	0.00469548	0.0423535	0.0334791
DG(P-40:4)	0.146996	0.049765	0.161846	0.211805	0.0501523	0.107824	0.0545307	0.0632655	0.117698	0.0467915	0.111561	0.0139838	0.0974272	0.04054	0.051331	0.0628019	0.0391475	0.0782837	0.0965744	0.0398567	0.041123	0.0281782	0.0881647	0.0366525	0.0615631	0.0187195	0.0720769	0.0384662	0.0417546	0.0617332	0.0456334	0.0216751	0.107453	0.0872314	0.0450166	0.0936852	0.0114106	0.0775616	0.0615323	0.0176042	0.0476767	0.024395	0.0544924	0.117644	0.087924	0.03271	0.018217	0.106921	0.124092
DG(P-40:5)	0.948309	0.113652	0.685138	0.873095	0.346457	0.401659	0.231868	0.11532	0.663485	0.168712	0.351663	0.0844684	0.326811	0.200218	0.223155	0.361404	0.329524	0.504856	0.401728	0.173033	0.196902	0.103634	0.295309	0.128531	0.254603	0.0874682	0.271015	0.134005	0.17162	0.534428	0.275678	0.073821	0.484686	0.434251	0.229425	0.48708	0.0325787	0.269705	0.149395	0.096965	0.127216	0.148118	0.390477	0.427284	0.339485	0.140698	0.0898562	0.485243	0.501135
DG(P-40:6)	0.406502	0.0328255	0.43633	0.29529	0.213469	0.198636	0.0593206	0.0860795	0.230817	0.109584	0.305428	0.0114009	0.14231	0.160539	0.174217	0.257832	0.225959	0.377078	0.243062	0.125486	0.173034	0.107067	0.20497	0.0977343	0.243474	0.0485399	0.21273	0.0926225	0.128003	0.290493	0.186317	0.0425916	0.307379	0.480973	0.112046	0.40782	0.013039	0.21617	0.0902442	0.0671174	0.0545953	0.0626279	0.196025	0.502766	0.193011	0.0933515	0.0479442	0.302841	0.432273
[truncated: 1,693 more rows]
[truncated: 13 more columns]

## Sheet: Proteomics
			NF donor								HCM																		HCM vs NF Donor statistics
[truncated: 3,319 more rows]
