# Supplementary material for: Integrating Clinical Phenotype With Multiomics Analyses of Human Cardiac Tissue Unveils Divergent Metabolic Remodeling in Genotype-Positive and Genotype-Negative Patients With Hypertrophic Cardiomyopathy
Source: Circ Genom Precis Med. 2024 Jun 10;17(3):e004369. doi: 10.1161/CIRCGEN.123.004369 (PMC11188634; doi:10.1161/CIRCGEN.123.004369)
Supplement: Supplementary file 6 [file hcg-17-e004369-s006.xlsx]

## Sheet: G- Metabolomics vs Cardiac
Correlation	R-coefficient	P-value	Fold change metabolite in G- vs NF donor	P-value
IVSi vs. Betaine	-0.572012	0.00636011	1.40961	0.310068
IVSi vs. Carnitine	-0.569873	0.0149143	0.817426	0.331734
IVSi vs. Carnitine (C12:1)	-0.452719	0.0366913	0.307087	0.0555327
IVSi vs. Carnitine (C14:1)	-0.453977	0.0205363	0.363418	0.0393886
IVSi vs. Carnitine (C2:0)	-0.523313	0.0248555	0.759535	0.285147
IVSi vs. Carnitine (C3:0)	-0.501543	0.0393241	0.529922	0.00480506
IVSi vs. Choline	-0.547865	0.0134713	0.836063	0.370008
IVSi vs. Cytidine	-0.531971	0.0231931	0.91532	0.65199
IVSi vs. Glutamate	-0.492894	0.0101389	1.17736	0.26916
IVSi vs. Glutamine	-0.575309	0.00463578	1.21441	0.186789
IVSi vs. Leucine	-0.439549	0.0130581	1.09261	0.402291
IVSi vs. Lysine	-0.637414	0.0461802	0.96354	0.902883
IVSi vs. Methylmalonylcarnitine	-0.458254	0.0188907	0.674193	0.00166312
IVSi vs. Ornithine	-0.459129	0.001883	1.04551	0.398896
IVSi vs. Oxiglutathione	-0.50736	0.0362879	2.50668	0.000223397
IVSi vs. Pantothenic acid	-0.529961	0.00674062	1.68657	0.0476317
IVSi vs. Pyroglutamic acid	-0.487876	0.0387132	0.560143	0.0448551
IVSi vs. Threonine	-0.592679	0.00699747	0.776256	0.294772
LADi vs. Betaine	-0.552888	0.0114594	1.40961	0.310068
LADi vs. Carnitine	-0.6035	0.00484258	0.817426	0.331734
LADi vs. Carnitine (C14:0)	-0.498764	0.0251855	0.397252	0.0375238
LADi vs. Carnitine (C14:1)	-0.459979	0.0412859	0.363418	0.0393886
LADi vs. Carnitine (C16:0)	-0.59235	0.00592427	0.382872	0.0435153
LADi vs. Carnitine (C16:1)	-0.537169	0.0145914	0.452016	0.129104
LADi vs. Carnitine (C18:1)	-0.509807	0.0216592	0.402376	0.0729313
LADi vs. Carnitine (C2:0)	-0.514045	0.020415	0.759535	0.285147
LADi vs. Carnitine (C3:0)	-0.479456	0.0324265	0.529922	0.00480506
LADi vs. Pantothenic acid	-0.481785	0.0314756	1.68657	0.0476317
E/e' vs. 2-Hydroxyglutarate	-0.467772	0.0434226	0.742783	0.408189
E/e' vs. 3-_or_4-hydroxybenzoic acid	-0.654006	0.00238561	0.102713	0.683753
E/e' vs. Acetylglutamic acid	-0.469682	0.0424594	0.773271	0.167945
E/e' vs. AMP	-0.498668	0.0297605	0.650114	0.0209016
E/e' vs. Argininosuccinate	-0.468439	0.0430845	2.03854	0.00128697
E/e' vs. Betaine	-0.506819	0.0267883	1.40961	0.310068
E/e' vs. Carnitine	-0.701431	0.000818286	0.817426	0.331734
E/e' vs. Carnitine (C10:0)	-0.536705	0.0178252	1.30007	0.357525
E/e' vs. Carnitine (C10:1)	-0.488076	0.0339999	0.467374	0.050537
E/e' vs. Carnitine (C12:0)	-0.485836	0.0349539	0.444649	0.0384413
E/e' vs. Carnitine (C14:0)	-0.488658	0.0337554	0.397252	0.0375238
E/e' vs. Carnitine (C16:0)	-0.598127	0.00682878	0.382872	0.0435153
E/e' vs. Carnitine (C16:1)	-0.482703	0.0363222	0.452016	0.129104
E/e' vs. Carnitine (C2:0)	-0.625604	0.00417235	0.759535	0.285147
E/e' vs. Carnitine (C3:0)	-0.56188	0.0122904	0.529922	0.00480506
E/e' vs. Carnitine (C8:0)	-0.58791	0.00811354	1.4653	0.34941
E/e' vs. Choline	-0.551498	0.0143754	0.836063	0.370008
E/e' vs. Cis-Aconitate	-0.505465	0.0272654	1.02722	0.508946
E/e' vs. dAMP	-0.583751	0.00868978	1.85938	0.000277532
E/e' vs. Glutathione	-0.607304	0.00582096	0.958316	0.582874
E/e' vs. Glycerophosphocholine	-0.685279	0.00120367	0.559259	0.0144373
E/e' vs. Homoarginine	-0.540704	0.0168337	0.815498	0.391266
E/e' vs. Homoglutathione	-0.524271	0.0212073	1.17364	0.397719
E/e' vs. Inosine	-0.499195	0.0295611	0.449929	0.000285712
E/e' vs. Isoleucine	-0.617615	0.00483706	1.24578	0.0824423
E/e' vs. Leucine	-0.695112	0.000954397	1.09261	0.402291
E/e' vs. Methylmalonylcarnitine	-0.578074	0.00952937	0.674193	0.00166312
E/e' vs. NADH	-0.465083	0.044807	0.484649	0.00215991
E/e' vs. Pantothenic acid	-0.591798	0.00760335	1.68657	0.0476317
E/e' vs. Proline	-0.523463	0.0214436	0.668233	0.129396
E/e' vs. Pyroglutamic acid	-0.526455	0.0205793	0.560143	0.0448551
E/e' vs. S-adenosyl homocysteine	-0.510204	0.0256247	0.982968	0.946868
E/e' vs. Serine	-0.592247	0.00754612	0.777033	0.186032
E/e' vs. Succinyl_AMP	-0.474612	0.0400487	0.74166	0.23343
E/e' vs. UMP	-0.512253	0.02494	1.0923	0.38811
E/e' vs. Uridine	-0.621655	0.00449086	1.40779	0.0147759
e' vs. 6-Phosphogluconolactone	0.575438	0.00185278	0.534647	0.0130535
e' vs. Anthranilic acid	0.550141	0.0153737	349.748	1e-15
e' vs. Arginine	0.51901	0.00937639	1.33101	0.0281962
e' vs. Asparagine	0.579672	0.0484457	0.511195	0.00672115
e' vs. Betaine	0.511436	0.000169509	1.40961	0.310068
e' vs. Carnitine	0.530158	0.0196361	0.817426	0.331734
e' vs. Carnitine (C10:1)	0.458307	0.00926471	0.467374	0.050537
e' vs. Carnitine (C12:0)	0.579077	0.0167465	0.444649	0.0384413
e' vs. Carnitine (C12:1)	0.50281	0.0099409	0.307087	0.0555327
e' vs. Carnitine (C14:0)	0.579818	0.00696432	0.397252	0.0375238
e' vs. Carnitine (C14:1)	0.536813	0.0387549	0.363418	0.0393886
e' vs. Carnitine (C16:0)	0.588671	0.0177978	0.382872	0.0435153
e' vs. Carnitine (C16:1)	0.529836	0.0149254	0.452016	0.129104
e' vs. Carnitine (C18:1)	0.556679	0.00447304	0.402376	0.0729313
e' vs. Carnitine (C2:0)	0.548962	0.0133023	0.759535	0.285147
e' vs. Carnitine (C3:0)	0.541065	0.0282198	0.529922	0.00480506
e' vs. Carnitine (C6:0)	0.477353	0.000644925	0.58266	0.0288439
e' vs. Carnitine (C8:0)	0.483542	0.030941	1.4653	0.34941
e' vs. CDP	0.557766	0.0282194	1.14985	0.363353
e' vs. Choline	0.476508	0.0135183	0.836063	0.370008
e' vs. Citrulline	0.65061	0.00255798	1.91311	0.00337355
e' vs. Cytidine	0.709506	0.00181157	0.91532	0.65199
e' vs. dAMP	0.466139	0.0442592	1.85938	0.000277532
e' vs. FAICAR	0.552402	0.00275126	1.11903	0.513629
e' vs. GDP	0.55561	0.047253	0.761824	0.355399
e' vs. Glutamate	0.64702	0.00141087	1.17736	0.26916
e' vs. Glutamine	0.758067	0.0022988	1.21441	0.186789
e' vs. Glutathione	0.521169	0.0355399	0.958316	0.582874
e' vs. Glycerol-2P	0.710909	0.00647376	1.46101	0.0780776
e' vs. GMP	0.609691	0.0146675	0.603351	0.00161702
e' vs. Guanine	0.66702	0.0141833	0.743111	0.30663
e' vs. Histidine	0.678331	0.03915	0.914976	0.613742
e' vs. Homoarginine	0.502811	0.035952	0.815498	0.391266
e' vs. Leucine	0.495607	0.00066844	1.09261	0.402291
e' vs. Lysine	0.703186	0.0130854	0.96354	0.902883
e' vs. NADH	0.665979	0.0232508	0.484649	0.00215991
e' vs. Nicotinamide	0.460484	0.0120607	0.815145	0.377145
e' vs. Ornithine	0.546949	0.0221255	1.04551	0.398896
e' vs. Oxiglutathione	0.525286	0.0209138	2.50668	0.000223397
e' vs. Pantothenic acid	0.612584	0.0252112	1.68657	0.0476317
e' vs. Phosphoenolpyruvate	0.601225	0.00928672	0.55191	0.0331729
e' vs. Pyroglutamic acid	0.621869	0.00801158	0.560143	0.0448551
e' vs. Ribose-5P	0.596979	0.0227829	0.602808	0.041844
e' vs. Taurine	0.563109	0.00529845	1.11343	0.317008
e' vs. Threonine	0.655794	0.0195481	0.776256	0.294772
e' vs. Tryptophan	0.484483	0.00078353	1.01808	0.738657
e' vs. Uridine	0.517503	0.0055798	1.40779	0.0147759

## Sheet: G+ Metabolomics vs Cardiac
Correlation	R-coefficient	P-value	Fold change metabolite in G+ vs NF donor	P-value
IVSi vs. 3-_or_4-hydroxybenzoic acid	0.476711	0.0390548	0.0984921	0.665656
IVSi vs. Carnitine (C3:0)	-0.465149	0.0447727	0.488351	0.00189634
IVSi vs. Carnosine	0.608815	0.00566735	1.50061	0.0349678
IVSi vs. CDP	0.525845	0.0207531	1.15604	0.32799
IVSi vs. CMP	0.549366	0.0148367	0.837281	0.911551
IVSi vs. CTP	0.631382	0.00374003	1.47222	0.110854
IVSi vs. dAMP	0.520976	0.0221838	1.58279	0.0138881
IVSi vs. Homoglutathione	0.6806	0.00134016	1.25089	0.223531
IVSi vs. Proline	0.558644	0.0129124	0.592388	0.0527392
IVSi vs. PRPP	0.795	4.69901e-05	0.546408	0.0249636
IVSi vs. Sedoheptulose	0.712151	0.000624698	0.989704	0.72428
IVSi vs. Sedoheptulose-7P	0.51098	0.0253639	1.15619	0.668532
IVSi vs. Taurine	0.718134	0.000534559	1.10497	0.40407
IVSi vs. UDP-hexose	0.632148	0.00368558	1.21464	0.647665
IVSi vs. UMP	0.735888	0.000328804	1.00847	0.711884
LADi vs. Betaine	-0.6484	0.00487261	1.10728	0.338697
LADi vs. Carnitine (C3:0)	-0.504121	0.0390728	0.488351	0.00189634
LADi vs. Carnosine	0.528712	0.0291073	1.50061	0.0349678
LADi vs. Coenzyme_A	-0.631264	0.00657443	0.442341	0.0114976
LADi vs. Guanosine	0.581913	0.0142623	1.59923	0.0140903
LADi vs. Methylmalonylcarnitine	-0.625994	0.00718435	0.581606	0.000104707
LADi vs. UTP	0.493505	0.0440979	1.24392	0.198941
E/e' vs. Betaine	-0.67111	0.00442485	1.10728	0.338697
E/e' vs. Cystathionine	0.551028	0.0269483	1.09704	0.427837
E/e' vs. Guanosine	0.511779	0.0427166	1.59923	0.0140903
E/e' vs. Methylmalonylcarnitine	-0.576783	0.0193342	0.581606	0.000104707
E/e' vs. Ophthalmic acid	0.534304	0.0330005	0.537954	0.0320754
e' vs. Adenylthiomethylpentose	0.527702	0.035654	0.895089	0.749138
e' vs. Betaine	0.69016	0.00308569	1.10728	0.338697
e' vs. Cystathionine	-0.523487	0.037431	1.09704	0.427837
e' vs. Gluconate-6P	-0.524128	0.0371564	0.419513	0.00062246
e' vs. Ophthalmic acid	-0.524895	0.0368301	0.537954	0.0320754
e' vs. Phenylalanine	-0.512714	0.0422749	0.507497	6.68369e-06
e' vs. Proline	-0.504187	0.0464312	0.592388	0.0527392
e' vs. Tryptophan	-0.553728	0.0260571	0.9394	0.712294
e' vs. Tyrosine	-0.504837	0.0461041	0.8459	0.2454
e' vs. UDP-hexose	-0.546083	0.0286414	1.21464	0.647665

## Sheet: G- Lipidomics vs Cardiac
Correlation	R-coefficient	P-value	Fold change lipid in G- vs NF donor	P-value
IVSi vs. C1P[d]	-0.464078	0.0295797	0.461669	1.71391e-05
IVSi vs. CL	-0.524447	0.0122216	0.924022	0.747234
IVSi vs. DG[O]	-0.486716	0.0216125	0.453465	0.00363809
IVSi vs. DG[P]	-0.552732	0.00763479	0.676031	0.0747846
IVSi vs. DLCL	-0.623874	0.00191733	1.66792	0.0179306
LADi vs. LPC[P]	-0.479276	0.0279238	1.04183	0.585143
E/e' vs. C1P[d]	-0.489817	0.0283624	0.461669	1.71391e-05
E/e' vs. PC[O]	0.615252	0.00388436	1.30001	0.0150801
E/e' vs. SM[d]	0.528299	0.016642	1.22098	0.0169449
e' vs. AC	0.448309	0.0474272	0.457189	0.00562328
e' vs. Cer[d]	0.470889	0.0361191	0.687158	0.00548637
e' vs. CL	0.498734	0.0251955	0.924022	0.747234
e' vs. DG	0.507079	0.0224915	0.54165	4.63629e-07
e' vs. DG[O]	0.510675	0.0213997	0.453465	0.00363809
e' vs. DG[P]	0.637805	0.00248201	0.676031	0.0747846
e' vs. DLCL	0.461981	0.0402977	1.66792	0.0179306
e' vs. MLCL	0.560719	0.0101162	0.878449	0.839654
e' vs. PG	0.46287	0.0398646	0.723753	0.0750665
e' vs. TG[O]	0.610398	0.00425907	0.654924	0.0251042

## Sheet: G+ Lipidomics vs Cardiac
Correlation	R-coefficient	P-value	Fold change lipid in G+ vs NF donor	P-value
IVSi vs. 1-acyl LPC	-0.506259	0.0269849	2.47431	3.58984e-06
IVSi vs. 2-acyl LPE	-0.47622	0.0392857	0.974141	0.907601
IVSi vs. BMP	-0.718835	0.000524747	0.634593	0.0269739
IVSi vs. Cer[d]	-0.602674	0.00631301	0.710106	0.0123641
IVSi vs. DG	-0.53549	0.0181354	0.581552	0.00011468
IVSi vs. DG[O]	-0.559351	0.0127744	0.434356	0.00282706
IVSi vs. DG[P]	-0.645803	0.00281949	0.653469	0.0434859
IVSi vs. FA	-0.615745	0.00500456	1.33909	0.303116
IVSi vs. LPC[O]	-0.487724	0.0341487	2.56255	2.81805e-06
IVSi vs. LPC[P]	-0.507922	0.0264048	1.54693	0.419152
IVSi vs. LPE	-0.513441	0.0245496	1.1874	0.534077
IVSi vs. LPE[O]	-0.520693	0.0222692	2.25399	0.00118482
IVSi vs. LPE[P]	-0.498615	0.0297808	1.55829	0.172832
IVSi vs. SM[t]	-0.474741	0.0399871	1.03966	0.617301
LADi vs. BMP	-0.612564	0.00894528	0.634593	0.0269739
LADi vs. Cer[d]	-0.547657	0.0228663	0.710106	0.0123641
LADi vs. CL	-0.692969	0.00204244	0.991219	0.978194
LADi vs. DG[P]	-0.502546	0.0397895	0.653469	0.0434859
LADi vs. LPE	-0.499995	0.0409713	1.1874	0.534077
LADi vs. MLCL	-0.565351	0.0180272	1.00547	0.656563
LADi vs. PC	-0.541689	0.0247079	1.09629	0.20761
LADi vs. PC[P]	-0.483838	0.0490855	0.972745	0.97447
LADi vs. PE	-0.607691	0.00966342	0.85927	0.149998
LADi vs. PE[P]	-0.676335	0.00287277	1.03447	0.612298
LADi vs. PG	-0.653401	0.00444976	0.856762	0.407461
LADi vs. PI	-0.538027	0.0258931	1.08657	0.545372
LADi vs. TG	-0.540138	0.0252046	0.656109	0.00171278
E/e' vs. PG	-0.509405	0.0438535	0.856762	0.407461
e' vs. 1-acyl LPC	0.543176	0.0296737	2.47431	3.58984e-06
e' vs. CL	0.555826	0.0253803	0.991219	0.978194
e' vs. LPG	-0.51072	0.0432211	0.800651	0.184244
e' vs. PG	0.634225	0.0083241	0.856762	0.407461

## Sheet: G- Metabolomics vs Mito
Correlation	R-coefficient	P-value	Fold change metabolite in G- vs NF donor	P-value
NADH resp. vs. Anthranilic acid	0.49971	0.021078	349.748	1e-15
NADH resp. vs. Glycerophosphoinositol	0.452096	0.039629	5.66002	1.24344e-06
OXPHOS vs. Citrulline	0.51947	0.0295543	1.91311	0.00337355
OXPHOS vs. Creatinine	0.44003	0.015804	0.390338	0.000283381
OXPHOS vs. NADH	0.468704	0.0459144	0.484649	0.00215991
OXPHOS vs. Carnitine (C3:0)	0.532277	0.0320981	0.529922	0.00480506
OXPHOS vs. Carnitine (C12:0)	0.451803	0.012996	0.444649	0.0384413
OXPHOS vs. Arginine	0.437738	0.0397733	1.33101	0.0281962
OXPHOS vs. Carnitine (C14:0)	0.433899	0.0471912	0.397252	0.0375238
OXPHOS vs. Carnitine (C10:1)	0.434597	0.0493899	0.467374	0.050537
OXPHOS vs. Glycerol-2P	0.43356	0.0489844	1.46101	0.0780776
OXPHOS vs. Carnitine (C6:0)	0.516519	0.0495878	0.58266	0.0288439
OXPHOS vs. Carnitine (C2:0)	0.569999	0.0165158	0.759535	0.285147
OXPHOS vs. Carnitine	0.496736	0.00698211	0.817426	0.331734
OXPHOS vs. Threonine	0.551204	0.0219811	0.776256	0.294772
OXPHOS vs. Glutamine	0.599441	0.00959946	1.21441	0.186789
OXPHOS vs. Betaine	0.560653	0.0040793	1.40961	0.310068
OXPHOS vs. Pantothenic acid	0.460188	0.0081982	1.68657	0.0476317
OXPHOS vs. Choline	0.489726	0.0358044	0.836063	0.370008
OXPHOS vs. Histidine	0.519201	0.0242318	0.914976	0.613742
OXPHOS vs. Glutamate	0.475865	0.0158677	1.17736	0.26916
OXPHOS vs. FAICAR	0.526708	0.0292206	1.11903	0.513629
OXPHOS vs. Cytidine	0.446456	0.0141625	0.91532	0.65199
OXPHOS vs. Homoarginine	0.536921	0.0424779	0.815498	0.391266
OXPHOS vs. Lysine	0.583849	0.0120839	0.96354	0.902883
OXPHOS vs. Ornithine	0.475007	0.00545596	1.04551	0.398896
Succ. resp. vs. Valine	0.499099	0.00358913	1.65542	0.000135172
Succ. resp. vs. dAMP	0.443776	0.0250721	1.85938	0.000277532
Succ. resp. vs. Citrulline	0.600023	0.0499924	1.91311	0.00337355
Succ. resp. vs. Alanine	0.546582	0.00516076	0.517697	0.000406547
Succ. resp. vs. Methylmalonylcarnitine	0.488468	0.012643	0.674193	0.00166312
Succ. resp. vs. Uridine	0.566373	0.0288675	1.40779	0.0147759
Succ. resp. vs. Adenine	0.462845	0.00922821	0.600387	0.00187741
Succ. resp. vs. Creatinine	0.555176	0.0398766	0.390338	0.000283381
Succ. resp. vs. AMP	0.537645	0.0110529	0.650114	0.0209016
Succ. resp. vs. NADH	0.627785	0.0144876	0.484649	0.00215991
Succ. resp. vs. 6-Phosphogluconolactone	0.459017	0.00304121	0.534647	0.0130535
Succ. resp. vs. Carnitine (C12:1)	0.474078	0.0417676	0.307087	0.0555327
Succ. resp. vs. Lactate	0.489484	0.0347083	0.527583	0.00188007
Succ. resp. vs. Carnitine (C3:0)	0.491947	0.0284867	0.529922	0.00480506
Succ. resp. vs. Carnitine (C12:0)	0.566955	0.0275788	0.444649	0.0384413
Succ. resp. vs. Arginine	0.570961	0.00914054	1.33101	0.0281962
Succ. resp. vs. Carnitine (C14:0)	0.487565	0.00855542	0.397252	0.0375238
Succ. resp. vs. Carnitine (C10:1)	0.539873	0.0292096	0.467374	0.050537
Succ. resp. vs. Glycerol-2P	0.563995	0.0140087	1.46101	0.0780776
Succ. resp. vs. Alpha-Ketoglutarate	0.523482	0.00959361	1.95065	0.212245
Succ. resp. vs. IMP	0.541669	0.0178487	2.28522	0.00219824
Succ. resp. vs. Carnitine (C6:0)	0.674544	0.0136319	0.58266	0.0288439
Succ. resp. vs. Carnitine (C14:1)	0.475692	0.00110557	0.363418	0.0393886
Succ. resp. vs. Creatine	0.457991	0.0340106	0.66515	0.0295256
Succ. resp. vs. Carnitine (C2:0)	0.506694	0.0422861	0.759535	0.285147
Succ. resp. vs. Succinyl_AMP	0.608766	0.0226107	0.74166	0.23343
Succ. resp. vs. Threonine	0.492995	0.00439154	0.776256	0.294772
Succ. resp. vs. Uric acid	0.480125	0.0271999	1.3185	0.163076
Succ. resp. vs. Phosphorylethanolamine	0.516676	0.0321511	0.782333	0.211643
Succ. resp. vs. Glutamine	0.640233	0.0196717	1.21441	0.186789
Succ. resp. vs. Betaine	0.527748	0.00236031	1.40961	0.310068
Succ. resp. vs. Pantothenic acid	0.465553	0.0167765	1.68657	0.0476317
Succ. resp. vs. Choline	0.449817	0.0385795	0.836063	0.370008
Succ. resp. vs. Histidine	0.533094	0.0465962	0.914976	0.613742
Succ. resp. vs. Glutamate	0.501353	0.0155068	1.17736	0.26916
Succ. resp. vs. FAICAR	0.599266	0.0243205	1.11903	0.513629
Succ. resp. vs. Cytidine	0.500669	0.00523229	0.91532	0.65199
Succ. resp. vs. Carnitine (C8:0)	0.487847	0.0245468	1.4653	0.34941
Succ. resp. vs. Homoarginine	0.542627	0.0291026	0.815498	0.391266
Succ. resp. vs. Hippuric acid	0.487242	0.0134343	1.16124	0.0915971
Succ. resp. vs. Lysine	0.643386	0.029333	0.96354	0.902883
Succ. resp. vs. Carnitine (C10:0)	0.46806	0.00220971	1.30007	0.357525
Succ. resp. vs. Ornithine	0.619358	0.0374076	1.04551	0.398896
FAO vs. Oxiglutathione	0.663003	0.0187743	2.50668	0.000223397
FAO vs. Valine	0.602807	0.038016	1.65542	0.000135172
FAO vs. dAMP	0.580622	0.0477599	1.85938	0.000277532
FAO vs. Methylmalonylcarnitine	0.819474	0.0011056	0.674193	0.00166312
FAO vs. Uridine	0.642743	0.0241818	1.40779	0.0147759
FAO vs. Creatinine	0.740307	0.00589824	0.390338	0.000283381
FAO vs. AMP	0.711803	0.00941625	0.650114	0.0209016
FAO vs. NADH	0.66004	0.0195037	0.484649	0.00215991
FAO vs. Carnitine (C12:1)	0.641215	0.0246308	0.307087	0.0555327
FAO vs. Glycerophosphocholine	0.800244	0.00177178	0.559259	0.0144373
FAO vs. Carnitine (C3:0)	0.821754	0.00104178	0.529922	0.00480506
FAO vs. Carnitine (C12:0)	0.634104	0.0268009	0.444649	0.0384413
FAO vs. Carnitine (C14:0)	0.622923	0.0304873	0.397252	0.0375238
FAO vs. Carnitine (C10:1)	0.667378	0.017734	0.467374	0.050537
FAO vs. Carnitine (C6:0)	0.644295	0.0237317	0.58266	0.0288439
FAO vs. Carnitine (C14:1)	0.59042	0.0432622	0.363418	0.0393886
FAO vs. Carnitine (C16:0)	0.601651	0.0384856	0.382872	0.0435153
FAO vs. Pyroglutamic acid	0.726325	0.00747061	0.560143	0.0448551
FAO vs. Carnitine (C18:1)	0.610697	0.0349209	0.402376	0.0729313
FAO vs. Carnitine (C2:0)	0.68812	0.0133677	0.759535	0.285147
FAO vs. Carnitine	0.858635	0.000349	0.817426	0.331734
FAO vs. Glutamine	0.712907	0.00925628	1.21441	0.186789
FAO vs. Betaine	0.670634	0.0169877	1.40961	0.310068
FAO vs. Pantothenic acid	0.731767	0.00682528	1.68657	0.0476317
FAO vs. Homoglutathione	0.797898	0.00187037	1.17364	0.397719
FAO vs. Choline	0.794787	0.00200752	0.836063	0.370008
FAO vs. Leucine	0.699658	0.0113143	1.09261	0.402291
FAO vs. ATP	0.729253	0.00711792	0.96526	0.814577
FAO vs. Homoarginine	0.71102	0.00953089	0.815498	0.391266
FAO vs. FADH2	0.692145	0.0126224	1.08376	0.520605
FAO vs. Lysine	0.611357	0.0346707	0.96354	0.902883
FAO vs. Cis-Aconitate	0.611729	0.0345301	1.02722	0.508946
FAO vs. Glutathione	0.667135	0.0177906	0.958316	0.582874

## Sheet: G+ Metabolomics vs Mito
Correlation	R-coefficient	P-value	Fold change metabolite in G+ vs NF donor	P-value
Coenzyme_A vs. NADH resp.	0.466554	0.0440458	0.442341	0.0114976
Uric acid vs. NADH resp.	-0.460647	0.0471646	1.22395	0.275966
FAO vs. Valine	-0.656103	0.0283557	1.55357	0.000362909
FAO vs. Alanine	-0.633904	0.0362261	0.530637	0.00071529
FAO vs. 6-Phosphogluconolactone	-0.677114	0.0220965	0.573835	0.0329603
FAO vs. UDP	-0.728823	0.0109482	1.21207	0.255477
FAO vs. Pyruvate	-0.602268	0.0499039	0.892913	0.519318
FAO vs. Tyrosine	-0.652464	0.0295544	0.8459	0.2454

## Sheet: G- Lipidomics vs Mito
Correlation	R-coefficient	P-value	Fold change lipid in G- vs NF donor	P-value
FAO vs. AC	0.681943	0.0102434	0.457189	0.00562328
FAO vs. AC-OH	0.646621	0.0169249	0.165485	0.000167601
FAO vs. C1P[d]	0.590707	0.0335259	0.461669	1.71391e-05
FAO vs. Cer[d]	0.568185	0.0427766	0.687158	0.00548637
FAO vs. DLCL	0.642587	0.0178561	1.66792	0.0179306
NADH resp. vs. LPG	-0.529403	0.0112862	0.917895	0.663474
NADH resp. vs. PS	-0.489773	0.0206837	1.21106	0.015444
OXPHOS vs. AC	0.463994	0.0296134	0.457189	0.00562328
OXPHOS vs. AC-OH	0.426105	0.0479992	0.165485	0.000167601
OXPHOS vs. DG[O]	0.497366	0.0185145	0.453465	0.00363809
OXPHOS vs. DG[P]	0.544362	0.0088118	0.676031	0.0747846
Succ. resp. vs. 1-acyl LPE	0.497787	0.0216584	0.945252	0.474637
Succ. resp. vs. AC	0.54514	0.0105976	0.457189	0.00562328
Succ. resp. vs. AC-OH	0.462953	0.034566	0.165485	0.000167601
Succ. resp. vs. CE	0.49826	0.0215145	1.62478	0.00326532
Succ. resp. vs. CL	0.482587	0.0267089	0.924022	0.747234
Succ. resp. vs. DG[O]	0.588062	0.00505086	0.453465	0.00363809
Succ. resp. vs. DG[P]	0.60577	0.00360997	0.676031	0.0747846
Succ. resp. vs. FA	0.446686	0.042359	1.08525	0.498041
Succ. resp. vs. LPE[P]	0.444524	0.0434896	1.14397	0.314992

## Sheet: G+ Lipidomics vs Mito
Correlation	R-coefficient	P-value	Fold change lipid in G+ vs NF donor	P-value
NADH resp. vs. 2-acyl LPE	0.547609	0.0152255	0.974141	0.907601
NADH resp. vs. LPA	0.493911	0.0316104	0.674107	0.0166834
NADH resp. vs. PA	0.514989	0.024048	1.37867	0.0108563
OXPHOS vs. 2-acyl LPC	0.518447	0.0229567	0.975005	0.92862
OXPHOS vs. 2-acyl LPE	0.527774	0.020207	0.974141	0.907601
OXPHOS vs. LPA	0.551415	0.0143932	0.674107	0.0166834
OXPHOS vs. LPS	0.513558	0.0245114	2.18815	1.97052e-06
Succ. resp. vs. 2-acyl LPC	0.480076	0.0375016	0.975005	0.92862
Succ. resp. vs. LPA	0.50961	0.0258259	0.674107	0.0166834

## Sheet: G- Metab vs Card (No ACEi, ARB)
Correlation	R-coefficient	P-value	Fold change metabolite in G- vs NF donor	P-value
e' vs. AMP	0.591068	0.0429758	0.650114	0.0209016
e' vs. Anthranilic acid	0.607576	0.0361231	349.748	1e-15
e' vs. Arginine	0.695283	0.0120632	1.33101	0.0281962
e' vs. Betaine	0.667592	0.0176842	1.40961	0.310068
e' vs. Carnitine	0.634322	0.0267323	0.817426	0.331734
e' vs. Carnitine (C2:0)	0.753704	0.00463903	0.759535	0.285147
e' vs. Carnitine (C3:0)	0.814143	0.00126665	0.529922	0.00480506
e' vs. Carnitine (C4:0)	0.68931	0.0131441	0.473473	0.00168061
e' vs. Carnitine (C6:0)	0.696351	0.0118771	0.58266	0.0288439
e' vs. Creatine	0.674879	0.0160496	0.66515	0.0295256
e' vs. Cytidine	0.621757	0.0308915	0.91532	0.65199
e' vs. FAICAR	0.795211	0.00198838	1.11903	0.513629
e' vs. Glutamine	0.72389	0.00777364	1.21441	0.186789
e' vs. Histidine	0.814759	0.00124717	0.914976	0.613742
e' vs. Homoarginine	0.608239	0.035865	0.815498	0.391266
e' vs. Lactate	0.592857	0.0421919	0.527583	0.00188007
e' vs. Lysine	0.691452	0.0127485	0.96354	0.902883
e' vs. Melatonine	0.669496	0.0172458	0.996206	0.802267
e' vs. Threonine	0.764322	0.00379474	0.776256	0.294772
E/e' vs. 3-_or_4-hydroxybenzoic acid	-0.609378	0.0354252	0.102713	0.683753
E/e' vs. 3-_or_4-hydroxybenzoic acid	-0.609378	0.0354252	0.102713	0.683753
E/e' vs. Acetylglutamic acid	-0.61276	0.0341422	0.773271	0.167945
E/e' vs. Alanine	-0.723557	0.00781574	0.517697	0.000406547
E/e' vs. Alpha-Ketoglutarate	-0.595762	0.0409406	1.95065	0.212245
E/e' vs. AMP	-0.714728	0.00899704	0.650114	0.0209016
E/e' vs. ATP	-0.705455	0.010376	0.96526	0.814577
E/e' vs. Betaine	-0.782078	0.00264936	1.40961	0.310068
E/e' vs. Carnitine	-0.814293	0.00126186	0.817426	0.331734
E/e' vs. Carnitine (C10:0)	-0.76488	0.00375386	1.30007	0.357525
E/e' vs. Carnitine (C10:1)	-0.735123	0.00644886	0.467374	0.050537
E/e' vs. Carnitine (C12:0)	-0.798213	0.00185687	0.444649	0.0384413
E/e' vs. Carnitine (C12:1)	-0.680506	0.0148657	0.307087	0.0555327
E/e' vs. Carnitine (C14:0)	-0.721647	0.00806081	0.397252	0.0375238
E/e' vs. Carnitine (C14:1)	-0.656422	0.0204223	0.363418	0.0393886
E/e' vs. Carnitine (C16:0)	-0.783814	0.00255353	0.382872	0.0435153
E/e' vs. Carnitine (C16:1)	-0.684134	0.0141373	0.452016	0.129104
E/e' vs. Carnitine (C18:1)	-0.779289	0.00280904	0.402376	0.0729313
E/e' vs. Carnitine (C2:0)	-0.679241	0.015126	0.759535	0.285147
E/e' vs. Carnitine (C8:0)	-0.82343	0.000997	1.4653	0.34941
E/e' vs. Creatinine	-0.724722	0.007669	0.390338	0.000283381
E/e' vs. dAMP	-0.596437	0.0406536	1.85938	0.000277532
E/e' vs. Glutamate	-0.762159	0.00395639	1.17736	0.26916
E/e' vs. Glutamine	-0.600972	0.038763	1.21441	0.186789
E/e' vs. Glutathione	-0.748423	0.0051083	0.958316	0.582874
E/e' vs. Glycerol-2P	-0.584611	0.0458906	1.46101	0.0780776
E/e' vs. Glycerophosphocholine	-0.582506	0.0468702	0.559259	0.0144373
E/e' vs. GTP	-0.633613	0.0269555	1.2169	0.154102
E/e' vs. Homoglutathione	-0.590055	0.0434243	1.17364	0.397719
E/e' vs. Methionine	-0.686033	0.0137666	0.44128	0.000621314
E/e' vs. Pantothenic acid	-0.694037	0.0122831	1.68657	0.0476317
E/e' vs. Serine	-0.586483	0.0450316	0.777033	0.186032
IVSi vs. Arginine	-0.726569	0.00490792	1.33101	0.0281962
IVSi vs. Betaine	-0.650414	0.016083	1.40961	0.310068
IVSi vs. Carnitine	-0.630014	0.0210045	0.817426	0.331734
IVSi vs. Carnitine (C2:0)	-0.596137	0.0315342	0.759535	0.285147
IVSi vs. Carnitine (C3:0)	-0.614685	0.0253803	0.529922	0.00480506
IVSi vs. Choline	-0.641536	0.0181047	0.836063	0.370008
IVSi vs. Glutamine	-0.654558	0.0151995	1.21441	0.186789
IVSi vs. Homoarginine	-0.592519	0.0328513	0.815498	0.391266
IVSi vs. Lysine	-0.747674	0.00329926	0.96354	0.902883
IVSi vs. Ornithine	-0.572046	0.0410734	1.04551	0.398896
IVSi vs. Tyrosine	-0.567859	0.0429226	0.92725	0.666824
LADi vs. Carnitine (C16:0)	-0.578444	0.0488024	0.382872	0.0435153
LADi vs. Carnitine (C18:1)	-0.621337	0.0310381	0.402376	0.0729313

## Sheet: G+ Metab vs Card (No ACEi, ARB)
Correlation	R-coefficient	P-value	Fold change metabolite in G+ vs NF donor	P-value
E/e' vs. Betaine	-0.590325	0.0433043	1.10728	0.338697
E/e' vs. Ophthalmic acid	0.62488	0.029817	0.537954	0.0320754
e' vs. Tryptophan	-0.583759	0.0462854	0.9394	0.712294
e' vs. CDP	0.615578	0.0330989	1.15604	0.32799
e' vs. Aminoadipic acid	-0.590441	0.043253	0.988115	0.32012
e' vs. Betaine	0.619253	0.031773	1.10728	0.338697
e' vs. Ophthalmic acid	-0.608121	0.0359108	0.537954	0.0320754
e' vs. Gluconate-6P	-0.616151	0.0328898	0.419513	0.00062246
e' vs. Phenylalanine	-0.632884	0.0271866	0.507497	6.68369e-06
IVSi vs. Taurine	0.720525	0.00244399	1.10497	0.40407
IVSi vs. Sedoheptulose	0.69163	0.00428598	0.989704	0.72428
IVSi vs. UDP-hexose	0.568945	0.0268693	1.21464	0.647665
IVSi vs. UMP	0.702777	0.00347697	1.00847	0.711884
IVSi vs. CDP	0.534291	0.0401957	1.15604	0.32799
IVSi vs. CTP	0.635869	0.0108355	1.47222	0.110854
IVSi vs. Homoglutathione	0.659178	0.00751718	1.25089	0.223531
IVSi vs. Sedoheptulose-7P	0.557902	0.0306847	1.15619	0.668532
IVSi vs. Proline	0.601043	0.0177987	0.592388	0.0527392
IVSi vs. Carnosine	0.692232	0.00423882	1.50061	0.0349678
IVSi vs. Carnitine (C3:0)	-0.529178	0.0425155	0.488351	0.00189634
IVSi vs. PRPP	0.867	2.88e-05	0.546408	0.0249636
LADi vs. Guanine	0.590582	0.0335728	0.879906	0.690927
LADi vs. Ophthalmic acid	0.635764	0.0195173	0.537954	0.0320754
LADi vs. Guanosine	0.644625	0.0173808	1.59923	0.0140903
LADi vs. Coenzyme_A	-0.624768	0.0224333	0.442341	0.0114976
LADi vs. Methylmalonylcarnitine	-0.59453	0.0321142	0.581606	0.000104707

[truncated: 2 more sheets: G- Lipid vs Card (No ACEi, ARB), G+ Lipid vs Card (No ACEi, ARB)]
